# Supplementary material for: Skeletal muscle vulnerability in a child with Pitt-Hopkins syndrome
Source: Skelet Muscle. 2024 Jul 18;14:15. doi: 10.1186/s13395-024-00348-0 (PMC11256580; doi:10.1186/s13395-024-00348-0)
Supplement: Supplementary file 1 — Supplementary Material 1: Supplementary Table 1: List of overall proteomic findings obtained on TCF4-mutant muscle. [file 13395_2024_348_MOESM1_ESM.xlsx]

## Sheet: Calculation of proteomic data
PG.Pvalue	PG.Qvalue	PG.ProteinAccessions	PG.Genes	PG.ProteinDescriptions	PG.ProteinNames	[1] QExactiveHF02_16341_Pit Hopkins.raw.PG.NrOfStrippedSequencesIdentified	[2] QExactiveHF02_16342_Pit Hopkins.raw.PG.NrOfStrippedSequencesIdentified	[3] QExactiveHF02_16343_Pit Hopkins.raw.PG.NrOfStrippedSequencesIdentified	[4] QExactiveHF02_16339_B569.raw.PG.NrOfStrippedSequencesIdentified	[5] QExactiveHF02_16340_B1205.raw.PG.NrOfStrippedSequencesIdentified	[6] QExactiveHF02_16344_B743.raw.PG.NrOfStrippedSequencesIdentified	[7] QExactiveHF02_16345_B634.raw.PG.NrOfStrippedSequencesIdentified	[8] QExactiveHF02_16352_B569.raw.PG.NrOfStrippedSequencesIdentified	[9] QExactiveHF02_16353_B1205.raw.PG.NrOfStrippedSequencesIdentified	[10] QExactiveHF02_16360_B743.raw.PG.NrOfStrippedSequencesIdentified	[11] QExactiveHF02_16361_B634.raw.PG.NrOfStrippedSequencesIdentified	Unique Peptides	[1] QExactiveHF02_16341_Pit Hopkins.raw.PG.Quantity	[2] QExactiveHF02_16342_Pit Hopkins.raw.PG.Quantity	[3] QExactiveHF02_16343_Pit Hopkins.raw.PG.Quantity	[4] QExactiveHF02_16339_B569.raw.PG.Quantity	[5] QExactiveHF02_16340_B1205.raw.PG.Quantity	[8] QExactiveHF02_16352_B569.raw.PG.Quantity	[9] QExactiveHF02_16353_B1205.raw.PG.Quantity	Mean	Patient	Control	Ratio	Patient/Control	pValue
3.43576e-15	9.98914e-15	A0A075B6K4;P01715	IGLV3-10;IGLV3-1	Immunoglobulin lambda variable 3-10;Immunoglobulin lambda variable 3-1	LV310_HUMAN;LV301_HUMAN	1	1	1	0	0	1	1	0	0	0	0	0.454545	7644.55	9441.95	10628.8	1007.76	2258.58	NaN	1385.88		9238.44	1550.74		5.95744	0.00123327
2.17412e-54	2.08818e-53	A0A075B6P5;A0A087WW87;P01614;P01615	IGKV2-28;IGKV2-40;IGKV2D-40;IGKV2D-28	Immunoglobulin kappa variable 2-28;Immunoglobulin kappa variable 2-40;Immunoglobulin kappa variable 2D-40;Immunoglobulin kappa variable 2D-28	KV228_HUMAN;KV240_HUMAN;KVD40_HUMAN;KVD28_HUMAN	2	2	2	1	1	1	1	1	1	1	1	1.27273	183207	157105	164784	82784.7	59855.8	20913.8	40702.8		168365	51064.3		3.29713	0.000963715
7.07123e-09	1.8292e-08	A0A0A0MRZ8;P04433	IGKV3D-11;IGKV3-11	Immunoglobulin kappa variable 3D-11;Immunoglobulin kappa variable 3-11	KVD11_HUMAN;KV311_HUMAN	2	2	2	0	1	1	0	0	0	0	0	0.727273	184440	203215	187153	29408.5	22909.3	42276.3	56182		191603	37694		5.08311	2.09469e-05
6.44911e-05	0.000142917	A0A0A0MS15	IGHV3-49	Immunoglobulin heavy variable 3-49	HV349_HUMAN	1	1	1	0	1	1	0	1	0	1	0	0.636364	39561.8	43995.8	43234.7	8461.92	9164.38	7399.89	7675.93		42264.1	8175.53		5.16959	1.18623e-06
3.40725e-50	2.38976e-49	A0A0B4J1V0	IGHV3-15	Immunoglobulin heavy variable 3-15	HV315_HUMAN	3	3	2	1	1	2	1	1	2	1	1	1.63636	63119.5	63921.2	62002.9	15690.1	29754.4	15763.8	45363.3		63014.5	26642.9		2.36515	0.00738618
7.25819e-53	6.04652e-52	A0A0B4J1X5	IGHV3-74	Immunoglobulin heavy variable 3-74	HV374_HUMAN	2	2	2	1	1	1	1	1	1	1	1	1.27273	185639	184105	185870	47574.3	112832	35933.7	83915.1		185205	70063.7		2.64337	0.00261592
3.01088e-44	1.60449e-43	A0A0B4J2D5;P0DPI2	GATD3B;GATD3A	Glutamine amidotransferase-like class 1 domain-containing protein 3B, mitochondrial;Glutamine amidotransferase-like class 1 domain-containing protein 3A, mitochondrial	GAL3B_HUMAN;GAL3A_HUMAN	10	11	11	11	11	11	12	11	9	11	12	10.9091	58047	57798.8	55914.6	66207.4	36777.6	61104.2	40098.8		57253.5	51047		1.12158	0.510115
8.95169e-12	2.43931e-11	A0A0B4J2H0;P01742	IGHV1-69D;IGHV1-69	Immunoglobulin heavy variable 1-69D;Immunoglobulin heavy variable 1-69	HV69D_HUMAN;HV169_HUMAN	0	1	0	0	1	0	0	0	1	0	0	0.272727	2510.86	10792.9	3290.86	16656.2	3374.75	6615.62	3490.43		5531.53	7534.24		0.734186	0.662006
1.32435e-09	3.46761e-09	A0A0C4DH29	IGHV1-3	Immunoglobulin heavy variable 1-3	HV103_HUMAN	2	2	2	1	2	1	1	0	1	0	1	1.18182	88996.5	59439.3	53485.8	8997.55	40320.1	11742	11764.3		67307.2	18206		3.69698	0.0117715
3.54703e-26	1.2198e-25	A0A0C4DH31	IGHV1-18	Immunoglobulin heavy variable 1-18	HV118_HUMAN	1	1	1	1	1	1	1	1	1	1	1	1	30480.8	30912.8	32866.1	4477.5	14670.3	4408.57	14122.1		31419.9	9419.62		3.33558	0.00141659
8.72243e-39	3.84503e-38	A0A0C4DH38	IGHV5-51	Immunoglobulin heavy variable 5-51	HV551_HUMAN	4	4	4	2	2	2	3	2	2	4	0	2.63636	89523.7	83918.7	87500.3	20461.9	42428.4	22425	22138.4		86980.9	26863.4		3.23789	0.000215687
3.76658e-37	1.59328e-36	A0A0C4DH42;P01767;P01772;P0DP02	IGHV3-66;IGHV3-53;IGHV3-33;IGHV3-30-3	Immunoglobulin heavy variable 3-66;Immunoglobulin heavy variable 3-53;Immunoglobulin heavy variable 3-33;Immunoglobulin heavy variable 3-30-3	HV366_HUMAN;HV353_HUMAN;HV333_HUMAN;HVC33_HUMAN	2	2	3	2	2	2	2	1	2	2	2	2	77195.8	71702.9	68241.7	12843.7	54767.4	21207	16147.1		72380.1	26241.3		2.75825	0.0107003
9.07315e-06	2.1359e-05	A0A0C4DH43	IGHV2-70D	Immunoglobulin heavy variable 2-70D	HV70D_HUMAN	0	0	0	1	0	1	1	0	0	1	1	0.454545	27076.1	149202	180372	6340.45	15433.4	4445.03	4697.22		118883	7729.03		15.3814	0.036614
0.000234409	0.000498883	A0A0C4DH68	IGKV2-24	Immunoglobulin kappa variable 2-24	KV224_HUMAN	1	1	1	0	0	0	0	0	0	0	0	0.272727	17479.4	15952.2	19360.1	10164.3	13570.8	11910.1	5938.64		17597.3	10396		1.6927	0.0189465
0.000203637	0.000434751	A0A0J9YXX1	IGHV5-10-1	Immunoglobulin heavy variable 5-10-1	HV5X1_HUMAN	1	1	0	0	0	0	0	0	0	0	0	0.181818	4864.88	4569.76	2599.3	303.714	1058.52	41.6301	895.854		4011.31	574.929		6.97706	0.00343855
0.00377553	0.00710872	A0FGR8	ESYT2	Extended synaptotagmin-2	ESYT2_HUMAN	2	0	1	1	3	3	3	4	4	4	6	2.81818	6286.98	7893.57	6857.22	6819.63	5928.56	6242.26	4712.52		7012.59	5925.74		1.18341	0.158892
1.05844e-10	2.82573e-10	A1A4S6	ARHGAP10	Rho GTPase-activating protein 10	RHG10_HUMAN	1	2	1	1	1	1	1	1	1	1	1	1.09091	496221	34999.9	28609.3	49043.1	16461.8	12992	13326.9		186610	22956		8.12904	0.263457
8.99197e-09	2.31725e-08	A1L0T0	ILVBL	Acetolactate synthase-like protein	ILVBL_HUMAN	2	2	1	2	0	1	0	3	0	2	0	1.18182	3956.22	6126.66	3395.7	10799.3	3593.39	6358.57	7599.75		4492.86	7087.76		0.63389	0.230239
0.00381874	0.00717683	A1L4K1	FSD2	Fibronectin type III and SPRY domain-containing protein 2	FSD2_HUMAN	2	0	2	1	1	0	2	0	0	0	0	0.727273	7190.18	7509.69	7321.22	7336.89	6788.75	8165.25	5518.35		7340.36	6952.31		1.05582	0.583086
0.00397821	0.00745594	A2RRP1	NBAS	Neuroblastoma-amplified sequence	NBAS_HUMAN	0	0	0	0	0	0	0	0	0	1	0	0.0909091	31438.3	32527.1	7064.97	19792.4	113232	19723.6	5274.6		23676.8	39505.6		0.599327	0.62224
3.72498e-10	9.82258e-10	A2RUB1	MEIOC	Meiosis-specific coiled-coil domain-containing protein MEIOC	MEIOC_HUMAN	1	1	1	1	1	1	1	1	1	1	1	1	6167938	6.35172e+06	5.75021e+06	4.53024e+06	7846781	4490697	8.31794e+06		6.08996e+06	6296414		0.96721	0.873723
0.000185353	0.000396963	A4UGR9	XIRP2	Xin actin-binding repeat-containing protein 2	XIRP2_HUMAN	1	1	4	0	2	8	0	0	0	7	0	2.09091	16156.2	19105.3	18313.6	20552.3	13453.8	8869.9	8589.63		17858.4	12866.4		1.38799	0.20054
4.1283e-28	1.47822e-27	A5D6W6	FITM1	Fat storage-inducing transmembrane protein 1	FITM1_HUMAN	2	2	1	2	3	1	3	3	2	2	3	2.18182	84206	80591.6	61874	64048.3	66307.7	107032	93805.6		75557.2	82798.4		0.912545	0.620839
0.000277299	0.000587104	A5YM72	CARNS1	Carnosine synthase 1	CRNS1_HUMAN	5	4	4	3	3	5	5	2	5	8	7	4.63636	328712	256842	352572	227936	411295	255426	383468		312709	319531		0.978648	0.912641
0.00259116	0.00506081	A6NCE7;Q9GZQ8;Q9H492	MAP1LC3B2;MAP1LC3B;MAP1LC3A	Microtubule-associated proteins 1A/1B light chain 3 beta 2;Microtubule-associated proteins 1A/1B light chain 3B;Microtubule-associated proteins 1A/1B light chain 3A	MP3B2_HUMAN;MLP3B_HUMAN;MLP3A_HUMAN	1	1	1	1	1	1	0	1	1	1	1	0.909091	25989.6	26307.9	25848.4	29571.6	27525.7	40727.4	40245.4		26048.7	34517.5		0.75465	0.0944015
5.45286e-05	0.000121499	A6NCI4	VWA3A	von Willebrand factor A domain-containing protein 3A	VWA3A_HUMAN	0	0	0	0	0	0	1	0	0	1	1	0.272727	1756.98	10893	10318.2	1823	2726.43	420.593	1045.57		7656.06	1503.9		5.09081	0.0600331
9.44854e-54	8.49536e-53	A6NDG6	PGP	Glycerol-3-phosphate phosphatase	PGP_HUMAN	4	4	4	2	2	4	3	4	4	4	5	3.63636	80666.8	89521.3	86501	54497.9	57099.4	34944	33057.1		85563	44899.6		1.90565	0.00341988
2.91233e-44	1.55604e-43	A6NMZ7	COL6A6	Collagen alpha-6(VI) chain	CO6A6_HUMAN	8	8	7	5	29	21	0	4	32	30	0	13.0909	25655.5	31287.9	34021.2	21361.5	97279.7	28534.4	105102		30321.5	63069.3		0.480765	0.267424
1.18026e-40	5.53772e-40	A6NNS2	DHRS7C	Dehydrogenase/reductase SDR family member 7C	DRS7C_HUMAN	8	8	8	8	9	11	9	9	10	10	9	9	32952.4	29148.4	31998.1	26633.1	35976.8	30202	41706.2		31366.3	33629.5		0.932702	0.598717
4.11329e-37	1.73455e-36	A8MU46	SMTNL1	Smoothelin-like protein 1	SMTL1_HUMAN	10	8	11	7	7	9	9	6	4	9	10	8.18182	63656.3	59071.1	55535.7	55432.5	47412.6	47103.6	34855		59421	46200.9		1.28614	0.057875
4.33182e-11	1.16948e-10	A8MWD9;P62308	SNRPGP15;SNRPG	Putative small nuclear ribonucleoprotein G-like protein 15;Small nuclear ribonucleoprotein G	RUXGL_HUMAN;RUXG_HUMAN	2	1	1	1	3	0	0	1	2	1	1	1.18182	6214.36	13502	5377.64	5674.93	16893.2	12554.7	20800.1		8364.67	13980.7		0.598299	0.257894
5.52539e-11	1.48581e-10	A8MZF0	PRR33	Proline-rich protein 33	PRR33_HUMAN	4	3	4	2	3	5	9	4	5	6	6	4.63636	22637.2	26275.1	23760.1	21097.6	19351.6	17689.3	18386.8		24224.1	19131.3		1.2662	0.0097314
1.60245e-19	4.94795e-19	B0YJ81	HACD1	Very-long-chain (3R)-3-hydroxyacyl-CoA dehydratase 1	HACD1_HUMAN	1	1	1	1	1	2	1	2	1	2	2	1.36364	11514.9	17213.7	12917.7	16238.5	21739.1	16171.8	23132.7		13882.1	19320.5		0.718517	0.0896341
4.05066e-50	2.82164e-49	B9A064	IGLL5	Immunoglobulin lambda-like polypeptide 5	IGLL5_HUMAN	2	2	2	1	2	2	1	0	2	2	1	1.54545	221704	203845	207145	32908	55219	31667.7	56517.3		210898	44078		4.78465	9.78621e-06
1.89832e-12	5.23578e-12	D6RIA3	C4orf54	Uncharacterized protein C4orf54	CD054_HUMAN	2	0	0	5	0	5	4	4	4	9	6	3.54545	5836.09	6108.71	5690.16	6226.04	4492.15	6216.74	5025.86		5878.32	5490.2		1.07069	0.493726
2.28172e-18	6.92489e-18	E7EW31	PROB1	Proline-rich basic protein 1	PROB1_HUMAN	3	6	5	7	3	7	8	5	4	7	8	5.72727	13733.5	16459.8	18479.8	19754.8	13842.3	17065.5	11323.9		16224.4	15496.6		1.04696	0.779692
2.02431e-53	1.75069e-52	E9PAV3	NACA	Nascent polypeptide-associated complex subunit alpha, muscle-specific form	NACAM_HUMAN	44	43	43	43	29	50	43	50	37	40	39	41.9091	86583.4	87165.9	84759	98476.4	63640.7	101662	69405.7		86169.4	83296.2		1.03449	0.813973
8.54192e-11	2.29094e-10	L0R6Q1	SLC35A4	SLC35A4 upstream open reading frame protein	S35U4_HUMAN	1	1	1	2	2	1	2	1	2	1	1	1.36364	26601.3	46520.5	14571.6	20665.1	18445.4	13634	15475.4		29231.2	17055		1.71394	0.188942
4.43599e-38	1.92431e-37	O00151	PDLIM1	PDZ and LIM domain protein 1	PDLI1_HUMAN	8	8	7	10	7	11	12	11	10	11	9	9.45455	51480.3	46609.8	42709.2	96160.6	33509.4	86499.4	37993.9		46933.1	63540.8		0.738629	0.428261
6.71503e-63	1.29296e-61	O00159	MYO1C	Unconventional myosin-Ic	MYO1C_HUMAN	9	6	9	8	20	15	12	12	20	16	11	12.5455	8395.73	8939.73	8196.6	10809.8	15540.9	8649.8	13980.5		8510.69	12245.3		0.695019	0.0987527
3.03397e-10	8.01596e-10	O00168	FXYD1	Phospholemman	PLM_HUMAN	1	1	1	1	1	1	1	1	1	1	1	1	24963.6	23469.7	25750.7	34862.3	46899.6	32688.9	39250.9		24728	38425.5		0.643531	0.0147645
0.00272786	0.00529992	O00186	STXBP3	Syntaxin-binding protein 3	STXB3_HUMAN	0	0	2	0	0	4	1	0	2	2	3	1.27273	8477.11	8807.15	8942.12	5166.22	10868	5429.89	6133.49		8742.12	6899.39		1.26709	0.29826
7.09716e-05	0.000156683	O00193	SMAP	Small acidic protein	SMAP_HUMAN	0	0	0	0	0	1	1	0	0	1	0	0.272727	615.497	753.396	420.574	1599.51	8880.25	2252.51	3364.84		596.489	4024.28		0.148223	0.141506
1.49558e-46	8.62282e-46	O00217	NDUFS8	NADH dehydrogenase [ubiquinone] iron-sulfur protein 8, mitochondrial	NDUS8_HUMAN	6	5	4	6	3	5	6	6	5	7	7	5.45455	77447.3	57885.5	74896.7	97152.3	65501.7	110582	62685.8		70076.5	83980.5		0.834438	0.393497
8.37281e-47	4.88953e-46	O00231	PSMD11	26S proteasome non-ATPase regulatory subunit 11	PSD11_HUMAN	8	10	10	7	12	8	6	9	14	8	7	9	15668.2	15298.3	15137.8	13379.4	17213.7	10063	15781.7		15368.1	14109.5		1.0892	0.527533
1.55214e-27	5.49508e-27	O00232	PSMD12	26S proteasome non-ATPase regulatory subunit 12	PSD12_HUMAN	9	10	7	8	10	9	6	3	9	7	4	7.45455	21895.8	19854.7	17863.3	15201.1	25424.2	17885.2	20321.9		19871.2	19708.1		1.00828	0.954992
0.00171812	0.00341449	O00233	PSMD9	26S proteasome non-ATPase regulatory subunit 9	PSMD9_HUMAN	3	3	2	2	0	2	0	1	0	2	1	1.45455	16907.5	16768.6	18259.6	7400.63	9642.04	5252.79	7513.86		17311.9	7452.33		2.32302	0.000331098
3.8721e-07	9.53313e-07	O00264	PGRMC1	Membrane-associated progesterone receptor component 1	PGRC1_HUMAN	0	0	0	0	3	3	1	0	3	2	0	1.09091	9789.68	15559	6560.21	8019.92	26813.6	7052.14	12735.9		10636.3	13655.4		0.778908	0.626404
2.23627e-38	9.75264e-38	O00299	CLIC1	Chloride intracellular channel protein 1	CLIC1_HUMAN	5	4	4	3	4	3	4	3	4	4	3	3.72727	38021.1	33853.7	35781.2	13139.3	32054.3	15263.3	31608.9		35885.3	23016.5		1.55912	0.0897536
0.00443691	0.00825499	O00303	EIF3F	Eukaryotic translation initiation factor 3 subunit F	EIF3F_HUMAN	0	0	0	2	2	0	0	1	3	3	0	1	4823.57	5144.84	4842.7	5605.96	7646.91	5343.16	7386.96		4937.04	6495.75		0.760042	0.079142
1.07927e-72	8.47225e-71	O00330	PDHX	Pyruvate dehydrogenase protein X component, mitochondrial	ODPX_HUMAN	13	12	12	16	13	15	16	13	16	15	16	14.2727	77037.2	82424.6	80284	72296.4	65734.9	74732.8	61473.1		79915.3	68559.3		1.16564	0.0310188
1.18469e-44	6.43928e-44	O00410	IPO5	Importin-5	IPO5_HUMAN	15	14	13	11	16	11	16	12	16	16	8	13.4545	22567.6	23573.1	23920.3	14317	20918.6	14670.1	19672.9		23353.6	17394.6		1.34258	0.0326912
0.00168092	0.00334708	O00423	EML1	Echinoderm microtubule-associated protein-like 1	EMAL1_HUMAN	3	2	2	2	3	5	6	6	6	4	6	4.09091	7666.79	7069.51	7045.42	8434.26	8812.46	7632.96	8308.18		7260.58	8296.97		0.875088	0.027614
1.87064e-46	1.07548e-45	O00429	DNM1L	Dynamin-1-like protein	DNM1L_HUMAN	10	11	11	19	10	9	11	16	11	13	12	12.0909	25363.8	26845.8	26057.4	33921.6	21947.8	33130	23115.2		26089	28028.7		0.930798	0.630393
1.42761e-51	1.10161e-50	O00442	RTCA	RNA 3'-terminal phosphate cyclase	RTCA_HUMAN	5	5	4	5	1	1	4	3	2	1	6	3.36364	51380	47098.6	40945	26861.3	23538.1	28095.4	22431.2		46474.5	25231.5		1.84192	0.000855286
2.76031e-52	2.23563e-51	O00483	NDUFA4	Cytochrome c oxidase subunit NDUFA4	NDUA4_HUMAN	4	3	4	4	4	4	4	4	4	4	4	3.90909	158566	148748	156009	232827	169023	190147	182406		154441	193601		0.797729	0.0636221
5.79335e-41	2.74982e-40	O00487	PSMD14	26S proteasome non-ATPase regulatory subunit 14	PSDE_HUMAN	3	4	3	2	5	4	3	2	4	4	4	3.45455	22806.3	23221.7	24746.8	18478.6	31716.9	18651.3	30257.6		23591.6	24776.1		0.952191	0.793341
3.59295e-55	3.61242e-54	O00499	BIN1	Myc box-dependent-interacting protein 1	BIN1_HUMAN	18	19	19	16	17	21	22	15	19	21	21	18.9091	191656	191040	176023	144970	156054	148500	167240		186240	154191		1.20785	0.00680624
3.21603e-44	1.71158e-43	O00505	KPNA3	Importin subunit alpha-4	IMA4_HUMAN	5	4	3	3	6	5	6	6	5	4	6	4.81818	39324.3	31094.2	37349	33789.2	32814.1	29572.8	34278.2		35922.5	32613.6		1.10146	0.230426
1.19757e-26	4.16041e-26	O00506	STK25	Serine/threonine-protein kinase 25	STK25_HUMAN	2	1	1	1	1	1	1	0	1	0	0	0.818182	5189.49	7502.49	3516.22	3828.16	6007.42	1388.4	2079.49		5402.73	3325.87		1.62446	0.239616
0.00361262	0.00683035	O00567	NOP56	Nucleolar protein 56	NOP56_HUMAN	0	0	0	0	2	2	0	0	0	0	0	0.363636	11008.6	47370.5	8295.92	21400.8	22869.5	16551.6	30021.9		22225	22711		0.978604	0.966605
8.22742e-07	2.01104e-06	O00571	DDX3X	ATP-dependent RNA helicase DDX3X	DDX3X_HUMAN	5	7	8	6	6	7	7	7	8	7	7	6.81818	6882.19	7479.67	7221.97	8338.88	8444.22	5705.38	6417.82		7194.61	7226.58		0.995577	0.970676
1.63931e-21	5.23196e-21	O00629	KPNA4	Importin subunit alpha-3	IMA3_HUMAN	2	1	1	2	2	4	4	4	2	3	4	2.63636	9494.56	9391.01	7059.05	9307.51	8236.11	8337.99	4873.69		8648.21	7688.83		1.12478	0.50163
9.37019e-26	3.19009e-25	O00743	PPP6C	Serine/threonine-protein phosphatase 6 catalytic subunit	PPP6_HUMAN	1	1	1	2	2	1	0	1	2	0	0	1	16725.3	19791	16212.4	5466.54	10151.8	15922.5	5182.2		17576.2	9180.76		1.91447	0.0434458
2.79217e-06	6.69267e-06	O00748	CES2	Cocaine esterase	EST2_HUMAN	3	3	2	4	1	2	2	4	3	4	3	2.81818	14164.5	17009.5	16358.8	13374.9	7899.1	25152.4	10843		15844.3	14317.4		1.10665	0.749828
8.92845e-54	8.06326e-53	O00757	FBP2	Fructose-1,6-bisphosphatase isozyme 2	F16P2_HUMAN	11	14	11	10	10	10	14	14	9	15	16	12.1818	189274	197138	218021	243389	88306.1	244087	85687.8		201477	165368		1.21836	0.533461
7.28095e-30	2.68481e-29	O00764	PDXK	Pyridoxal kinase	PDXK_HUMAN	2	3	2	3	2	2	3	3	2	3	2	2.45455	12133.1	10260.3	11499.5	4809.16	6330	7158.69	6980.7		11297.6	6319.64		1.7877	0.00141194
2.10925e-16	6.24815e-16	O14521	SDHD	Succinate dehydrogenase [ubiquinone] cytochrome b small subunit, mitochondrial	DHSD_HUMAN	1	0	1	2	2	2	2	2	2	2	2	1.63636	5177.41	5407.16	6962.71	13161.6	17386.9	13826.3	17298.9		5849.09	15418.4		0.379357	0.0010403
5.97672e-52	4.7281e-51	O14558	HSPB6	Heat shock protein beta-6	HSPB6_HUMAN	8	8	8	9	9	9	9	9	9	9	9	8.72727	65842.4	53011.7	57727.4	261008	431651	264275	431997		58860.5	347233		0.169513	0.00416686
5.42903e-12	1.48335e-11	O14618	CCS	Copper chaperone for superoxide dismutase	CCS_HUMAN	4	5	3	0	0	0	2	0	2	0	0	1.45455	22491.4	21380.1	25218.9	28054.3	27711.1	8184.44	13001.3		23030.1	19237.8		1.19713	0.561068
0.00122471	0.00247366	O14657	TOR1B	Torsin-1B	TOR1B_HUMAN	0	1	0	0	1	0	0	0	0	0	0	0.181818	1665.64	2451.47	183.603	2110.18	2042.26	455.38	1566.81		1433.57	1543.66		0.928684	0.883983
2.02526e-17	6.07428e-17	O14732	IMPA2	Inositol monophosphatase 2	IMPA2_HUMAN	4	4	4	3	0	4	3	3	1	4	3	3	78590.5	75913.1	74520.2	72357.9	27173.7	36880.5	25326.3		76341.3	40434.6		1.88802	0.0395505
2.00054e-05	4.60846e-05	O14737	PDCD5	Programmed cell death protein 5	PDCD5_HUMAN	2	2	2	3	4	3	3	4	3	3	2	2.81818	3879.42	5312.83	4105.89	6104.01	8455.31	6616.23	6176.62		4432.71	6838.04		0.648243	0.023869
3.78323e-32	1.45416e-31	O14744	PRMT5	Protein arginine N-methyltransferase 5	ANM5_HUMAN	7	8	7	5	7	6	7	5	8	6	4	6.36364	19331.8	17698.4	17407.8	10855.7	14715.1	12768.4	17096.9		18146	13859		1.30933	0.0491457
1.82412e-05	4.22351e-05	O14773	TPP1	Tripeptidyl-peptidase 1	TPP1_HUMAN	3	2	3	4	2	1	1	1	1	0	1	1.72727	13369.4	15230.8	14025.5	21644.9	13596.2	19762.3	12417.6		14208.6	16855.2		0.842978	0.375482
6.67751e-50	4.58882e-49	O14818	PSMA7	Proteasome subunit alpha type-7	PSA7_HUMAN	8	9	8	8	11	8	8	8	8	7	7	8.18182	45142	45902.6	40159	29557.6	43774.1	29662.6	45495.9		43734.5	37122.6		1.17811	0.272565
2.27295e-05	5.19494e-05	O14841	OPLAH	5-oxoprolinase	OPLA_HUMAN	3	3	4	2	1	5	4	3	2	4	2	3	9880.94	10230.2	8237.82	7532.84	6549.71	5402.89	5857.04		9449.65	6335.62		1.49151	0.00896884
0.00454555	0.00844173	O14879	IFIT3	Interferon-induced protein with tetratricopeptide repeats 3	IFIT3_HUMAN	1	1	1	0	1	1	0	1	0	1	1	0.727273	14267	30834.9	22286.3	127911	19894.2	34030.8	16504.1		22462.7	49585		0.453014	0.428193
9.66528e-46	5.47207e-45	O14880	MGST3	Microsomal glutathione S-transferase 3	MGST3_HUMAN	5	4	5	3	4	5	5	3	4	5	5	4.36364	157145	162674	158466	185830	118532	161093	109096		159428	143637		1.10994	0.493712
2.46648e-49	1.63179e-48	O14949	UQCRQ	Cytochrome b-c1 complex subunit 8	QCR8_HUMAN	4	4	4	4	3	3	3	3	3	3	3	3.36364	149311	151302	156128	133815	115155	162483	134719		152247	136543		1.11501	0.235915
1.31434e-24	4.37613e-24	O14950;P19105	MYL12B;MYL12A	Myosin regulatory light chain 12B;Myosin regulatory light chain 12A	ML12B_HUMAN;ML12A_HUMAN	3	3	3	3	3	3	2	3	3	3	1	2.72727	56912.4	55848.2	54090.3	47283	64979.6	39739.8	58012.4		55617	52503.7		1.0593	0.659849
2.49931e-50	1.77429e-49	O14957	UQCR11	Cytochrome b-c1 complex subunit 10	QCR10_HUMAN	1	1	1	1	1	1	1	1	1	1	1	1	198250	192398	197111	200947	144824	206343	150111		195920	175556		1.11599	0.340414
2.31901e-53	1.9887e-52	O14958	CASQ2	Calsequestrin-2	CASQ2_HUMAN	12	14	13	14	16	13	9	15	15	14	10	13.1818	362336	437950	379337	681296	744251	685381	739460		393208	712597		0.551795	8.65091e-05
5.62817e-51	4.15447e-50	O14979	HNRNPDL	Heterogeneous nuclear ribonucleoprotein D-like	HNRDL_HUMAN	2	3	2	1	2	2	4	1	2	2	2	2.09091	61581.9	85438.5	52046.5	64026.5	66616.2	71281.7	72108.5		66355.6	68508.2		0.968578	0.812608
4.39873e-12	1.20507e-11	O14980	XPO1	Exportin-1	XPO1_HUMAN	13	14	12	10	12	8	7	12	15	12	6	11	15339	18028.4	17654.7	10478.8	13361.1	11673.2	14495.7		17007.4	12502.2		1.36035	0.0162395
6.50959e-67	1.95383e-65	O14983	ATP2A1	Sarcoplasmic/endoplasmic reticulum calcium ATPase 1	AT2A1_HUMAN	53	56	56	48	56	53	52	51	54	56	55	53.6364	3091440	3.297e+06	3.23671e+06	2.95811e+06	4.64277e+06	2.91579e+06	4857300		3.20838e+06	3.84349e+06		0.834757	0.355201
3.0058e-58	3.77528e-57	O15061	SYNM	Synemin	SYNEM_HUMAN	45	45	44	55	43	47	50	53	47	46	45	47.2727	162978	163179	161712	219556	179624	213052	176619		162623	197213		0.824607	0.0466401
0.0037529	0.00707919	O15131;O60684	KPNA5;KPNA6	Importin subunit alpha-6;Importin subunit alpha-7	IMA6_HUMAN;IMA7_HUMAN	1	1	1	0	0	1	0	1	1	1	1	0.727273	6087.4	6888.39	5896.8	1880.97	3229.56	2623.87	2362.02		6290.86	2524.1		2.49231	0.000282593
8.033e-25	2.68776e-24	O15144	ARPC2	Actin-related protein 2/3 complex subunit 2	ARPC2_HUMAN	2	5	2	1	4	3	1	0	1	2	0	1.90909	12516.5	11264.7	8943.91	3969.79	12082.4	4085.01	12934.2		10908.4	8267.85		1.31937	0.423844
2.39152e-43	1.23105e-42	O15145	ARPC3	Actin-related protein 2/3 complex subunit 3	ARPC3_HUMAN	3	3	1	1	5	2	2	3	3	3	3	2.63636	6350.06	7259.17	5954.37	3378.9	8910.62	3266.36	8691.9		6521.2	6061.95		1.07576	0.818598
6.13766e-58	7.59209e-57	O15173	PGRMC2	Membrane-associated progesterone receptor component 2	PGRC2_HUMAN	6	6	6	3	6	6	5	6	4	5	5	5.27273	43756.9	42323.1	45196.8	35895.9	51962.6	34209.7	41470.7		43759	40884.7		1.0703	0.574607
3.01771e-54	2.83832e-53	O15212	PFDN6	Prefoldin subunit 6	PFD6_HUMAN	1	2	2	1	3	2	1	1	2	2	1	1.63636	9848.45	10618.8	8233.06	12607.7	15660.9	14491.7	19326.4		9566.78	15521.7		0.61635	0.0202306
3.17798e-56	3.40486e-55	O15230	LAMA5	Laminin subunit alpha-5	LAMA5_HUMAN	0	0	0	5	27	21	15	2	28	27	13	12.5455	17012	15879.7	20519.1	16749.6	28154	18010.5	34006.3		17803.6	24230.1		0.734771	0.257912
0.00112632	0.00228398	O15239	NDUFA1	NADH dehydrogenase [ubiquinone] 1 alpha subcomplex subunit 1	NDUA1_HUMAN	1	1	1	1	0	0	0	1	0	1	0	0.545455	16991.1	22770.3	17461.8	15504.5	6856.55	19320.3	1504.36		19074.4	10796.4		1.76673	0.161072
2.23029e-29	8.16506e-29	O15260	SURF4	Surfeit locus protein 4	SURF4_HUMAN	1	1	0	2	3	2	1	2	3	3	3	1.90909	12688.4	16486.4	6791.31	15192.7	26888.9	14359.6	25723.9		11988.7	20541.3		0.583639	0.122354
2.35225e-49	1.55875e-48	O15273	TCAP	Telethonin	TELT_HUMAN	4	4	4	8	5	9	8	7	7	9	8	6.63636	128645	200542	170006	120351	89098.6	118771	119170		166398	111848		1.48771	0.0388088
6.36611e-08	1.6041e-07	O15305	PMM2	Phosphomannomutase 2	PMM2_HUMAN	1	1	1	0	1	2	1	1	0	1	1	0.909091	71981.1	49371.5	43025.9	14307.3	30646.7	14719.6	12481.6		54792.8	18038.8		3.0375	0.00906453
7.35608e-17	2.19019e-16	O15371	EIF3D	Eukaryotic translation initiation factor 3 subunit D	EIF3D_HUMAN	3	3	3	3	3	3	3	2	4	3	3	3	8652.94	7832.41	8124.16	7714.18	11497.7	5204.31	8062.58		8203.17	8119.7		1.01028	0.958972
1.51797e-68	6.01586e-67	O15382	BCAT2	Branched-chain-amino-acid aminotransferase, mitochondrial	BCAT2_HUMAN	11	12	12	12	11	9	7	9	6	6	7	9.27273	53589.7	58435.6	57185.2	45890.2	41696.9	40571.4	33011.5		56403.5	40292.5		1.39985	0.00515342
1.84465e-07	4.58579e-07	O15427	SLC16A3	Monocarboxylate transporter 4	MOT4_HUMAN	3	3	3	1	2	2	4	4	1	2	4	2.63636	9471.95	10681.3	11102.3	9771.85	6463.87	7892.85	8469.87		10418.5	8149.61		1.27841	0.0546606
1.82753e-11	4.95349e-11	O15498	YKT6	Synaptobrevin homolog YKT6	YKT6_HUMAN	2	2	2	2	2	2	1	2	3	2	2	2	23921.9	23714.4	22358.4	14151.1	19743.3	15249.5	16526		23331.6	16417.5		1.42114	0.00562231
0.00107549	0.00218416	O15511	ARPC5	Actin-related protein 2/3 complex subunit 5	ARPC5_HUMAN	1	2	3	0	3	2	0	0	4	0	0	1.36364	8493.52	9035.07	11266.6	4218.71	12813	3382.86	6646.71		9598.38	6765.32		1.41876	0.32892
0.000421704	0.00088006	O43143	DHX15	Pre-mRNA-splicing factor ATP-dependent RNA helicase DHX15	DHX15_HUMAN	2	1	2	1	4	1	1	1	4	2	0	1.72727	7303.95	11314.9	12247.3	4303.89	11438.9	2887.15	7966.26		10288.7	6649.04		1.5474	0.221065
5.92545e-45	3.26419e-44	O43169	CYB5B	Cytochrome b5 type B	CYB5B_HUMAN	2	2	2	2	3	3	3	2	3	3	3	2.54545	18692.2	13884.8	18329.5	22429	28853.9	21715.4	27374		16968.8	25093.1		0.676236	0.0216523
4.82455e-34	1.92135e-33	O43175	PHGDH	D-3-phosphoglycerate dehydrogenase	SERA_HUMAN	1	1	2	0	5	3	1	1	6	5	1	2.36364	28543.2	23438.4	19863.4	28207.1	59056.8	23722.8	51404.3		23948.3	40597.8		0.589893	0.171579
4.07584e-36	1.69771e-35	O43181	NDUFS4	NADH dehydrogenase [ubiquinone] iron-sulfur protein 4, mitochondrial	NDUS4_HUMAN	4	4	5	3	2	4	4	3	3	3	3	3.45455	104093	99091.2	120730	121343	167671	91935.8	52662.8		107971	108403		0.996017	0.988778
1.83519e-51	1.40023e-50	O43242	PSMD3	26S proteasome non-ATPase regulatory subunit 3	PSMD3_HUMAN	11	12	13	12	14	11	12	13	15	15	13	12.8182	26388.2	28297.4	27667.1	22047.1	32823.5	19697.6	29860.2		27450.9	26107.1		1.05147	0.732723
0.0034995	0.00663799	O43251;Q9NWB1	RBFOX2;RBFOX1	RNA binding protein fox-1 homolog 2;RNA binding protein fox-1 homolog 1	RFOX2_HUMAN;RFOX1_HUMAN	0	0	0	0	1	0	0	1	1	0	0	0.272727	111803	6651.64	7056.44	116533	10560.6	5073.05	9931.4		41837.2	35524.5		1.1777	0.88992
0.000355677	0.000746464	O43294	TGFB1I1	Transforming growth factor beta-1-induced transcript 1 protein	TGFI1_HUMAN	1	0	1	0	1	1	1	1	2	1	0	0.818182	2437.82	3854.42	1503.07	1597.2	3885.83	2165.67	2572.89		2598.44	2555.4		1.01684	0.959751
0.00436922	0.00814392	O43324	EEF1E1	Eukaryotic translation elongation factor 1 epsilon-1	MCA3_HUMAN	0	0	0	0	1	0	0	0	0	0	0	0.0909091	21259.8	13590.7	14798.9	9911.11	5606.61	5313.43	10129.8		16549.8	7740.23		2.13815	0.0176238
3.404e-16	1.00398e-15	O43374	RASA4	Ras GTPase-activating protein 4	RASL2_HUMAN	0	0	0	1	1	5	5	0	0	4	6	2	9119.26	8973.94	9413.35	10419.8	9058.62	18842.8	31157		9168.85	17369.5		0.527869	0.230697
0.00127845	0.00257965	O43390	HNRNPR	Heterogeneous nuclear ribonucleoprotein R	HNRPR_HUMAN	2	1	1	1	3	1	0	1	3	1	0	1.27273	15124.9	25663.4	13232.4	9144.54	16271.1	7385.03	9880.59		18006.9	10670.3		1.68757	0.123586
1.4081e-41	6.82647e-41	O43396	TXNL1	Thioredoxin-like protein 1	TXNL1_HUMAN	9	12	10	9	6	6	8	8	6	6	8	8	76001.5	79706.6	78439.6	62993.9	49348.8	57047.2	59089.3		78049.2	57119.8		1.36641	0.00190903
0.00531952	0.00972426	O43464	HTRA2	Serine protease HTRA2, mitochondrial	HTRA2_HUMAN	1	0	0	0	3	1	0	1	2	0	0	0.727273	6291.3	4902.18	3370.03	4857.78	8780.01	4923.13	6998.18		4854.5	6389.78		0.75973	0.296079
2.81773e-31	1.06401e-30	O43488	AKR7A2	Aflatoxin B1 aldehyde reductase member 2	ARK72_HUMAN	8	7	8	3	6	8	4	6	5	7	3	5.90909	20535.7	23119	21538.8	14245.5	15622.5	16173.7	15119.6		21731.2	15290.3		1.42124	0.000461785
5.68143e-12	1.55128e-11	O43491	EPB41L2	Band 4.1-like protein 2	E41L2_HUMAN	2	1	2	0	6	3	0	3	10	6	1	3.09091	10407.3	11321.7	8369.79	13301.2	21800.7	10326.5	18064.2		10032.9	15873.2		0.632069	0.117429
6.2916e-33	2.44593e-32	O43583	DENR	Density-regulated protein	DENR_HUMAN	2	3	2	3	3	4	2	3	3	2	2	2.63636	5847.65	6522.66	7510.44	7088.8	5832.53	6745.64	4505.27		6626.92	6043.06		1.09662	0.494827
2.14731e-16	6.3563e-16	O43598	DNPH1	2'-deoxynucleoside 5'-phosphate N-hydrolase 1	DNPH1_HUMAN	2	3	2	2	3	2	2	1	2	2	2	2.09091	37166.7	46539.8	30489.1	37045.9	60218	42242.7	80782.9		38065.2	55072.4		0.691185	0.226902
1.71616e-26	5.93173e-26	O43615	TIMM44	Mitochondrial import inner membrane translocase subunit TIM44	TIM44_HUMAN	5	3	5	5	4	4	5	4	5	2	4	4.18182	9450.29	8796.15	10901.8	8468.75	10231.3	9100.32	10672.1		9716.09	9618.13		1.01018	0.906576
3.18784e-06	7.61425e-06	O43633	CHMP2A	Charged multivesicular body protein 2a	CHM2A_HUMAN	3	2	2	1	2	2	2	2	3	2	2	2.09091	17805.2	17479.5	17906.1	12510.4	16197.1	9625.03	15629.1		17730.3	13490.4		1.31429	0.0655591
2.18923e-30	8.14624e-30	O43674	NDUFB5	NADH dehydrogenase [ubiquinone] 1 beta subcomplex subunit 5, mitochondrial	NDUB5_HUMAN	5	3	3	5	3	4	5	5	3	3	4	3.90909	32856.3	36896.6	33318.5	44047	20392.9	37159.5	19212.7		34357.1	30203.1		1.13754	0.597823
6.0183e-45	3.31088e-44	O43676	NDUFB3	NADH dehydrogenase [ubiquinone] 1 beta subcomplex subunit 3	NDUB3_HUMAN	3	4	4	3	2	2	3	3	3	3	3	3	101896	107724	107747	139492	58847.6	115243	50664.3		105789	91061.7		1.16173	0.590188
2.88091e-73	2.44997e-71	O43678	NDUFA2	NADH dehydrogenase [ubiquinone] 1 alpha subcomplex subunit 2	NDUA2_HUMAN	5	5	5	5	4	4	4	5	5	4	5	4.63636	92585.1	86599.4	92016.9	114306	45435.8	104597	43938.4		90400.5	77069.2		1.17298	0.576093
1.81131e-31	6.90362e-31	O43681	ASNA1	ATPase ASNA1	ASNA_HUMAN	5	6	5	2	5	4	5	4	3	5	5	4.45455	15547.8	15865.6	15462.1	8010.09	9068.56	10461.5	9852.34		15625.1	9348.11		1.67148	0.000180239
2.77444e-71	1.71595e-69	O43707	ACTN4	Alpha-actinin-4	ACTN4_HUMAN	16	12	13	15	21	18	12	14	23	16	14	15.8182	127317	135005	137649	101085	201677	91359.2	181903		133324	144006		0.925818	0.760474
1.60568e-08	4.11249e-08	O43708	GSTZ1	Maleylacetoacetate isomerase	MAAI_HUMAN	1	3	1	2	0	2	4	1	1	2	1	1.63636	21552.4	31697.9	33593.1	13642.4	13602.1	19657.5	11940.4		28947.8	14710.6		1.96782	0.0122291
3.25721e-05	7.36616e-05	O43741	PRKAB2	5'-AMP-activated protein kinase subunit beta-2	AAKB2_HUMAN	4	3	5	6	5	8	7	5	5	8	6	5.63636	16440.6	13575.5	13061.5	13209.1	12466.4	12297.1	13602		14359.2	12893.6		1.11367	0.184349
0.000658014	0.00135589	O43768	ENSA	Alpha-endosulfine	ENSA_HUMAN	1	1	0	0	0	2	1	1	1	2	1	0.909091	9835.6	15269.5	8679.95	12245.4	6218.49	5582.59	3667.59		11261.7	6928.51		1.62541	0.179091
7.8938e-23	2.56344e-22	O43772	SLC25A20	Mitochondrial carnitine/acylcarnitine carrier protein	MCAT_HUMAN	8	9	11	7	9	11	11	8	6	10	12	9.27273	42792.6	42775.8	48210.2	39331.7	32365.1	36205.6	32471.4		44592.9	35093.4		1.27069	0.0124371
4.25205e-09	1.10483e-08	O43776	NARS	Asparagine--tRNA ligase, cytoplasmic	SYNC_HUMAN	8	6	6	5	4	4	5	5	5	5	5	5.27273	9050.57	11728	11536	8336.32	9962.85	8215.41	7647.84		10771.5	8540.61		1.26121	0.0618925
9.03568e-60	1.28515e-58	O43813	LANCL1	LanC-like protein 1	LANC1_HUMAN	5	4	3	4	5	4	3	5	4	4	4	4.09091	56798.2	56919.5	63500.7	43439.4	44985.8	38287.1	45845.3		59072.8	43139.4		1.36935	0.00208123
8.46376e-05	0.000185548	O43826	SLC37A4	Glucose-6-phosphate exchanger SLC37A4	G6PT1_HUMAN	2	1	2	2	1	2	3	2	1	3	2	1.90909	45365.5	49832.3	38481.4	31498.3	61658.6	18717.7	22239.1		44559.7	33528.5		1.32901	0.395356
1.65303e-57	1.94457e-56	O43837	IDH3B	Isocitrate dehydrogenase [NAD] subunit beta, mitochondrial	IDH3B_HUMAN	9	8	7	8	7	6	10	10	9	11	10	8.63636	31515.7	27702.8	31493.7	23906	21583.8	23027.8	21786.7		30237.4	22576.1		1.33936	0.00162886
8.90442e-43	4.47633e-42	O43852	CALU	Calumenin	CALU_HUMAN	2	3	3	2	5	6	4	4	9	5	5	4.36364	17626.2	17827.1	20694.3	22743.9	27298.6	12622.7	27674.4		18715.9	22584.9		0.828689	0.402203
3.86776e-64	8.44289e-63	O43920	NDUFS5	NADH dehydrogenase [ubiquinone] iron-sulfur protein 5	NDUS5_HUMAN	5	5	5	4	5	5	5	4	5	5	6	4.90909	131717	136325	126600	167016	78467.7	143174	65853		131548	113628		1.15771	0.565766
0.000952744	0.00194261	O60237	PPP1R12B	Protein phosphatase 1 regulatory subunit 12B	MYPT2_HUMAN	3	3	3	4	2	6	5	3	3	5	3	3.63636	8441.08	8154.74	5089.04	7567.63	7599.69	7424.99	4803.35		7228.29	6848.91		1.05539	0.766107
1.15153e-10	3.07025e-10	O60256	PRPSAP2	Phosphoribosyl pyrophosphate synthase-associated protein 2	KPRB_HUMAN	1	2	1	1	1	1	0	0	0	0	0	0.636364	12081.9	15532.1	11755.9	2609.84	6174.67	2388.8	2173.12		13123.3	3336.61		3.93313	0.00131085
6.95348e-34	2.76379e-33	O60313	OPA1	Dynamin-like 120 kDa protein, mitochondrial	OPA1_HUMAN	5	5	6	14	4	7	11	9	7	4	8	7.27273	8549.96	7555.25	7844.38	8957.71	7115.31	9777.21	6002.2		7983.2	7963.11		1.00252	0.985411
3.70064e-05	8.33666e-05	O60437	PPL	Periplakin	PEPL_HUMAN	2	1	1	1	2	2	1	1	2	1	1	1.36364	272554	312780	277143	336555	205836	105673	113011		287492	190269		1.51098	0.192487
1.46706e-51	1.12992e-50	O60493	SNX3	Sorting nexin-3	SNX3_HUMAN	4	2	4	4	4	4	5	5	5	3	5	4.09091	26705.4	25486.9	26814.4	21874.6	27069	19654.5	26822.4		26335.6	23855.1		1.10398	0.312293
2.14263e-54	2.06279e-53	O60506	SYNCRIP	Heterogeneous nuclear ribonucleoprotein Q	HNRPQ_HUMAN	7	6	6	6	12	8	9	8	12	9	9	8.36364	45708	46821	41308.2	34306.7	45986	35766.2	47701.5		44612.4	40940.1		1.0897	0.432717
6.34577e-74	5.88715e-72	O60662	KLHL41	Kelch-like protein 41	KLH41_HUMAN	31	35	30	33	34	36	38	33	37	35	38	34.5455	622072	616370	613004	633341	706057	567033	675438		617149	645467		0.956127	0.463336
2.57655e-65	6.11481e-64	O60664	PLIN3	Perilipin-3	PLIN3_HUMAN	8	7	10	9	10	9	12	10	10	10	11	9.63636	22549.1	22318.1	21970.2	20229.6	23113.4	22102.4	21868.3		22279.1	21828.4		1.02065	0.559227
2.41499e-16	7.14347e-16	O60725	ICMT	Protein-S-isoprenylcysteine O-methyltransferase	ICMT_HUMAN	0	1	0	0	0	1	0	1	1	1	1	0.545455	6224.7	2549.26	6269.04	5234.39	1630.03	8122.87	2674.74		5014.33	4415.51		1.13562	0.77678
3.82247e-32	1.46786e-31	O60739;P41567	EIF1B;EIF1	Eukaryotic translation initiation factor 1b;Eukaryotic translation initiation factor 1	EIF1B_HUMAN;EIF1_HUMAN	1	2	2	2	2	2	2	2	2	2	3	2	3742.68	3624.67	2204.26	3385.08	7648.43	3207.11	4168.48		3190.54	4602.28		0.693252	0.325177
5.91272e-42	2.90093e-41	O60763	USO1	General vesicular transport factor p115	USO1_HUMAN	12	9	13	11	14	15	12	9	6	12	13	11.4545	20835.7	21255.7	20108.4	16681.1	27409	17447.3	25156.5		20733.3	21673.5		0.956619	0.78156
2.59629e-29	9.49646e-29	O60784	TOM1	Target of Myb protein 1	TOM1_HUMAN	4	3	3	5	3	7	9	7	4	7	7	5.36364	8120.68	7130.53	8063.95	6760.4	6448.35	5995.17	4555.11		7771.72	5939.76		1.30842	0.0346309
1.48187e-56	1.61307e-55	O60814;P57053;P58876;P62807;Q5QNW6;Q93079;Q99877;Q99879;Q99880	HIST1H2BK;H2BFS;HIST1H2BD;HIST1H2BC;HIST2H2BF;HIST1H2BH;HIST1H2BN;HIST1H2BM;HIST1H2BL	Histone H2B type 1-K;Histone H2B type F-S;Histone H2B type 1-D;Histone H2B type 1-C/E/F/G/I;Histone H2B type 2-F;Histone H2B type 1-H;Histone H2B type 1-N;Histone H2B type 1-M;Histone H2B type 1-L	H2B1K_HUMAN;H2BFS_HUMAN;H2B1D_HUMAN;H2B1C_HUMAN;H2B2F_HUMAN;H2B1H_HUMAN;H2B1N_HUMAN;H2B1M_HUMAN;H2B1L_HUMAN	6	6	6	6	6	6	6	6	5	6	6	5.90909	1518526	1.66467e+06	1588473	1.48702e+06	3.52335e+06	1.36828e+06	4.07414e+06		1.59056e+06	2.6132e+06		0.608663	0.268605
0.00269884	0.00524604	O60832	DKC1	H/ACA ribonucleoprotein complex subunit DKC1	DKC1_HUMAN	1	1	1	1	2	1	1	1	2	1	1	1.18182	312448	241566	212516	245763	393025	591432	305859		255510	384020		0.665356	0.224165
0.000390762	0.000817995	O60869	EDF1	Endothelial differentiation-related factor 1	EDF1_HUMAN	2	3	3	3	1	2	3	3	3	1	3	2.45455	10590.2	10875	12592.3	12531.9	10950.2	15836.6	11827.2		11352.5	12786.5		0.887855	0.342078
7.65713e-49	4.91453e-48	O60884	DNAJA2	DnaJ homolog subfamily A member 2	DNJA2_HUMAN	6	5	6	6	6	7	7	9	6	10	6	6.72727	19645.5	19763.2	13601.4	20729.1	24373.6	20433.1	18191.5		17670	20931.8		0.844171	0.21162
4.23353e-05	9.51612e-05	O60885;Q15059	BRD4;BRD3	Bromodomain-containing protein 4;Bromodomain-containing protein 3	BRD4_HUMAN;BRD3_HUMAN	1	1	1	1	1	1	1	1	1	1	1	1	397113	400834	443569	443568	507758	452710	421942		413839	456495		0.906557	0.148027
7.88524e-05	0.000173145	O60888	CUTA	Protein CutA	CUTA_HUMAN	0	0	0	1	2	2	0	2	1	2	1	1	26077.8	35489.7	21118.2	31353	31790.5	62625.1	28345.8		27561.9	38528.6		0.715362	0.330445
1.84121e-52	1.50016e-51	O75083	WDR1	WD repeat-containing protein 1	WDR1_HUMAN	16	17	17	17	17	18	20	16	17	20	19	17.6364	76433.2	83086.6	77712.9	56402.1	73624.5	53943.1	72571.8		79077.6	64135.4		1.23298	0.0664713
2.13062e-67	6.84819e-66	O75112	LDB3	LIM domain-binding protein 3	LDB3_HUMAN	21	22	22	19	25	23	22	19	25	24	22	22.1818	1.18529e+06	1.34661e+06	1.215e+06	1.7484e+06	1.49538e+06	1.73669e+06	1.58315e+06		1248968	1.6409e+06		0.761146	0.00540891
1.46197e-21	4.67327e-21	O75128	COBL	Protein cordon-bleu	COBL_HUMAN	2	2	3	3	3	3	3	3	4	4	4	3.09091	19476.4	17106.2	18373.1	16670.4	18707.1	14893.1	16477.4		18318.5	16687		1.09777	0.194195
1.1422e-38	5.0134e-38	O75131	CPNE3	Copine-3	CPNE3_HUMAN	2	2	2	1	4	3	2	2	5	4	2	2.63636	12702.8	13265.6	14362.2	13861.1	19766.5	12487	16728.7		13443.5	15710.8		0.855687	0.298279
0.00376036	0.00708671	O75153	CLUH	Clustered mitochondria protein homolog	CLU_HUMAN	0	1	0	2	0	0	1	1	0	0	1	0.545455	4510.52	4761.81	4417.89	8103.45	6026.97	7537.06	9509.57		4563.41	7794.26		0.585483	0.0130051
5.73541e-53	4.81727e-52	O75155	CAND2	Cullin-associated NEDD8-dissociated protein 2	CAND2_HUMAN	13	16	12	16	13	13	19	18	18	21	20	16.2727	27360.5	26075.2	25132.6	25344.2	21789.3	25981.1	23442.2		26189.4	24139.2		1.08494	0.161382
0.00188279	0.00373628	O75190	DNAJB6	DnaJ homolog subfamily B member 6	DNJB6_HUMAN	0	1	1	0	1	0	2	1	2	2	2	1.09091	8264.94	7436.5	12356	11221.9	9053.66	4142.82	4522.25		9352.47	7235.15		1.29264	0.420782
3.2695e-48	2.02521e-47	O75208	COQ9	Ubiquinone biosynthesis protein COQ9, mitochondrial	COQ9_HUMAN	5	6	3	5	8	6	7	7	7	8	8	6.36364	48696.7	41764.3	37481.8	68577.1	68614.2	57367.7	61359.5		42647.6	63979.6		0.66658	0.00417468
2.54333e-54	2.42567e-53	O75223	GGCT	Gamma-glutamylcyclotransferase	GGCT_HUMAN	4	6	4	4	4	6	7	4	7	6	6	5.27273	27985.9	28729.7	26396.4	17358.2	18870	16908.6	19314.6		27704	18112.9		1.52952	0.000123104
2.7752e-47	1.63705e-46	O75251	NDUFS7	NADH dehydrogenase [ubiquinone] iron-sulfur protein 7, mitochondrial	NDUS7_HUMAN	4	4	4	4	3	4	4	4	3	4	4	3.81818	149567	138509	144787	156579	78802.6	156031	75625.9		144287	116760		1.23577	0.35728
2.80179e-48	1.75144e-47	O75298	RTN2	Reticulon-2	RTN2_HUMAN	8	9	8	8	9	7	8	7	8	8	6	7.81818	435553	419509	423229	376719	534503	382204	526390		426097	454954		0.936571	0.601377
1.41331e-65	3.49645e-64	O75306	NDUFS2	NADH dehydrogenase [ubiquinone] iron-sulfur protein 2, mitochondrial	NDUS2_HUMAN	16	18	17	18	12	15	17	17	14	15	15	15.8182	133476	146495	145235	182559	81496.5	181585	89998.7		141736	133910		1.05844	0.822734
2.79834e-57	3.2177e-56	O75323	NIPSNAP2	Protein NipSnap homolog 2	NIPS2_HUMAN	10	12	11	12	10	11	12	11	11	11	11	11.0909	223657	263388	251998	245447	166890	237127	164837		246348	203575		1.21011	0.182817
7.94151e-45	4.35131e-44	O75340	PDCD6	Programmed cell death protein 6	PDCD6_HUMAN	2	2	2	2	4	2	1	3	3	4	2	2.45455	11261.5	10606.4	10648.6	9731.47	12802.9	10300.6	11009.7		10838.8	10961.2		0.98884	0.885749
2.20101e-05	5.05315e-05	O75347	TBCA	Tubulin-specific chaperone A	TBCA_HUMAN	4	5	1	3	4	3	3	3	4	4	2	3.27273	18806.2	17090.4	16321.2	7271.23	18319.1	8212.24	14210.9		17405.9	12003.4		1.45009	0.14644
4.09981e-07	1.00816e-06	O75348	ATP6V1G1	V-type proton ATPase subunit G 1	VATG1_HUMAN	2	2	2	1	1	1	1	1	0	0	1	1.09091	14957.2	14243.1	13447.6	10820.4	3778.16	5046.84	2595.11		14216	5560.13		2.55677	0.0107888
1.30609e-44	7.08029e-44	O75367	H2AFY	Core histone macro-H2A.1	H2AY_HUMAN	6	7	6	7	9	6	4	6	11	8	6	6.90909	100198	84091.2	85168.8	80173.4	161630	72286.9	143643		89819.3	114433		0.784906	0.401823
1.29859e-24	4.32722e-24	O75368	SH3BGRL	SH3 domain-binding glutamic acid-rich-like protein	SH3L1_HUMAN	1	2	1	0	4	3	3	2	3	2	2	2.09091	22087.2	15978.8	18184.4	15927	43950.1	17269.3	32280		18750.1	27356.6		0.685397	0.33217
6.34977e-52	4.99417e-51	O75369	FLNB	Filamin-B	FLNB_HUMAN	15	15	14	13	18	20	15	17	23	18	15	16.6364	406750	377806	402986	522186	525509	437040	527931		395847	503166		0.786713	0.010902
3.70812e-41	1.76417e-40	O75380	NDUFS6	NADH dehydrogenase [ubiquinone] iron-sulfur protein 6, mitochondrial	NDUS6_HUMAN	7	7	6	7	4	9	8	7	4	7	7	6.63636	42926.8	30396.5	35882.5	61809.4	42742.4	53987.7	28139.1		36401.9	46669.6		0.779991	0.313637
2.03416e-58	2.58674e-57	O75390	CS	Citrate synthase, mitochondrial	CISY_HUMAN	21	22	22	20	20	20	20	21	23	22	19	20.9091	901886	982370	951557	556777	628550	592383	678070		945271	613945		1.53967	0.00026787
1.46767e-06	3.5492e-06	O75391	SPAG7	Sperm-associated antigen 7	SPAG7_HUMAN	1	1	1	1	1	1	1	1	2	1	1	1.09091	141236	121440	153644	94385.9	94950.1	84742.8	82476		138773	89138.7		1.55682	0.00234123
4.38438e-08	1.11093e-07	O75396	SEC22B	Vesicle-trafficking protein SEC22b	SC22B_HUMAN	1	0	0	2	4	3	2	4	6	5	2	2.63636	8058.4	9199.5	10758.5	10235.9	13780.5	9859.91	17238.8		9338.79	12778.8		0.730804	0.170204
1.79287e-20	5.6296e-20	O75431	MTX2	Metaxin-2	MTX2_HUMAN	5	5	4	4	2	4	5	4	3	5	3	4	19317.5	22209	17108.8	21369.8	18452	16481.7	13000.1		19545.1	17325.9		1.12808	0.400909
2.22824e-05	5.112e-05	O75436	VPS26A	Vacuolar protein sorting-associated protein 26A	VP26A_HUMAN	4	3	3	3	4	3	3	3	3	3	4	3.27273	8229.59	9463.27	7423.75	8480.66	14914.1	8431.56	8619.5		8372.2	10111.5		0.827991	0.415221
7.19412e-34	2.85665e-33	O75438	NDUFB1	NADH dehydrogenase [ubiquinone] 1 beta subcomplex subunit 1	NDUB1_HUMAN	1	1	1	2	1	2	1	2	1	1	1	1.27273	38711.5	37456.3	51100.7	220914	100615	191499	121100		42422.8	158532		0.267598	0.0187262
0.000287816	0.000608423	O75439	PMPCB	Mitochondrial-processing peptidase subunit beta	MPPB_HUMAN	5	4	6	2	3	2	0	1	3	0	0	2.36364	6208.99	7485.49	5174.48	4760.65	6226.92	3903.31	4215.42		6289.65	4776.58		1.31677	0.126811
0.000475324	0.000990946	O75460	ERN1	Serine/threonine-protein kinase/endoribonuclease IRE1	ERN1_HUMAN	1	1	1	0	1	0	0	0	1	1	0	0.545455	3496.83	5338.53	4238.16	87.7707	2460.25	114.944	3272.96		4357.84	1483.98		2.93659	0.0426688
0.000104364	0.000227329	O75475	PSIP1	PC4 and SFRS1-interacting protein	PSIP1_HUMAN	0	1	0	0	1	1	2	1	1	1	0	0.727273	2369.21	2355.27	2395.37	2452.44	3391.23	1621.6	4724.2		2373.28	3047.37		0.778797	0.431186
0.000711487	0.00146312	O75477	ERLIN1	Erlin-1	ERLN1_HUMAN	0	0	0	0	1	1	1	0	2	1	1	0.636364	27912.8	3114.61	6189.76	3205.53	4265.82	2778.52	3397.27		12405.7	3411.78		3.63614	0.22748
9.45712e-22	3.02539e-21	O75487	GPC4	Glypican-4	GPC4_HUMAN	1	1	1	0	2	2	0	2	2	1	0	1.09091	14702.9	14867.3	8663.64	18755.5	14575	5352.2	8441.68		12744.6	11781.1		1.08179	0.817105
8.3408e-54	7.56603e-53	O75489	NDUFS3	NADH dehydrogenase [ubiquinone] iron-sulfur protein 3, mitochondrial	NDUS3_HUMAN	13	15	13	14	12	12	14	13	13	14	12	13.1818	137550	135412	135124	182843	87549.6	182023	94749.1		136028	136791		0.994422	0.981457
9.45014e-57	1.04258e-55	O75521	ECI2	Enoyl-CoA delta isomerase 2, mitochondrial	ECI2_HUMAN	10	13	11	10	10	12	10	9	9	9	12	10.4545	26349.4	30405.6	27228.6	27818.1	24672.5	30713.5	25703.8		27994.5	27227		1.02819	0.70071
1.02161e-46	5.94048e-46	O75531	BANF1	Barrier-to-autointegration factor	BAF_HUMAN	2	2	2	2	4	4	4	4	3	4	4	3.18182	10853	7371.61	6916.03	18918.8	30575.7	18535.5	25613.3		8380.21	23410.8		0.357963	0.00843221
0.00454817	0.00844276	O75534	CSDE1	Cold shock domain-containing protein E1	CSDE1_HUMAN	3	3	2	1	1	3	5	0	1	4	7	2.72727	13681.3	14328.9	10799	12553	13363.6	10476.7	10126.7		12936.4	11630		1.11233	0.361422
7.95455e-16	2.33769e-15	O75569	PRKRA	Interferon-inducible double-stranded RNA-dependent protein kinase activator A	PRKRA_HUMAN	1	0	0	2	4	2	2	2	2	3	5	2.09091	6810.34	6952.37	5170.69	8873.29	14833.3	9026.1	14857.5		6311.13	11897.5		0.530457	0.0428563
3.79635e-43	1.94438e-42	O75608	LYPLA1	Acyl-protein thioesterase 1	LYPA1_HUMAN	3	5	3	3	3	3	4	3	5	5	5	3.81818	96646.7	97842.1	95484.3	72293.4	63976.6	63595.6	63585.8		96657.7	65862.8		1.46756	7.57685e-05
3.62041e-12	9.92512e-12	O75663	TIPRL	TIP41-like protein	TIPRL_HUMAN	2	2	3	3	5	3	3	3	0	0	0	2.18182	15502.6	18314.1	14519.6	13592.4	16756.8	17525.2	14472.1		16112.1	15586.6		1.03371	0.732454
3.61475e-31	1.35994e-30	O75688	PPM1B	Protein phosphatase 1B	PPM1B_HUMAN	2	3	2	0	1	2	2	2	1	4	2	1.90909	3329.86	5003.32	4111.83	2397.82	3764.38	4505.07	2133.97		4148.34	3200.31		1.29623	0.278009
6.07436e-60	8.79274e-59	O75746	SLC25A12	Calcium-binding mitochondrial carrier protein Aralar1	CMC1_HUMAN	28	30	28	31	28	27	35	31	27	32	34	30.0909	190488	207870	194698	260280	160177	243980	162670		197685	206777		0.956034	0.784745
0.00429002	0.00800359	O75764	TCEA3	Transcription elongation factor A protein 3	TCEA3_HUMAN	1	1	0	0	1	0	0	0	2	1	0	0.545455	14233.1	10738.1	13382.4	7331.8	15060.1	5035.44	14897.8		12784.5	10581.3		1.20822	0.519207
0.00230982	0.00453739	O75781	PALM	Paralemmin-1	PALM_HUMAN	1	1	1	1	2	1	1	1	2	2	1	1.27273	268667	381367	238104	369565	271236	141970	317189		296046	274990		1.07657	0.769839
1.4171e-05	3.31116e-05	O75822	EIF3J	Eukaryotic translation initiation factor 3 subunit J	EIF3J_HUMAN	1	2	1	2	1	3	3	4	3	3	4	2.45455	8222.07	7307.88	6988.34	11300.6	15231.1	9680	11220.7		7506.1	11858.1		0.632992	0.0290122
0.00327983	0.00626792	O75832	PSMD10	26S proteasome non-ATPase regulatory subunit 10	PSD10_HUMAN	0	1	0	0	1	2	1	0	3	3	0	1	28694	26582.7	32702.5	16250.2	17252.5	6935	6978.19		29326.4	11854		2.47397	0.00508493
0.00380913	0.00716208	O75843	AP1G2	AP-1 complex subunit gamma-like 2	AP1G2_HUMAN	0	0	0	0	0	0	1	0	0	0	0	0.0909091	12534.4	13715.8	1879.85	4729.12	1733.73	12205.9	2427.57		9376.69	5274.07		1.77788	0.377531
1.05229e-56	1.1547e-55	O75874	IDH1	Isocitrate dehydrogenase [NADP] cytoplasmic	IDHC_HUMAN	15	13	15	11	11	13	12	11	10	11	11	12.0909	53900.3	56858.6	57591.3	36607.3	32783.1	40269.9	35949		56116.7	36402.3		1.54157	0.000205025
3.2188e-17	9.63988e-17	O75891	ALDH1L1	Cytosolic 10-formyltetrahydrofolate dehydrogenase	AL1L1_HUMAN	7	8	9	7	8	14	18	8	10	13	22	11.2727	11001.1	13012.8	11121.9	11060.8	13147.6	9637.15	11391		11712	11309.2		1.03562	0.707211
0.0001701	0.000365063	O75907	DGAT1	Diacylglycerol O-acyltransferase 1	DGAT1_HUMAN	0	0	0	0	0	1	0	0	0	0	0	0.0909091	2450.2	2264.76	3544.77	1010.79	2569.78	1237.68	1548.27		2753.24	1591.63		1.72983	0.0785737
3.54718e-59	4.76302e-58	O75915	ARL6IP5	PRA1 family protein 3	PRAF3_HUMAN	5	6	5	5	5	4	4	5	6	6	4	5	170034	130179	142361	148440	251423	157159	236940		147525	198490		0.743234	0.183017
5.18841e-57	5.85058e-56	O75923	DYSF	Dysferlin	DYSF_HUMAN	35	39	38	44	53	57	49	49	61	59	53	48.8182	83961.5	85295.2	85740.5	94642.3	127552	93392.5	124568		84999.1	110039		0.772448	0.0715243
2.22548e-78	4.5422e-76	O75947	ATP5H	ATP synthase subunit d, mitochondrial	ATP5H_HUMAN	14	13	15	19	12	12	12	17	14	13	14	14.0909	298150	281609	286326	329217	327808	348474	320534		288695	331508		0.870854	0.0033569
0.0035521	0.00672526	O75953	DNAJB5	DnaJ homolog subfamily B member 5	DNJB5_HUMAN	1	0	0	2	0	1	0	0	1	0	0	0.454545	2397.57	4370.6	5713.47	5028.6	7368.91	5113.49	3800.04		4160.55	5327.76		0.780919	0.37282
1.89709e-13	5.32595e-13	O75955	FLOT1	Flotillin-1	FLOT1_HUMAN	7	9	7	1	11	4	3	6	8	3	4	5.72727	16693.7	15354	15406	7507.01	15849.7	9225.55	14690		15817.9	11818.1		1.33845	0.161845
8.35125e-48	5.09563e-47	O75964	ATP5L	ATP synthase subunit g, mitochondrial	ATP5L_HUMAN	7	7	7	7	7	6	7	7	7	7	7	6.90909	473643	449916	464350	454216	424436	469332	403555		462636	437885		1.05653	0.236282
0.00385806	0.0072374	O75970	MPDZ	Multiple PDZ domain protein	MPDZ_HUMAN	1	1	1	1	0	0	0	1	0	0	0	0.454545	16955.9	16843.6	15689.7	51489.8	19101.1	40706.3	1.04422e+06		16496.4	288880		0.0571047	0.402648
2.41845e-08	6.15852e-08	O76003	GLRX3	Glutaredoxin-3	GLRX3_HUMAN	5	5	5	4	0	1	3	3	3	1	3	3	30111.8	25763.4	29421.5	18242.8	13012	13760.2	12735.1		28432.2	14437.5		1.96933	0.000716364
0.00497502	0.00915601	O76062	TM7SF2	Delta(14)-sterol reductase	ERG24_HUMAN	0	0	0	0	1	0	0	0	0	1	0	0.181818	264.774	254.864	NaN	764.068	1036.83	440.275	804.884		259.819	761.515		0.341187	0.0527769
3.50937e-49	2.28838e-48	O94760	DDAH1	N(G),N(G)-dimethylarginine dimethylaminohydrolase 1	DDAH1_HUMAN	1	1	2	2	4	3	5	3	7	3	5	3.27273	10454.6	7308.59	10382.9	8953.4	15053.4	10671.4	19810.1		9382.04	13622.1		0.688739	0.217064
0.000666179	0.00137202	O94788	ALDH1A2	Retinal dehydrogenase 2	AL1A2_HUMAN	1	1	1	0	0	0	0	0	0	0	0	0.272727	56530.4	65788.6	58372.5	21119.3	158614	22333.4	20027.4		60230.5	55523.4		1.08478	0.912497
0.00409781	0.00766251	O94811	TPPP	Tubulin polymerization-promoting protein	TPPP_HUMAN	2	1	1	3	4	0	0	1	2	0	0	1.27273	8160.05	8531.14	5672.16	11297.3	13616.3	12525.6	9048.52		7454.45	11621.9		0.641413	0.0295196
1.31766e-32	5.09828e-32	O94826	TOMM70	Mitochondrial import receptor subunit TOM70	TOM70_HUMAN	5	4	3	4	6	4	4	3	6	4	1	4	13279.7	12889.5	11631.8	14028	14582.1	11701.3	12455.2		12600.3	13191.6		0.955174	0.538414
0.00396307	0.00743098	O94874	UFL1	E3 UFM1-protein ligase 1	UFL1_HUMAN	0	1	1	0	2	2	2	2	4	4	2	1.81818	19119	20150.7	14088.8	10100.8	14765.3	14420.9	15728.2		17786.2	13753.8		1.29318	0.120026
4.90044e-21	1.55307e-20	O94901	SUN1	SUN domain-containing protein 1	SUN1_HUMAN	2	1	1	0	7	7	2	1	8	7	2	3.45455	17690.7	14576.2	20425.3	14259.2	51374.4	18205.9	41635.2		17564	31368.7		0.559923	0.254997
1.54437e-38	6.74237e-38	O94903	PLPBP	Pyridoxal phosphate homeostasis protein	PLPHP_HUMAN	1	3	2	2	2	0	0	2	1	3	2	1.63636	12651.5	9345.71	7896.25	7721.9	10067.2	10967.5	7849.26		9964.48	9151.46		1.08884	0.615246
3.00187e-51	2.26082e-50	O94905	ERLIN2	Erlin-2	ERLN2_HUMAN	7	7	8	8	12	11	9	10	13	10	10	9.54545	20962.5	18646.5	19584.1	24097.1	31183.9	26329.5	27600.7		19731	27302.8		0.722674	0.0092631
8.48973e-41	4.01565e-40	O94919	ENDOD1	Endonuclease domain-containing 1 protein	ENDD1_HUMAN	8	8	8	8	9	8	8	7	8	9	8	8.09091	31861.6	34363.9	32977.7	29802.6	26269.1	24916.9	26242.1		33067.7	26807.7		1.23352	0.0061697
6.80124e-38	2.92855e-37	O95139	NDUFB6	NADH dehydrogenase [ubiquinone] 1 beta subcomplex subunit 6	NDUB6_HUMAN	6	6	4	5	5	4	5	6	3	5	6	5	26430.6	28268.3	30085.5	35373	13540.6	37082.1	18304.7		28261.4	26075.1		1.08385	0.770468
0.00413481	0.00772815	O95140	MFN2	Mitofusin-2	MFN2_HUMAN	2	3	3	0	1	2	2	3	2	3	2	2.09091	125770	160666	127620	134375	123454	143217	117033		138018	129520		1.06562	0.500442
0.00311014	0.0059744	O95163	ELP1	Elongator complex protein 1	ELP1_HUMAN	1	2	1	1	1	1	2	2	1	2	2	1.45455	101320	111520	80344.4	322929	39780.3	67508.2	83786.9		97728.2	128501		0.760524	0.708802
2.59906e-28	9.3228e-28	O95167	NDUFA3	NADH dehydrogenase [ubiquinone] 1 alpha subcomplex subunit 3	NDUA3_HUMAN	1	2	2	4	1	4	4	4	1	4	4	2.81818	4335.16	8367.46	9159.11	18145.3	1919.83	18282.1	5082.49		7287.25	10857.4		0.671176	0.525514
4.11836e-43	2.10402e-42	O95168	NDUFB4	NADH dehydrogenase [ubiquinone] 1 beta subcomplex subunit 4	NDUB4_HUMAN	4	4	6	5	4	4	4	5	4	4	5	4.45455	135821	129308	117154	168967	81282.5	145178	53898.7		127428	112332		1.13439	0.658172
3.24992e-54	3.02355e-53	O95169	NDUFB8	NADH dehydrogenase [ubiquinone] 1 beta subcomplex subunit 8, mitochondrial	NDUB8_HUMAN	3	3	0	3	3	3	4	3	2	3	3	2.72727	27148.8	27761.8	21154.6	42143.5	45545.2	38494.2	33234.2		25355.1	39854.3		0.636195	0.00984295
9.09073e-53	7.51181e-52	O95182	NDUFA7	NADH dehydrogenase [ubiquinone] 1 alpha subcomplex subunit 7	NDUA7_HUMAN	7	9	9	9	7	7	7	9	6	8	8	7.81818	12872.1	13019.9	12189.7	15520.5	6226.51	16124.2	5663.88		12693.9	10883.8		1.16631	0.615877
2.90346e-10	7.67613e-10	O95183	VAMP5	Vesicle-associated membrane protein 5	VAMP5_HUMAN	1	0	1	1	1	1	1	0	0	0	0	0.545455	11619.4	11403	11952.4	15560.3	20864.3	11508.7	15997.5		11658.3	15982.7		0.72943	0.115151
0.00448119	0.00833358	O95197	RTN3	Reticulon-3	RTN3_HUMAN	1	0	1	0	1	1	1	0	0	0	1	0.545455	30330.8	26445.3	27568.9	36383.2	33938.4	27500.6	26656.2		28115	31119.6		0.90345	0.361182
0.000493258	0.00102676	O95202	LETM1	Mitochondrial proton/calcium exchanger protein	LETM1_HUMAN	4	2	4	2	3	2	2	3	3	2	4	2.81818	7717.93	8148.33	8100.92	10892.7	9692.49	9033.68	9023.39		7989.06	9660.57		0.826976	0.0256796
1.23995e-49	8.39384e-49	O95210	STBD1	Starch-binding domain-containing protein 1	STBD1_HUMAN	8	7	7	6	8	12	10	7	7	10	9	8.27273	57619.9	61382.2	54634.3	55255.9	71071.4	45934.7	71065.3		57878.8	60831.8		0.951455	0.710933
2.45157e-51	1.86355e-50	O95278	EPM2A	Laforin	EPM2A_HUMAN	5	7	5	5	7	7	8	5	5	10	4	6.18182	22580.6	19517.2	19936	13500.6	16726.1	14561.9	17566.1		20678	15588.6		1.32648	0.0138661
6.92444e-63	1.32335e-61	O95292	VAPB	Vesicle-associated membrane protein-associated protein B/C	VAPB_HUMAN	4	5	5	5	6	8	6	8	8	8	6	6.27273	40299.9	46521.8	46512.5	36960.6	43435.4	33874.8	40053.3		44444.7	38581		1.15198	0.106518
1.41412e-32	5.46631e-32	O95298	NDUFC2	NADH dehydrogenase [ubiquinone] 1 subunit C2	NDUC2_HUMAN	5	6	7	7	4	5	5	8	3	5	6	5.54545	56731.6	43627.9	46298.8	70832.8	38508.2	71040.4	39951.3		48886.1	55083.2		0.887496	0.608233
7.20252e-58	8.82903e-57	O95299	NDUFA10	NADH dehydrogenase [ubiquinone] 1 alpha subcomplex subunit 10, mitochondrial	NDUAA_HUMAN	10	11	10	11	8	13	12	12	9	10	12	10.7273	79802.8	105530	96031.5	98624	49349.9	99538.1	40822.1		93788.1	72083.5		1.3011	0.318403
8.10693e-38	3.4761e-37	O95336	PGLS	6-phosphogluconolactonase	6PGL_HUMAN	2	3	1	0	2	2	1	1	4	3	1	1.81818	14345.7	15244.5	17785.4	9152.23	17024	12777.2	21689.9		15791.8	15160.8		1.04162	0.856565
9.2576e-35	3.74896e-34	O95359	TACC2	Transforming acidic coiled-coil-containing protein 2	TACC2_HUMAN	2	1	2	1	3	4	1	1	2	2	3	2	5741.84	6508.72	6396.01	7665.31	6611.2	4741.72	4985.19		6215.52	6000.86		1.03577	0.809314
2.40846e-06	5.79336e-06	O95372	LYPLA2	Acyl-protein thioesterase 2	LYPA2_HUMAN	0	0	0	0	0	1	0	1	0	1	0	0.272727	5167.2	4903.74	3815.8	2311.78	7720.89	2903.57	9619.98		4628.91	5639.05		0.820867	0.658806
1.25411e-26	4.35313e-26	O95373	IPO7	Importin-7	IPO7_HUMAN	8	4	9	4	6	7	6	5	6	7	8	6.36364	11548.6	11543.9	12136.1	9007.53	10806.3	7782.05	8495.59		11742.9	9022.86		1.30146	0.017621
0.000241277	0.000512698	O95376	ARIH2	E3 ubiquitin-protein ligase ARIH2	ARI2_HUMAN	1	0	1	2	0	0	1	1	0	1	1	0.727273	4257.21	7075.72	4520.44	2860.04	10738.8	1286.32	2124.66		5284.46	4252.45		1.24269	0.717357
0.00166579	0.00332181	O95394	PGM3	Phosphoacetylglucosamine mutase	AGM1_HUMAN	1	1	2	0	1	2	0	1	1	2	0	1	7300.74	8736.99	8227.64	6303.11	4006.65	4137.16	3237.6		8088.46	4421.13		1.8295	0.00776798
4.17089e-27	1.46394e-26	O95425	SVIL	Supervillin	SVIL_HUMAN	23	19	19	19	16	27	24	20	21	32	26	22.3636	12729.7	12363.8	10585.4	13109.7	12281.8	10972.9	10899.7		11892.9	11816		1.00651	0.930746
3.50241e-05	7.89882e-05	O95433	AHSA1	Activator of 90 kDa heat shock protein ATPase homolog 1	AHSA1_HUMAN	3	3	3	3	3	6	2	3	4	4	1	3.18182	15909.1	16993.7	18061.5	13827.8	13705.9	10988.5	14754.5		16988.1	13319.2		1.27546	0.0200966
1.96298e-11	5.31711e-11	O95479	H6PD	GDH/6PGL endoplasmic bifunctional protein	G6PE_HUMAN	6	7	7	3	9	8	6	1	8	8	4	6.09091	15921.8	14890.7	13771.6	10135.7	16151.5	9168.93	12323.4		14861.3	11944.9		1.24416	0.186487
9.33433e-67	2.76107e-65	O95563	MPC2	Mitochondrial pyruvate carrier 2	MPC2_HUMAN	4	5	5	5	4	4	7	5	4	6	6	5	27592.5	36422.8	29424.2	44469.3	22852.6	41393.1	18750.9		31146.5	31866.5		0.977405	0.931638
3.30649e-21	1.05117e-20	O95573	ACSL3	Long-chain-fatty-acid--CoA ligase 3	ACSL3_HUMAN	6	5	6	2	6	5	6	6	6	7	3	5.27273	11546.1	11623.6	10722.1	15296.9	12784	11111.4	12457		11297.3	12912.3		0.874921	0.188517
0.00156967	0.00313626	O95674	CDS2	Phosphatidate cytidylyltransferase 2	CDS2_HUMAN	0	0	0	0	0	1	0	0	1	1	0	0.272727	2724.79	2136.32	5938.18	4331.57	10145.9	3736.1	9284.02		3599.76	6874.4		0.523647	0.195496
2.9731e-44	1.58643e-43	O95747	OXSR1	Serine/threonine-protein kinase OSR1	OXSR1_HUMAN	7	9	7	7	5	5	5	3	6	4	4	5.63636	30142	26617.2	22762.4	27127.5	20313	24965.6	18035.4		26507.2	22610.4		1.17235	0.256624
0.00231106	0.00453764	O95777	LSM8	U6 snRNA-associated Sm-like protein LSm8	LSM8_HUMAN	0	0	0	0	1	2	0	0	1	1	0	0.454545	14631	10277.2	8293.96	1568.34	9532.86	4811	6401.04		11067.4	5578.31		1.98401	0.0804096
1.46655e-18	4.47085e-18	O95782	AP2A1	AP-2 complex subunit alpha-1	AP2A1_HUMAN	5	7	7	0	7	3	2	3	7	6	2	4.45455	13420	14793.1	12871.7	8537.66	13538.7	8045.89	11563.8		13695	10421.5		1.31411	0.0974564
1.43872e-64	3.21997e-63	O95810	CAVIN2	Caveolae-associated protein 2	CAVN2_HUMAN	7	6	5	7	8	7	5	7	9	6	6	6.63636	17069.5	17067.3	18109.4	17365.2	22126	19426.2	20981.2		17415.4	19974.7		0.871875	0.0967197
1.08913e-36	4.56453e-36	O95817	BAG3	BAG family molecular chaperone regulator 3	BAG3_HUMAN	7	11	13	16	11	19	19	18	13	21	16	14.9091	29540.6	38032.7	35943.3	44190.8	40908.4	49749.5	44191.1		34505.5	44760		0.770902	0.0199697
0.00308259	0.00592427	O95822	MLYCD	Malonyl-CoA decarboxylase, mitochondrial	DCMC_HUMAN	2	2	2	1	1	0	0	3	1	0	0	1.09091	5733.52	7741.84	7136.58	6854.07	7846.17	6554.83	4248.06		6870.65	6375.78		1.07762	0.65083
1.88336e-81	9.60985e-79	O95831	AIFM1	Apoptosis-inducing factor 1, mitochondrial	AIFM1_HUMAN	16	16	15	18	17	14	18	15	15	16	16	16	72136.9	69050.2	65028.4	66759.4	51521.9	68749.9	53975.2		68738.5	60251.6		1.14086	0.180851
2.59656e-25	8.76689e-25	O95861	BPNT1	3'(2'),5'-bisphosphate nucleotidase 1	BPNT1_HUMAN	4	2	3	1	1	3	1	1	1	2	1	1.81818	7774.16	6919.79	6696.74	4696.29	4539.56	5026.67	4435.53		7130.23	4674.51		1.52534	0.000550416
2.66263e-05	6.05508e-05	O95865	DDAH2	N(G),N(G)-dimethylarginine dimethylaminohydrolase 2	DDAH2_HUMAN	1	1	2	1	3	2	0	1	4	3	0	1.63636	15479.1	17297.3	17365.1	13874.9	27051.3	8138.55	9500.02		16713.8	14641.2		1.14156	0.702916
1.24117e-09	3.254e-09	O95870	ABHD16A	Protein ABHD16A	ABHGA_HUMAN	1	1	1	2	3	3	2	1	4	5	3	2.36364	4145.26	5601.55	4999.22	4505.32	6087.49	5764.67	6996.9		4915.35	5838.6		0.841871	0.24716
0.00161447	0.0032242	O95989	NUDT3	Diphosphoinositol polyphosphate phosphohydrolase 1	NUDT3_HUMAN	1	1	1	1	1	0	0	0	0	0	0	0.454545	9895.94	16100.6	16294.1	6628.4	11675.6	16827.7	8525.79		14096.9	10914.4		1.29159	0.361435
5.57786e-62	9.89948e-61	O96000	NDUFB10	NADH dehydrogenase [ubiquinone] 1 beta subcomplex subunit 10	NDUBA_HUMAN	9	9	8	8	6	8	10	8	6	7	8	7.90909	136618	140951	129776	143511	78139.2	141693	62960.7		135781	106576		1.27403	0.295974
1.81252e-05	4.19904e-05	O96008	TOMM40	Mitochondrial import receptor subunit TOM40 homolog	TOM40_HUMAN	0	0	0	2	0	1	1	2	2	2	2	1.09091	8207.36	7232.42	7418.23	5525.69	9519.17	5009.42	9242.72		7619.34	7324.25		1.04029	0.845084
1.29753e-47	7.83508e-47	P00156	MT-CYB	Cytochrome b	CYB_HUMAN	2	2	2	3	1	3	2	3	2	2	3	2.27273	159917	84398.7	90458.6	180903	165460	149710	107796		111592	150967		0.739178	0.211934
3.26919e-45	1.8181e-44	P00325	ADH1B	Alcohol dehydrogenase 1B	ADH1B_HUMAN	6	6	5	4	4	9	7	4	6	8	8	6.09091	37332.7	54973.5	52323	26259.4	40740.9	29371.1	27268.1		48209.8	30909.9		1.55969	0.0356447
1.18015e-60	1.85283e-59	P00338	LDHA	L-lactate dehydrogenase A chain	LDHA_HUMAN	25	27	27	23	20	20	23	24	20	23	22	23.0909	4.31215e+06	4.74792e+06	4625909	2.45169e+06	1.32139e+06	2.58171e+06	1.4237e+06		4561993	1.94462e+06		2.34595	0.00135929
4.24806e-49	2.75248e-48	P00352	ALDH1A1	Retinal dehydrogenase 1	AL1A1_HUMAN	16	17	16	14	12	15	12	12	16	16	15	14.6364	104393	95957.1	96432.7	45540.7	48486.4	47308	45440.8		98927.7	46694		2.11864	4.20173e-06
1.26627e-30	4.72912e-30	P00367	GLUD1	Glutamate dehydrogenase 1, mitochondrial	DHE3_HUMAN	11	10	11	11	12	10	9	13	15	8	12	11.0909	26707.9	28695.8	27752.4	33278.1	41869.2	32444.9	42001.3		27718.7	37398.4		0.741173	0.0274739
1.04671e-47	6.36761e-47	P00387	CYB5R3	NADH-cytochrome b5 reductase 3	NB5R3_HUMAN	11	9	10	9	11	10	11	10	10	11	11	10.2727	54713.8	63694.9	62679.6	49488	95711.2	55305	87289		60362.8	71948.3		0.838975	0.43913
4.47013e-37	1.88114e-36	P00390	GSR	Glutathione reductase, mitochondrial	GSHR_HUMAN	8	8	8	4	7	6	3	3	4	6	4	5.54545	16707.1	16946.9	19731	9911.15	14401.4	10189.9	11405.6		17795	11477		1.55049	0.00755649
6.67895e-77	1.09054e-74	P00395	MT-CO1	Cytochrome c oxidase subunit 1	COX1_HUMAN	2	3	2	3	4	3	3	3	4	4	4	3.18182	47291.9	50418.2	45184.3	72379.8	12272.7	64624.3	9630.21		47631.5	39726.7		1.19898	0.706171
1.5395e-47	9.21441e-47	P00403	MT-CO2	Cytochrome c oxidase subunit 2	COX2_HUMAN	7	7	7	7	7	6	7	7	7	6	7	6.81818	849266	912890	908333	1.06209e+06	827067	1008779	750998		890163	912233		0.975807	0.813548
9.00426e-35	3.64999e-34	P00414	MT-CO3	Cytochrome c oxidase subunit 3	COX3_HUMAN	1	1	1	2	1	1	1	1	1	0	1	1	1547.6	2261.06	1786	3990.84	3504.54	112.861	2858.31		1864.89	2616.64		0.712703	0.502102
7.69321e-64	1.587e-62	P00441	SOD1	Superoxide dismutase [Cu-Zn]	SODC_HUMAN	4	4	6	5	5	6	5	6	5	5	5	5.09091	62750.7	74167.8	78517.8	105642	103559	94596.7	92128.9		71812.1	98981.8		0.725508	0.00449623
2.45849e-54	2.35025e-53	P00450	CP	Ceruloplasmin	CERU_HUMAN	26	28	23	8	21	14	10	8	20	13	8	16.2727	84815.8	87833.9	85837	21623	51468.3	17565.4	54027.9		86162.2	36171.1		2.38207	0.00713909
6.68919e-35	2.72236e-34	P00488	F13A1	Coagulation factor XIII A chain	F13A_HUMAN	2	4	4	0	6	3	3	1	9	2	3	3.36364	38034.9	32939.7	32371.5	14639.9	35218.8	33221.6	38936.9		34448.7	30504.3		1.1293	0.57537
1.64926e-57	1.94457e-56	P00491	PNP	Purine nucleoside phosphorylase	PNPH_HUMAN	12	13	12	3	5	1	2	4	7	4	4	6.09091	159896	168805	163867	15908.6	36613.8	13244	34854.8		164189	25155.3		6.52702	8.86258e-06
8.24689e-27	2.87717e-26	P00492	HPRT1	Hypoxanthine-guanine phosphoribosyltransferase	HPRT_HUMAN	7	7	7	0	4	2	2	2	3	2	1	3.36364	25160.7	22777.5	23828.2	6731.58	6606.65	5730.73	7399.38		23922.1	6617.08		3.61521	2.09718e-06
4.43105e-61	7.23501e-60	P00505	GOT2	Aspartate aminotransferase, mitochondrial	AATM_HUMAN	26	27	26	25	24	22	27	26	25	26	26	25.4545	1.22976e+06	1.28818e+06	1.20561e+06	985352	486823	930053	519536		1.24119e+06	730441		1.69923	0.0228068
1.12966e-74	1.1247e-72	P00558	PGK1	Phosphoglycerate kinase 1	PGK1_HUMAN	39	39	40	35	33	37	37	37	35	37	37	36.9091	930665	1.00141e+06	961987	504245	536384	595680	637179		964688	568372		1.69728	0.000160954
2.45637e-62	4.51662e-61	P00568	AK1	Adenylate kinase isoenzyme 1	KAD1_HUMAN	19	19	18	16	18	16	16	14	15	14	14	16.2727	4.3723e+06	4.42788e+06	4.19291e+06	3.03419e+06	4.00599e+06	2.47724e+06	4.16417e+06		4.33103e+06	3.4204e+06		1.26624	0.115579
7.4368e-18	2.24203e-17	P00734	F2	Prothrombin	THRB_HUMAN	5	4	5	1	9	4	3	0	7	7	2	4.27273	37223.8	35694.3	36111.7	20919.1	39772.8	21192.7	44212.2		36343.3	31524.2		1.15287	0.535208
1.20623e-08	3.09674e-08	P00736	C1R	Complement C1r subcomponent	C1R_HUMAN	3	5	3	0	2	2	0	0	3	1	0	1.72727	15401.6	16449.4	17217.2	16185.8	8270.9	6428.64	12954.2		16356.1	10959.9		1.49236	0.0984161
4.05082e-61	6.64074e-60	P00738	HP	Haptoglobin	HPT_HUMAN	23	23	23	15	23	20	16	11	23	19	14	19.0909	370557	371668	348046	77105.6	310257	57568.3	277802		363424	180683		2.01138	0.0667276
2.23429e-05	5.12092e-05	P00742	F10	Coagulation factor X	FA10_HUMAN	0	1	0	0	1	0	0	0	1	0	0	0.272727	1860.16	2793.43	4037.42	106528	4142.21	104642	6444.97		2897	55439.3		0.0522555	0.185782
2.30973e-56	2.48113e-55	P00747	PLG	Plasminogen	PLMN_HUMAN	11	12	11	3	20	11	7	3	15	12	6	10.0909	26645.1	28481	23995.8	15138.8	35307.9	10115.9	32522.9		26374	23271.4		1.13332	0.695579
7.30019e-09	1.88723e-08	P00748	F12	Coagulation factor XII	FA12_HUMAN	2	2	3	0	3	0	0	1	5	0	0	1.45455	16517.6	17834.9	15805.1	30910.8	14400.2	8757.26	13656.8		16719.2	16931.3		0.987474	0.971911
9.3374e-47	5.43727e-46	P00751	CFB	Complement factor B	CFAB_HUMAN	15	16	16	2	14	16	5	3	19	12	4	11.0909	39208.2	43708.7	38776.9	12330.4	32025.1	11691.7	35476.7		40564.6	22881		1.77285	0.0672071
3.83606e-33	1.49845e-32	P00846	MT-ATP6	ATP synthase subunit a	ATP6_HUMAN	1	2	1	1	1	1	1	1	1	1	1	1.09091	227625	241235	757291	160366	190211	81895.8	164368		408717	149210		2.7392	0.140885
2.03804e-53	1.75883e-52	P00915	CA1	Carbonic anhydrase 1	CAH1_HUMAN	14	16	14	8	10	11	11	8	11	11	11	11.3636	2.67908e+06	2.78281e+06	2.79098e+06	67885.7	299839	68423.8	306462		2.75096e+06	185653		14.8178	7.82732e-07
1.81277e-58	2.33431e-57	P00918	CA2	Carbonic anhydrase 2	CAH2_HUMAN	14	14	15	12	11	10	12	10	12	11	12	12.0909	1.06529e+06	1.08979e+06	1.03006e+06	148117	296314	120821	304307		1.06172e+06	217390		4.88392	2.97199e-05
2.79658e-42	1.38372e-41	P00966	ASS1	Argininosuccinate synthase	ASSY_HUMAN	9	12	12	8	12	7	2	10	11	13	7	9.36364	75433.9	78586.2	69246.7	61311.8	91366.9	58511.6	103661		74422.3	78712.8		0.945491	0.761734
1.87368e-59	2.56656e-58	P01008	SERPINC1	Antithrombin-III	ANT3_HUMAN	24	24	22	6	22	13	9	9	24	21	13	17	131651	128272	121076	29937.9	96673.3	28509.6	93957.7		127000	62269.6		2.03951	0.0359542
4.37494e-63	8.54475e-62	P01009	SERPINA1	Alpha-1-antitrypsin	A1AT_HUMAN	31	32	32	21	29	26	22	22	30	27	20	26.5455	1.05543e+06	1.09707e+06	1.11107e+06	254915	931648	271996	988357		1.08786e+06	611729		1.77833	0.102695
1.91102e-43	9.87443e-43	P01011	SERPINA3	Alpha-1-antichymotrypsin	AACT_HUMAN	13	14	15	6	16	11	6	7	16	11	7	11.0909	114555	109111	102749	55228.7	146370	36797.3	134556		108805	93238.1		1.16696	0.655225
3.08754e-67	9.62803e-66	P01019	AGT	Angiotensinogen	ANGT_HUMAN	7	8	7	2	7	3	3	1	7	5	3	4.81818	26194.4	28438.1	28985.5	5694.27	24820.8	3042.73	23732.3		27872.7	14322.5		1.94607	0.105693
1.31914e-67	4.56334e-66	P01023	A2M	Alpha-2-macroglobulin	A2MG_HUMAN	63	68	68	36	54	55	49	41	55	59	45	53.9091	1.17035e+06	1.18146e+06	1.18934e+06	144516	515530	131526	497764		1.18038e+06	322334		3.66198	0.00104431
1.34932e-59	1.87205e-58	P01024	C3	Complement C3	CO3_HUMAN	81	80	80	39	78	55	56	46	83	59	60	65.1818	394029	394685	388218	80488.1	404799	75467.8	401662		392311	240604		1.63052	0.230383
4.48886e-14	1.27247e-13	P01031	C5	Complement C5	CO5_HUMAN	10	12	10	1	7	0	0	0	9	0	0	4.45455	43323.3	34859	30121.4	30962.6	26881.3	26905.9	27060.5		36101.2	27952.6		1.29152	0.0641661
1.9373e-05	4.47288e-05	P01034	CST3	Cystatin-C	CYTC_HUMAN	1	1	1	0	1	2	1	0	0	0	0	0.636364	17566.6	18405.1	21407.6	18327.7	19461.4	10141.9	15028.3		19126.4	15739.8		1.21516	0.258599
2.57809e-50	1.82704e-49	P01042	KNG1	Kininogen-1	KNG1_HUMAN	9	6	8	2	8	7	6	3	8	6	6	6.27273	90209.8	77376.1	94358	16591.6	50400.8	18151.3	46794.5		87314.6	32984.6		2.64714	0.00528053
0.000759478	0.00155867	P01112	HRAS	GTPase HRas	RASH_HUMAN	2	3	3	0	4	4	2	1	4	4	1	2.54545	33567.3	26861.6	32029.1	20942.4	34635.6	33458.9	16550.3		30819.4	26396.8		1.16754	0.465725
0.000418246	0.000873288	P01591	JCHAIN	Immunoglobulin J chain	IGJ_HUMAN	1	1	2	0	1	0	0	0	0	0	0	0.454545	30215.5	39457.8	27076.2	5017.33	7923.65	3273.89	11002.9		32249.8	6804.45		4.73952	0.000995548
1.52882e-28	5.5276e-28	P01593;P01594	IGKV1D-33;IGKV1-33	Immunoglobulin kappa variable 1D-33;Immunoglobulin kappa variable 1-33	KVD33_HUMAN;KV133_HUMAN	1	1	1	1	1	1	0	0	0	1	0	0.636364	79267.2	86679.2	88004.6	26992.3	26166.5	21487.4	23744.1		84650.4	24597.5		3.44141	3.47492e-06
3.94432e-35	1.6133e-34	P01597;P04432	IGKV1-39;IGKV1D-39	Immunoglobulin kappa variable 1-39;Immunoglobulin kappa variable 1D-39	KV139_HUMAN;KVD39_HUMAN	2	2	2	0	1	1	0	0	1	1	0	0.909091	52991	54600.8	52009.9	7108.25	18449.2	2716.42	13204.9		53200.6	10369.7		5.13039	0.000142935
1.19758e-53	1.06273e-52	P01599	IGKV1-17	Immunoglobulin kappa variable 1-17	KV117_HUMAN	2	1	1	0	0	0	0	0	0	0	0	0.363636	67130.8	71617.1	72030.8	10184.6	18515.4	9046	24282.7		70259.6	15507.2		4.53077	6.3839e-05
4.20607e-40	1.94662e-39	P01602	IGKV1-5	Immunoglobulin kappa variable 1-5	KV105_HUMAN	3	3	3	1	1	1	1	1	1	2	1	1.63636	29118	29786.1	29060.4	15017.4	43822.1	12454.6	17092.7		29321.5	22096.7		1.32696	0.441356
1.17703e-45	6.6454e-45	P01619	IGKV3-20	Immunoglobulin kappa variable 3-20	KV320_HUMAN	4	4	4	4	3	4	3	2	4	4	1	3.36364	192238	183503	175848	38606.7	63023.6	28714.2	59756.4		183863	47525.2		3.86875	4.98993e-05
1.46198e-09	3.82551e-09	P01624	IGKV3-15	Immunoglobulin kappa variable 3-15	KV315_HUMAN	3	3	3	1	1	3	0	0	0	2	0	1.45455	130891	134860	147720	27091.3	47047.7	36541.6	30126.9		137824	35201.9		3.91524	2.20273e-05
2.04029e-33	8.02357e-33	P01700	IGLV1-47	Immunoglobulin lambda variable 1-47	LV147_HUMAN	2	2	2	2	2	1	0	1	2	2	1	1.54545	112032	95822.3	110899	17123.2	48676.1	8212.49	27107.8		106251	25279.9		4.20299	0.00078508
0.00340977	0.00648286	P01704	IGLV2-14	Immunoglobulin lambda variable 2-14	LV214_HUMAN	1	1	1	0	0	0	0	0	0	0	0	0.272727	27762.8	22954.5	29616	5832.16	9830.44	6800.93	28603.6		26777.8	12766.8		2.09746	0.0851068
1.93509e-08	4.94618e-08	P01743	IGHV1-46	Immunoglobulin heavy variable 1-46	HV146_HUMAN	1	1	2	0	0	0	0	0	0	0	0	0.363636	26384.5	25891.3	20735.3	12548.9	22551.6	27214.6	9650.36		24337	17991.3		1.35271	0.270145
5.02443e-28	1.79438e-27	P01780	IGHV3-7	Immunoglobulin heavy variable 3-7	HV307_HUMAN	2	2	2	0	1	1	1	2	2	1	1	1.36364	67607	63707.9	51194.4	10250.9	31702.9	13000.5	29856.9		60836.4	21202.8		2.86927	0.00379791
3.50288e-39	1.5627e-38	P01782;P0DP04	IGHV3-9;IGHV3-43D	Immunoglobulin heavy variable 3-9;Immunoglobulin heavy variable 3-43D	HV309_HUMAN;HV43D_HUMAN	1	1	1	1	2	0	0	1	2	1	0	0.909091	107736	80365.6	106591	24943.6	30472.8	20941.3	55179.8		98231.2	32884.4		2.98717	0.00260802
8.96884e-76	1.22036e-73	P01834	IGKC	Immunoglobulin kappa constant	IGKC_HUMAN	7	7	7	7	7	7	7	7	7	7	7	7	634322	540997	583145	237621	187838	258145	208703		586154	223077		2.62759	5.86527e-05
2.20956e-50	1.57682e-49	P01857	IGHG1	Immunoglobulin heavy constant gamma 1	IGHG1_HUMAN	14	15	15	12	11	13	14	13	13	13	14	13.3636	4434711	4.37112e+06	4180245	1.11295e+06	945042	1057692	899569		4.32869e+06	1.00381e+06		4.31224	2.25257e-07
1.36247e-49	9.17759e-49	P01859	IGHG2	Immunoglobulin heavy constant gamma 2	IGHG2_HUMAN	6	7	6	4	7	6	6	4	6	6	6	5.81818	581072	589889	517181	63765.3	245284	65454.6	153748		562714	132063		4.26095	0.000526102
1.18873e-16	3.53159e-16	P01860	IGHG3	Immunoglobulin heavy constant gamma 3	IGHG3_HUMAN	2	4	1	1	4	4	2	1	5	4	2	2.72727	13300.9	16395.7	10060.7	3959.85	17942.4	6114.01	17116.1		13252.4	11283.1		1.17454	0.684284
2.00907e-06	4.84694e-06	P01861	IGHG4	Immunoglobulin heavy constant gamma 4	IGHG4_HUMAN	2	3	3	0	0	4	3	0	0	3	2	1.81818	76329.1	74775.2	88093.2	19249.8	26362	11441.1	12436.5		79732.5	17372.3		4.58963	8.53982e-05
9.29135e-71	5.41819e-69	P01871	IGHM	Immunoglobulin heavy constant mu	IGHM_HUMAN	12	14	13	7	10	10	10	7	12	11	9	10.4545	305850	308267	297155	24365.7	73591.9	21951.7	73405.6		303757	48328.7		6.28523	2.67644e-05
1.0533e-44	5.74811e-44	P01876	IGHA1	Immunoglobulin heavy constant alpha 1	IGHA1_HUMAN	5	5	5	4	5	4	4	4	5	5	4	4.54545	421509	407062	399022	50001.9	71972.2	38223.5	65327.3		409197	56381.2		7.25769	4.48459e-07
1.59895e-54	1.55034e-53	P01877	IGHA2	Immunoglobulin heavy constant alpha 2	IGHA2_HUMAN	6	7	6	3	3	3	3	4	3	4	3	4.09091	125604	120263	117619	22620.7	20542.1	21684.2	17999.8		121162	20711.7		5.84994	1.16986e-07
8.95675e-06	2.10972e-05	P01903;P01906	HLA-DRA;HLA-DQA2	HLA class II histocompatibility antigen, DR alpha chain;HLA class II histocompatibility antigen, DQ alpha 2 chain	DRA_HUMAN;DQA2_HUMAN	1	1	0	0	1	1	1	0	0	1	0	0.545455	4459.92	4458.44	5337.29	4273.79	6238.6	2811.87	8922.37		4751.89	5561.66		0.854401	0.630813
1.2013e-50	8.74103e-50	P02042	HBD	Hemoglobin subunit delta	HBD_HUMAN	12	12	12	6	8	6	7	5	8	8	8	8.36364	1.64181e+06	1.44024e+06	1.42575e+06	193091	804874	201333	1083588		1.5026e+06	570722		2.6328	0.018277
1.68972e-05	3.92123e-05	P02100	HBE1	Hemoglobin subunit epsilon	HBE_HUMAN	1	1	1	1	1	1	1	1	1	1	1	1	1171293	1.14996e+06	1.1748e+06	343961	337784	164777	319271		1.16535e+06	291448		3.99849	1.21077e-05
2.31287e-72	1.78134e-70	P02144	MB	Myoglobin	MYG_HUMAN	21	28	24	20	14	14	19	19	16	16	18	19	15700080	18422404	15467145	16801138	6723226	16998958	6.67377e+06		1.65299e+07	1.17993e+07		1.40092	0.242927
3.05206e-57	3.49958e-56	P02452	COL1A1	Collagen alpha-1(I) chain	CO1A1_HUMAN	10	9	9	12	23	16	18	11	21	16	16	14.6364	164124	183876	179526	361989	4.87477e+06	286114	5.35352e+06		175842	2.7191e+06		0.0646692	0.181724
2.36207e-53	2.02138e-52	P02461	COL3A1	Collagen alpha-1(III) chain	CO3A1_HUMAN	2	4	4	5	11	10	8	6	11	7	8	6.90909	253111	255798	236415	370667	2.60389e+06	204124	2.9737e+06		248441	1.5381e+06		0.161525	0.194005
8.31251e-34	3.29114e-33	P02462	COL4A1	Collagen alpha-1(IV) chain	CO4A1_HUMAN	2	1	2	2	5	4	6	1	5	5	6	3.54545	8475.36	8747.97	20799.5	17892.5	48587.6	13392.1	46724.1		12674.3	31649.1		0.400463	0.160193
6.97804e-53	5.82502e-52	P02511	CRYAB	Alpha-crystallin B chain	CRYAB_HUMAN	19	21	19	16	15	14	14	17	16	15	14	16.3636	525882	557450	578185	524390	714246	554834	708822		553839	625573		0.885331	0.289354
4.07878e-66	1.10262e-64	P02533	KRT14	Keratin, type I cytoskeletal 14	K1C14_HUMAN	18	17	18	11	31	9	10	11	30	10	11	16	249166	255585	249437	145368	776543	114882	705940		251396	435683		0.577016	0.419451
1.62158e-28	5.85778e-28	P02538	KRT6A	Keratin, type II cytoskeletal 6A	K2C6A_HUMAN	0	0	0	0	1	0	0	0	1	0	0	0.181818	28600.2	33796.1	29712.9	11035	87372.9	10514.3	85317		30703.1	48559.8		0.632274	0.52047
4.02135e-64	8.73146e-63	P02545	LMNA	Prelamin-A/C	LMNA_HUMAN	45	44	42	38	42	44	36	36	42	40	36	40.4545	262071	265930	256432	270730	501290	263517	469777		261477	376329		0.694812	0.186464
1.75682e-67	5.73707e-66	P02549	SPTA1	Spectrin alpha chain, erythrocytic 1	SPTA1_HUMAN	93	91	87	0	41	11	16	3	43	14	13	37.4545	25266.3	25633.6	24940.5	6445.27	10084.4	5224.89	8684.61		25280.1	7609.79		3.32205	3.91378e-05
9.20407e-47	5.36729e-46	P02585	TNNC2	Troponin C, skeletal muscle	TNNC2_HUMAN	3	3	3	6	10	8	9	7	10	10	9	7.09091	65866.2	84687.5	104573	142994	402171	196418	384361		85042.3	281486		0.302119	0.0535318
1.01924e-67	3.58668e-66	P02647	APOA1	Apolipoprotein A-I	APOA1_HUMAN	31	32	34	24	34	25	22	20	34	22	21	27.1818	748508	772771	770442	196971	1.19066e+06	174757	1.06486e+06		763907	656811		1.16305	0.753852
2.63809e-51	1.9979e-50	P02649	APOE	Apolipoprotein E	APOE_HUMAN	13	14	14	1	11	6	5	2	11	8	6	8.27273	101020	90177.6	90569.9	27763.9	144018	24320.1	124263		93922.4	80091.3		1.17269	0.726371
2.87093e-31	1.0831e-30	P02652	APOA2	Apolipoprotein A-II	APOA2_HUMAN	2	2	3	0	4	1	1	1	4	0	0	1.63636	4673.58	5822.24	7095.08	11075	10372.1	4216.14	8691.9		5863.63	8588.79		0.682708	0.213961
0.00152267	0.00304832	P02654	APOC1	Apolipoprotein C-I	APOC1_HUMAN	1	0	0	0	3	1	0	0	1	0	0	0.545455	7676.24	7395.79	7158.19	15390.1	24856.2	3297.79	9818.5		7410.07	13340.7		0.555451	0.322373
2.02847e-08	5.18162e-08	P02656	APOC3	Apolipoprotein C-III	APOC3_HUMAN	1	1	2	0	3	3	1	1	3	3	2	1.81818	31134	21760	28805.6	12547.5	52256.9	6892.11	39887.7		27233.2	27896.1		0.976237	0.96148
1.51052e-79	4.74302e-77	P02671	FGA	Fibrinogen alpha chain	FIBA_HUMAN	33	37	36	14	34	21	26	17	35	20	22	26.8182	662607	669062	653493	57189.8	528454	55290.3	505067		661721	286500		2.30967	0.0629164
3.27639e-69	1.39315e-67	P02675	FGB	Fibrinogen beta chain	FIBB_HUMAN	37	35	35	14	37	29	28	18	38	26	28	29.5455	734764	783484	714656	88821.5	922793	89582.7	906957		744302	502039		1.48256	0.430408
3.47248e-61	5.76206e-60	P02679	FGG	Fibrinogen gamma chain	FIBG_HUMAN	24	23	26	10	26	18	21	12	25	16	19	20	959359	905837	938997	72288.9	1.10804e+06	75270.2	1.04722e+06		934731	575703		1.62363	0.34373
1.43728e-05	3.35448e-05	P02686	MBP	Myelin basic protein	MBP_HUMAN	0	0	0	0	2	1	0	0	0	2	0	0.454545	18292.7	21631.3	24347.8	24116.9	31292.1	16659.8	25306.1		21423.9	24343.7		0.880059	0.481833
7.7633e-57	8.58802e-56	P02730	SLC4A1	Band 3 anion transport protein	B3AT_HUMAN	26	27	26	11	22	16	18	12	24	16	18	19.6364	794918	812272	821325	46627.4	215949	43836.9	230385		809505	134199		6.0321	0.000106637
2.48224e-33	9.74278e-33	P02743	APCS	Serum amyloid P-component	SAMP_HUMAN	7	6	6	0	3	1	1	0	6	2	2	3.09091	36282.9	31793.4	37406.9	11556.8	30304.6	11945.2	27779.6		35161	20396.6		1.72387	0.0603537
7.07719e-06	1.67086e-05	P02746	C1QB	Complement C1q subcomponent subunit B	C1QB_HUMAN	2	3	4	0	2	1	0	0	2	1	0	1.36364	10433.5	10940.7	6376.24	28945.8	9001.39	6740.71	10065.8		9250.15	13688.4		0.675766	0.505611
2.59239e-55	2.61934e-54	P02747	C1QC	Complement C1q subcomponent subunit C	C1QC_HUMAN	3	3	4	1	4	2	0	0	3	2	1	2.09091	86571.7	80650.6	82400.7	15565.4	56083.9	16320.5	66044.2		83207.7	38503.5		2.16104	0.035693
4.12272e-27	1.44827e-26	P02748	C9	Complement component C9	CO9_HUMAN	6	5	6	1	4	5	0	0	6	5	0	3.45455	26804.2	28996.7	27827.8	14379.5	19254.4	10607.5	26947		27876.2	17797.1		1.56634	0.0618915
5.07077e-28	1.80934e-27	P02749	APOH	Beta-2-glycoprotein 1	APOH_HUMAN	8	6	7	1	10	4	6	1	10	5	6	5.81818	41450.4	33184.3	27855.2	14243.4	44570.9	10273.2	36042.2		34163.3	26282.4		1.29985	0.482239
0.00208476	0.00411111	P02750	LRG1	Leucine-rich alpha-2-glycoprotein	A2GL_HUMAN	0	0	0	0	2	4	0	0	3	5	0	1.27273	16087.2	11691.9	13476.6	6933.71	25754.1	16313.8	14030.3		13751.9	15758		0.872695	0.688419
2.96669e-58	3.73767e-57	P02751	FN1	Fibronectin	FINC_HUMAN	35	37	34	14	50	28	34	9	55	31	33	32.7273	27783.6	27303.9	26387.6	8079.43	50095.5	7451.84	50931.7		27158.4	29139.6		0.932008	0.897403
1.35122e-38	5.91812e-38	P02753	RBP4	Retinol-binding protein 4	RET4_HUMAN	3	3	2	0	4	1	1	0	5	1	1	1.90909	27325.8	23740.4	27158.1	9947.99	22099.4	6050.96	19828.1		26074.7	14481.6		1.80054	0.0554457
5.24706e-43	2.66731e-42	P02760	AMBP	Protein AMBP	AMBP_HUMAN	4	6	4	0	7	5	4	0	7	3	4	4	24766.9	27004	24921.5	10247.7	55929.1	7617	54188.3		25564.1	31995.5		0.79899	0.700546
3.72553e-52	2.98189e-51	P02763	ORM1	Alpha-1-acid glycoprotein 1	A1AG1_HUMAN	3	3	3	3	5	6	3	2	5	6	4	3.90909	38733.3	59531.1	56558.8	31017.3	67466.9	21192.6	67384.3		51607.7	46765.3		1.10355	0.764535
1.93503e-43	9.98583e-43	P02765	AHSG	Alpha-2-HS-glycoprotein	FETUA_HUMAN	6	6	6	3	5	6	5	3	6	5	4	5	60992	61840.3	75185	19635	107057	17027.6	96982.5		66005.8	60175.4		1.09689	0.848337
4.22384e-50	2.92729e-49	P02766	TTR	Transthyretin	TTHY_HUMAN	10	10	10	8	9	4	8	7	10	7	6	8.09091	54063.2	51571.6	54516.1	14122.1	43820.3	15192.9	37186.1		53383.6	27580.4		1.93557	0.0352289
3.11166e-69	1.33703e-67	P02768	ALB	Serum albumin	ALBU_HUMAN	58	61	60	46	60	57	50	41	56	57	50	54.1818	18282634	20941504	19182132	4.13253e+06	14249356	4218836	15661226		1.94688e+07	9.56549e+06		2.03531	0.0461234
1.38916e-59	1.91573e-58	P02774	GC	Vitamin D-binding protein	VTDB_HUMAN	13	16	15	8	13	12	10	8	16	17	10	12.5455	141467	161089	166128	63057.8	149574	50175	134660		156228	99366.7		1.57224	0.118933
2.46231e-20	7.70794e-20	P02775	PPBP	Platelet basic protein	CXCL7_HUMAN	1	2	3	0	4	0	0	0	4	0	0	1.27273	28957.1	29679.8	25677.7	32050.7	43599.3	14237.5	31655.8		28104.9	30385.8		0.924933	0.765334
2.25335e-05	5.16171e-05	P02776;P10720	PF4;PF4V1	Platelet factor 4;Platelet factor 4 variant	PLF4_HUMAN;PF4V_HUMAN	0	0	1	0	2	0	0	0	2	0	0	0.454545	19997.5	14626.4	12622.4	17593	23118	14185.6	12831		15748.8	16931.9		0.930124	0.732964
2.25543e-05	5.16358e-05	P02786	TFRC	Transferrin receptor protein 1	TFR1_HUMAN	3	3	5	9	6	0	0	6	7	2	0	3.72727	7990.92	8912.63	9175.56	10573.8	12863.1	11376.2	10926		8693.03	11434.8		0.760226	0.00928022
3.40062e-71	2.07184e-69	P02787	TF	Serotransferrin	TRFE_HUMAN	45	50	47	24	45	38	40	26	48	41	38	40.1818	816865	867057	820440	203869	951084	209366	916641		834788	570240		1.46392	0.336479
0.00287364	0.00555408	P02788	LTF	Lactotransferrin	TRFL_HUMAN	1	2	1	0	1	0	0	0	3	0	0	0.727273	10325.6	10944.9	25174.4	17685.5	8365.98	6912.07	15491.3		15481.6	12113.7		1.27802	0.539725
1.35795e-53	1.19208e-52	P02790	HPX	Hemopexin	HEMO_HUMAN	15	16	16	9	13	12	12	8	13	12	13	12.6364	343029	338241	343939	57422	226286	58127.5	211676		341736	138378		2.46959	0.0142293
2.974e-05	6.74063e-05	P02792	FTL	Ferritin light chain	FRIL_HUMAN	0	1	1	0	1	2	0	0	1	2	1	0.818182	445784	58907.1	34611.3	124941	67723.9	21651.5	56400.6		179767	67679.2		2.65617	0.371773
1.44457e-26	5.00147e-26	P02794	FTH1	Ferritin heavy chain	FRIH_HUMAN	2	2	4	2	5	7	7	4	6	8	6	4.81818	14242.8	11239.1	10236.1	13345.7	64123	14212.3	52797.9		11906	36119.7		0.329626	0.179908
1.2497e-57	1.48725e-56	P03886	MT-ND1	NADH-ubiquinone oxidoreductase chain 1	NU1M_HUMAN	3	4	4	4	3	3	4	4	2	3	4	3.45455	67108	59925.1	69564.9	102031	31204.8	114953	33739.6		65532.7	70482		0.929779	0.857976
2.00928e-45	1.12355e-44	P03891	MT-ND2	NADH-ubiquinone oxidoreductase chain 2	NU2M_HUMAN	1	1	1	1	1	1	1	1	0	1	1	0.909091	57114.5	63758.6	56614.7	83180.4	37633.4	113011	37850.4		59162.6	67918.7		0.87108	0.706077
5.46445e-39	2.41929e-38	P03897	MT-ND3	NADH-ubiquinone oxidoreductase chain 3	NU3M_HUMAN	0	0	0	0	0	1	1	0	0	1	1	0.363636	6989.15	6423.83	6050.44	5173.64	3949.97	2732.22	4819.52		6487.8	4168.84		1.55626	0.0192879
4.36156e-39	1.93942e-38	P03905	MT-ND4	NADH-ubiquinone oxidoreductase chain 4	NU4M_HUMAN	4	5	5	6	3	4	5	6	3	5	5	4.63636	30542.9	39011.7	39392.7	51648.3	16171.2	41282.2	12695.3		36315.7	30449.3		1.19266	0.632014
1.28526e-46	7.42071e-46	P03915	MT-ND5	NADH-ubiquinone oxidoreductase chain 5	NU5M_HUMAN	5	5	5	5	3	5	5	5	5	5	5	4.81818	28177.3	30689.9	25649.4	45606.2	12831.7	49379.6	12451.7		28172.2	30067.3		0.936971	0.880706
3.26342e-05	7.37612e-05	P03923	MT-ND6	NADH-ubiquinone oxidoreductase chain 6	NU6M_HUMAN	1	0	0	1	0	0	0	0	0	0	0	0.181818	34162	34414.5	60998.7	20520.9	12367.6	27962.9	1312.92		43191.7	15541.1		2.7792	0.0403645
5.30661e-08	1.34128e-07	P03952	KLKB1	Plasma kallikrein	KLKB1_HUMAN	3	3	3	0	2	2	0	0	2	1	0	1.45455	12958.1	13482.8	11971.5	23699.1	7374.4	9455.65	6063.07		12804.1	11648.1		1.09925	0.820642
1.39206e-37	5.91917e-37	P04003	C4BPA	C4b-binding protein alpha chain	C4BPA_HUMAN	6	8	7	0	8	5	2	1	5	1	1	4	44463.9	39333	39165.6	16321.3	29977.7	19093.9	28631.1		40987.5	23506		1.7437	0.00954218
3.13696e-39	1.40561e-38	P04004	VTN	Vitronectin	VTNC_HUMAN	7	7	8	2	9	6	5	3	10	6	5	6.18182	88960.6	85174.3	86508.3	17281.3	82999.2	14220.2	84175		86881.1	49668.9		1.7492	0.169664
4.06174e-63	8.00967e-62	P04040	CAT	Catalase	CATA_HUMAN	31	32	30	16	23	20	17	20	25	22	19	23.1818	293927	306885	297477	43624	103784	44061	105342		299430	74202.8		4.03529	0.000121932
9.04705e-71	5.35218e-69	P04075	ALDOA	Fructose-bisphosphate aldolase A	ALDOA_HUMAN	42	44	42	37	35	33	39	37	35	38	39	38.2727	10426357	10919370	10245048	5.63291e+06	5.92127e+06	5.64603e+06	6.44458e+06		1.05303e+07	5.9112e+06		1.78141	1.51555e-05
8.32357e-52	6.49652e-51	P04080	CSTB	Cystatin-B	CYTB_HUMAN	4	3	4	4	4	4	4	4	4	4	4	3.90909	56214.1	59679.4	60274.2	44969	47447.5	42939.2	45724.9		58722.6	45270.2		1.29716	0.000316602
2.44949e-61	4.11474e-60	P04083	ANXA1	Annexin A1	ANXA1_HUMAN	13	16	12	15	17	15	11	13	15	14	10	13.7273	18859	19505.1	18552	16093.4	28916.9	15702.8	28968.6		18972	22420.4		0.846195	0.474627
2.20971e-70	1.17143e-68	P04114	APOB	Apolipoprotein B-100	APOB_HUMAN	109	107	110	6	71	27	32	5	70	27	29	53.9091	33263.8	32281.2	32385.6	11418.2	18321.3	9719.04	17229		32643.5	14171.9		2.3034	0.000745032
7.42086e-56	7.76716e-55	P04179	SOD2	Superoxide dismutase [Mn], mitochondrial	SODM_HUMAN	12	12	12	12	11	9	10	11	10	10	10	10.8182	400602	448118	412411	411048	250727	375626	243893		420377	320323		1.31235	0.112464
1.97209e-61	3.34028e-60	P04196	HRG	Histidine-rich glycoprotein	HRG_HUMAN	7	12	9	2	5	4	3	3	7	4	3	5.36364	56436.6	52193.4	60795.7	12139	23883	19576.7	20645.2		56475.2	19061		2.96287	0.000141627
9.1404e-38	3.90692e-37	P04217	A1BG	Alpha-1B-glycoprotein	A1BG_HUMAN	7	10	8	4	9	6	4	3	9	7	5	6.54545	87528.3	85104.8	96281.9	28016.9	48874.1	17453.2	45866.9		89638.4	35052.8		2.55724	0.00200637
1.18604e-66	3.40944e-65	P04259	KRT6B	Keratin, type II cytoskeletal 6B	K2C6B_HUMAN	2	2	2	1	2	1	1	1	2	1	1	1.45455	499648	466295	463048	211426	1.80098e+06	132392	935675		476330	770119		0.618515	0.55072
2.09417e-78	4.49916e-76	P04264	KRT1	Keratin, type II cytoskeletal 1	K2C1_HUMAN	36	38	37	35	40	25	31	32	41	29	30	34	779125	794449	761670	461072	3286881	422878	3.23111e+06		778414	1.85049e+06		0.420654	0.315946
3.90815e-39	1.7397e-38	P04275	VWF	von Willebrand factor	VWF_HUMAN	3	5	5	1	11	7	7	6	12	9	7	6.63636	7252.34	6929.03	6917.55	8179.34	11482.2	5554.48	10176.4		7032.97	8848.09		0.794857	0.288833
4.3545e-05	9.77727e-05	P04278	SHBG	Sex hormone-binding globulin	SHBG_HUMAN	0	1	1	0	0	0	0	0	0	0	0	0.181818	6825.41	5105.12	5807.91	684.679	2188.29	38355.5	4749.75		5912.81	11494.6		0.514401	0.622557
0.00356435	0.0067422	P04350	TUBB4A	Tubulin beta-4A chain	TBB4A_HUMAN	1	0	1	1	0	0	0	0	0	0	1	0.363636	106791	122207	147877	80758.8	103796	71953.1	106446		125625	90738.6		1.38447	0.0576024
3.13491e-64	6.91714e-63	P04406	GAPDH	Glyceraldehyde-3-phosphate dehydrogenase	G3P_HUMAN	27	27	27	25	24	24	25	26	24	24	25	25.2727	14559743	17678882	16138709	11750210	9385083	12437970	9739959		16125778	1.08283e+07		1.48922	0.00606237
2.9828e-48	1.85606e-47	P04632	CAPNS1	Calpain small subunit 1	CPNS1_HUMAN	7	7	6	7	6	6	6	5	7	7	6	6.36364	41892.1	43821.2	40418.3	28086.4	39124.5	21007.5	35165.3		42043.9	30845.9		1.36303	0.0669397
2.59558e-77	4.41464e-75	P04792	HSPB1	Heat shock protein beta-1	HSPB1_HUMAN	22	21	21	20	21	20	20	20	21	19	18	20.2727	2.27767e+06	2213992	2.25729e+06	1.24501e+06	3.93051e+06	1.34481e+06	3.91166e+06		2.24965e+06	2.608e+06		0.862597	0.706172
1.59364e-40	7.44306e-40	P04843	RPN1	Dolichyl-diphosphooligosaccharide--protein glycosyltransferase subunit 1	RPN1_HUMAN	13	13	12	16	16	14	12	15	16	16	13	14.1818	42515.2	42839.3	43091.8	35780.2	56244.2	31138.2	50238.1		42815.4	43350.2		0.987665	0.942091
7.15936e-44	3.75636e-43	P04844	RPN2	Dolichyl-diphosphooligosaccharide--protein glycosyltransferase subunit 2	RPN2_HUMAN	6	7	8	7	10	9	9	7	8	9	7	7.90909	13278.1	13099.4	11378.9	10622.7	17873.1	9290.57	14338.4		12585.4	13031.2		0.965793	0.856732
3.90189e-38	1.69442e-37	P04899	GNAI2	Guanine nucleotide-binding protein G(i) subunit alpha-2	GNAI2_HUMAN	1	2	1	3	5	4	1	2	7	4	2	2.90909	17219.2	15652.4	16264	14030.1	29436.2	14377.2	26816.6		16378.5	21165		0.773848	0.365668
1.72388e-51	1.32268e-50	P04908;Q7L7L0;Q93077	HIST1H2AB;HIST3H2A;HIST1H2AC	Histone H2A type 1-B/E;Histone H2A type 3;Histone H2A type 1-C	H2A1B_HUMAN;H2A3_HUMAN;H2A1C_HUMAN	5	5	5	5	5	4	4	4	5	4	4	4.54545	2.56564e+06	2.2362e+06	2.27086e+06	1.77645e+06	3815849	1.59595e+06	3.62309e+06		2.35757e+06	2.70284e+06		0.872257	0.644071
5.2077e-27	1.82471e-26	P05023	ATP1A1	Sodium/potassium-transporting ATPase subunit alpha-1	AT1A1_HUMAN	2	4	3	5	11	5	2	4	7	6	4	4.81818	12051.1	11441.3	9821.89	9319.34	19053.6	6945.67	18226.4		11104.8	13386.2		0.829566	0.562671
4.85447e-33	1.89084e-32	P05026	ATP1B1	Sodium/potassium-transporting ATPase subunit beta-1	AT1B1_HUMAN	4	4	4	5	7	6	5	5	6	6	5	5.18182	56698.7	62292.6	60154	74270.1	108579	79124.6	131314		59715.1	98322		0.607342	0.0590972
1.2947e-24	4.31777e-24	P05089	ARG1	Arginase-1	ARGI1_HUMAN	0	2	0	0	4	0	0	0	4	0	0	0.909091	21248.1	20681.2	13228.1	9866.79	21120.1	31374.7	16819.7		18385.8	19795.3		0.928796	0.816077
1.56311e-10	4.15947e-10	P05090	APOD	Apolipoprotein D	APOD_HUMAN	4	3	4	0	5	6	1	1	4	6	1	3.18182	49108.5	46238.6	57768.4	26899.7	49979.2	16290.2	46804.1		51038.5	34993.3		1.45852	0.168338
4.21012e-59	5.61625e-58	P05091	ALDH2	Aldehyde dehydrogenase, mitochondrial	ALDH2_HUMAN	21	24	22	18	21	19	21	20	20	22	21	20.8182	201683	202622	208789	151317	162003	152355	143646		204364	152330		1.34159	0.000119267
4.49051e-40	2.07591e-39	P05109	S100A8	Protein S100-A8	S10A8_HUMAN	2	2	2	1	3	1	2	2	4	0	2	1.90909	19403.6	17169.4	13825.3	39200.9	34775.8	6831.23	30564.6		16799.4	27843.1		0.60336	0.257906
9.94062e-54	8.91816e-53	P05141	SLC25A5	ADP/ATP translocase 2	ADT2_HUMAN	9	10	9	10	10	9	8	9	11	8	10	9.36364	3068640	3.15903e+06	3.41734e+06	3.59684e+06	2.17258e+06	3516340	2.26409e+06		3.215e+06	2.88746e+06		1.11344	0.513771
4.18232e-07	1.02783e-06	P05154	SERPINA5	Plasma serine protease inhibitor	IPSP_HUMAN	1	1	2	0	2	0	0	0	2	0	0	0.727273	11953	10412.4	8879.52	3659.71	7617.5	2340.37	7288.3		10415	5226.47		1.99274	0.0297698
8.54022e-44	4.47512e-43	P05155	SERPING1	Plasma protease C1 inhibitor	IC1_HUMAN	11	11	11	3	8	8	5	4	10	9	5	7.72727	93966.2	101268	99346.8	11175.6	56264.8	14866.4	54866.5		98193.5	34293.3		2.86334	0.00733385
3.65478e-31	1.37374e-30	P05156	CFI	Complement factor I	CFAI_HUMAN	2	3	3	0	1	1	0	0	3	1	1	1.36364	36326.6	31836.3	35349.9	6077.61	26479	8279.1	29019.8		34504.2	17463.9		1.97575	0.0632873
4.54583e-29	1.65384e-28	P05165	PCCA	Propionyl-CoA carboxylase alpha chain, mitochondrial	PCCA_HUMAN	3	2	0	2	2	3	4	4	2	2	6	2.72727	18088.8	17420	18385.6	22615.5	20979.3	26700	26175.2		17964.8	24117.5		0.744887	0.013768
2.53849e-14	7.23612e-14	P05166	PCCB	Propionyl-CoA carboxylase beta chain, mitochondrial	PCCB_HUMAN	2	3	5	3	5	4	4	5	7	7	5	4.54545	14404.1	15347.8	17993.4	18221.3	17292.4	16379.8	16546.2		15915.1	17109.9		0.930169	0.297235
1.76872e-33	6.96903e-33	P05198	EIF2S1	Eukaryotic translation initiation factor 2 subunit 1	IF2A_HUMAN	6	5	4	5	4	4	5	3	3	5	5	4.45455	24597	22342.4	23548.3	19683.1	23013.5	22172.9	24172.2		23495.9	22260.4		1.0555	0.368765
1.03516e-14	2.97573e-14	P05204;Q15651	HMGN2;HMGN3	Non-histone chromosomal protein HMG-17;High mobility group nucleosome-binding domain-containing protein 3	HMGN2_HUMAN;HMGN3_HUMAN	2	1	0	2	2	0	1	0	1	1	0	0.909091	5690.59	6361.79	3354.58	6552.93	16105.8	2864.17	14596.6		5135.65	10029.9		0.512036	0.258164
1.48956e-15	4.36809e-15	P05386	RPLP1	60S acidic ribosomal protein P1	RLA1_HUMAN	1	1	1	1	1	2	2	1	2	2	1	1.36364	19940.6	21591.2	20354.8	15054.1	35029.9	45347.2	18742.2		20628.9	28543.4		0.72272	0.389039
5.35168e-48	3.28011e-47	P05387	RPLP2	60S acidic ribosomal protein P2	RLA2_HUMAN	4	4	4	4	5	3	3	4	4	4	3	3.81818	23635.6	18123	18353.7	22883.3	28693.2	15693.4	29434.2		20037.4	24176		0.828815	0.354546
2.90063e-66	8.00024e-65	P05388	RPLP0	60S acidic ribosomal protein P0	RLA0_HUMAN	8	6	9	7	11	7	8	9	11	10	10	8.72727	38814.2	34679.1	39484	38333	49345.5	37205.7	53770.1		37659.1	44663.5		0.843173	0.219974
8.84449e-59	1.15715e-57	P05413	FABP3	Fatty acid-binding protein, heart	FABPH_HUMAN	16	15	15	14	11	10	12	15	10	12	12	12.9091	4.7794e+06	4802273	4720259	3.7666e+06	1.00088e+06	3898484	974448		4.76731e+06	2.4101e+06		1.97805	0.0598258
3.62628e-50	2.53902e-49	P05452	CLEC3B	Tetranectin	TETN_HUMAN	2	3	1	1	2	2	2	1	3	3	2	2	13794.5	12793.1	12610.6	8021.56	16784.5	5845.6	14177.3		13066	11207.2		1.16586	0.568623
5.97822e-06	1.41549e-05	P05455	SSB	Lupus La protein	LA_HUMAN	2	4	0	1	6	3	2	2	5	8	0	3	12190.2	17032.3	19350.6	6284.06	11800.8	10478.7	18694.8		16191.1	11814.6		1.37043	0.269273
1.67721e-45	9.43028e-45	P05543	SERPINA7	Thyroxine-binding globulin	THBG_HUMAN	3	2	2	1	3	2	0	0	3	1	0	1.54545	39146.4	39088.7	40610.8	7893.28	20925.3	5578.24	21655.8		39615.3	14013.2		2.827	0.00378041
8.40983e-30	3.09549e-29	P05546	SERPIND1	Heparin cofactor 2	HEP2_HUMAN	11	12	13	5	9	6	5	3	9	5	5	7.54545	138016	137092	136405	26508.8	99108.3	25148.5	93091.6		137171	60964.3		2.25002	0.0248575
9.84523e-40	4.48029e-39	P05556	ITGB1	Integrin beta-1	ITB1_HUMAN	4	5	4	6	7	7	7	7	9	8	7	6.45455	18057.8	15537.8	15893.3	15930.1	23914.8	14776.1	23848.5		16496.3	19617.4		0.840902	0.345789
1.40653e-70	7.865e-69	P05976	MYL1	Myosin light chain 1/3, skeletal muscle isoform	MYL1_HUMAN	26	28	25	22	25	20	24	26	26	20	25	24.2727	7.94077e+06	8.16727e+06	7.61386e+06	7.59699e+06	10476653	7600922	11433196		7.9073e+06	9.27694e+06		0.852361	0.297075
7.17337e-51	5.26649e-50	P05997	COL5A2	Collagen alpha-2(V) chain	CO5A2_HUMAN	0	0	0	1	2	2	3	2	3	3	3	1.72727	9735.35	11492.5	4572.99	14772.5	61059.3	10312.8	65506.1		8600.29	37912.7		0.226845	0.154485
1.13421e-43	5.91294e-43	P06132	UROD	Uroporphyrinogen decarboxylase	DCUP_HUMAN	2	2	2	0	3	1	0	0	3	0	0	1.18182	24404	22042.2	19463	4536.38	9989.84	3173.25	7277.1		21969.7	6244.14		3.51846	0.000750145
8.30566e-06	1.95749e-05	P06312	IGKV4-1	Immunoglobulin kappa variable 4-1	KV401_HUMAN	3	4	4	0	0	0	0	1	1	2	0	1.36364	419179	396124	397530	58098.8	60313.8	38221.7	30490.7		404278	46781.2		8.64188	4.54525e-07
3.77038e-24	1.2452e-23	P06331	IGHV4-34	Immunoglobulin heavy variable 4-34	HV434_HUMAN	3	3	3	1	2	2	2	1	2	2	2	2.09091	45164	50503.5	42060.9	37558	15381	10054.6	24791.7		45909.5	21946.3		2.0919	0.0232973
1.51787e-59	2.08618e-58	P06396	GSN	Gelsolin	GELS_HUMAN	24	28	27	23	23	25	23	23	26	30	22	24.9091	97002.5	100040	95170.9	87112.1	125655	84286.1	116710		97404.3	103441		0.941643	0.64664
1.54626e-15	4.53112e-15	P06454	PTMA	Prothymosin alpha	PTMA_HUMAN	0	0	0	0	0	1	1	0	0	0	0	0.181818	2206.29	2342.81	459895	4252.86	6177.37	4745.83	6763.89		154815	5484.99		28.2251	0.29471
1.40056e-67	4.68647e-66	P06576	ATP5F1B	ATP synthase subunit beta, mitochondrial	ATPB_HUMAN	29	29	29	28	27	26	27	28	27	27	27	27.6364	1.99619e+06	2.0271e+06	1.96243e+06	2.27801e+06	1.86571e+06	2429514	2.09064e+06		1.99524e+06	2.16597e+06		0.921176	0.291664
2.76082e-07	6.83011e-07	P06702	S100A9	Protein S100-A9	S10A9_HUMAN	3	1	2	0	3	0	0	1	3	0	2	1.36364	12781.7	15465.1	14091	13017	7149.62	12181.6	17397.1		14112.6	12436.3		1.13479	0.542863
1.25121e-48	7.94311e-48	P06703	S100A6	Protein S100-A6	S10A6_HUMAN	1	1	1	3	2	2	1	3	2	1	1	1.63636	15169.5	17372.7	16988.7	28627	52865.3	26549.6	57755.2		16510.3	41449.3		0.398325	0.0479395
4.0173e-48	2.47713e-47	P06727	APOA4	Apolipoprotein A-IV	APOA4_HUMAN	23	22	22	11	27	13	9	10	28	12	10	17	49577.3	49634.6	48146.7	20695.2	91088.5	23259.8	89150.9		49119.5	56048.6		0.876374	0.778053
4.69206e-19	1.44008e-18	P06730	EIF4E	Eukaryotic translation initiation factor 4E	IF4E_HUMAN	4	5	4	3	1	4	1	2	2	3	3	2.90909	12936.8	16468.9	10916.4	11631.6	12623.3	12589.8	9459.41		13440.7	11576		1.16108	0.300893
8.49101e-66	2.19369e-64	P06732	CKM	Creatine kinase M-type	KCRM_HUMAN	41	44	42	40	39	34	37	40	36	34	36	38.4545	43872424	50129468	46938904	24961586	22007482	25200666	22041228		4.69803e+07	2.35527e+07		1.99468	5.28415e-05
2.51792e-70	1.31771e-68	P06733	ENO1	Alpha-enolase	ENOA_HUMAN	31	31	30	26	26	25	22	24	26	26	24	26.4545	748531	697667	715429	466213	496023	469049	455602		720542	471722		1.52747	2.05674e-05
0.000537382	0.00111609	P06737	PYGL	Glycogen phosphorylase, liver form	PYGL_HUMAN	1	1	1	1	1	3	1	1	1	2	1	1.27273	1.14755e+06	1.58254e+06	663714	519570	844068	980014	687449		1.13127e+06	757775		1.49288	0.197268
7.86958e-58	9.5606e-57	P06744	GPI	Glucose-6-phosphate isomerase	G6PI_HUMAN	28	33	30	25	21	24	25	24	22	26	25	25.7273	702000	758595	733167	490648	258768	451938	268746		731254	367525		1.98967	0.00412757
1.8288e-50	1.31429e-49	P06748	NPM1	Nucleophosmin	NPM_HUMAN	3	3	3	3	8	5	5	4	8	6	5	4.81818	22419.8	21591	23771.7	20075	40592.9	20813.7	43381.9		22594.2	31215.9		0.723804	0.297141
2.16385e-71	1.38013e-69	P06753	TPM3	Tropomyosin alpha-3 chain	TPM3_HUMAN	53	53	51	51	47	46	38	52	47	45	41	47.6364	7617863	8134783	7.51998e+06	7.2535e+06	4748809	6439967	4909837		7.75754e+06	5.83803e+06		1.3288	0.0476042
1.37495e-49	9.24636e-49	P07099	EPHX1	Epoxide hydrolase 1	HYEP_HUMAN	17	13	13	14	14	12	15	10	16	15	14	13.9091	33312	33588.5	33095.8	31943.7	42124.9	28773.8	44243.2		33332.1	36771.4		0.906469	0.47715
1.2464e-47	7.53749e-47	P07108	DBI	Acyl-CoA-binding protein	ACBP_HUMAN	1	1	3	6	6	5	4	6	5	5	5	4.27273	33981.3	31436	44106	59073.9	75917.7	51035.4	66097.6		36507.8	63031.2		0.579202	0.0130591
5.69173e-61	9.18326e-60	P07195	LDHB	L-lactate dehydrogenase B chain	LDHB_HUMAN	17	18	17	15	17	13	14	16	17	16	15	15.9091	1447485	1.51031e+06	1.41343e+06	973197	653650	983055	646299		1.45708e+06	814050		1.78991	0.00248745
2.16763e-47	1.28796e-46	P07203	GPX1	Glutathione peroxidase 1	GPX1_HUMAN	8	7	6	6	7	6	10	7	10	9	9	7.72727	45413.1	40236.6	43795.6	18520	24745.5	15470.7	19242.1		43148.5	19494.6		2.21335	0.000278125
4.08289e-64	8.81818e-63	P07237	P4HB	Protein disulfide-isomerase	PDIA1_HUMAN	23	23	23	23	24	23	22	22	25	22	21	22.8182	161418	151054	148358	109828	143533	103307	142199		153610	124717		1.23167	0.07586
3.50321e-61	5.78951e-60	P07305	H1F0	Histone H1.0	H10_HUMAN	5	5	5	5	5	4	4	5	5	5	5	4.81818	179859	194461	185172	174207	317452	168233	316591		186497	244121		0.763956	0.300801
1.15586e-48	7.34924e-48	P07339	CTSD	Cathepsin D	CATD_HUMAN	9	8	9	10	10	10	9	11	11	12	11	10	42538	43398.9	37910.6	65953.8	37711.6	57554.6	33500.2		41282.5	48680.1		0.848037	0.463554
7.55239e-78	1.40131e-75	P07355	ANXA2	Annexin A2	ANXA2_HUMAN	23	27	25	22	28	24	21	24	26	26	22	24.3636	140527	151275	157405	155746	272709	155621	277221		149735	215325		0.695394	0.170257
0.00407047	0.00762186	P07357	C8A	Complement component C8 alpha chain	CO8A_HUMAN	2	3	3	0	3	1	0	0	3	1	0	1.45455	4368.49	4823.65	3560.2	9544.72	11438.4	9827.18	9105.01		4250.78	9978.83		0.42598	0.000377763
6.37813e-31	2.38858e-30	P07358	C8B	Complement component C8 beta chain	CO8B_HUMAN	4	6	3	0	4	0	0	0	5	0	0	2	8403.92	9857.1	10557	3348.16	7006.42	3163.77	9035.52		9606	5638.47		1.70365	0.0764053
3.32134e-21	1.05507e-20	P07360	C8G	Complement component C8 gamma chain	CO8G_HUMAN	2	2	2	0	2	1	0	0	1	0	0	0.909091	23702.7	26772.4	24092.9	74242.1	13520.2	2125.65	11889.4		24856	25444.3		0.976877	0.977087
7.45293e-58	9.10864e-57	P07384	CAPN1	Calpain-1 catalytic subunit	CAN1_HUMAN	25	24	23	20	24	21	21	22	23	25	22	22.7273	131164	134581	133947	61410.3	90843.6	65243.7	88959.7		133230	76614.3		1.73898	0.00162974
2.11064e-48	1.32548e-47	P07437	TUBB	Tubulin beta chain	TBB5_HUMAN	5	5	5	4	4	4	4	4	4	4	4	4.27273	148938	174613	173434	125932	190019	95856.5	176193		165662	147000		1.12695	0.518115
4.90355e-78	9.53157e-76	P07451	CA3	Carbonic anhydrase 3	CAH3_HUMAN	16	16	16	15	15	14	15	16	14	15	14	15.0909	17592114	20890552	20431268	9479873	14670632	10707403	16436533		19637978	1.28236e+07		1.53139	0.023597
2.84945e-48	1.77851e-47	P07585	DCN	Decorin	PGS2_HUMAN	11	14	12	11	13	12	10	8	12	12	10	11.3636	712356	868790	820376	356692	807318	327594	840937		800507	583135		1.37276	0.255813
7.32689e-61	1.16829e-59	P07737	PFN1	Profilin-1	PROF1_HUMAN	10	10	10	9	9	9	9	9	9	10	8	9.27273	179403	170585	175561	118139	203936	134242	182771		175183	159772		1.09646	0.547764
2.95288e-52	2.37744e-51	P07738	BPGM	Bisphosphoglycerate mutase	PMGE_HUMAN	7	7	7	3	7	5	5	3	6	5	5	5.45455	143242	141857	140852	13145.2	43552.9	15991	46178.2		141984	29716.8		4.77788	0.000118707
1.52854e-21	4.88225e-21	P07741	APRT	Adenine phosphoribosyltransferase	APT_HUMAN	5	6	6	3	4	4	3	1	3	4	1	3.63636	57461.4	57513.8	60418.3	23344.8	31605.9	25032.8	29709.4		58464.5	27423.2		2.13193	5.27652e-05
5.88163e-14	1.66333e-13	P07814	EPRS	Bifunctional glutamate/proline--tRNA ligase	SYEP_HUMAN	10	14	14	13	13	10	13	8	17	12	13	12.4545	8666.28	9947.02	9369.28	8997.06	11961.1	6892.89	10081.3		9327.53	9483.1		0.983595	0.908715
3.21396e-46	1.84261e-45	P07900	HSP90AA1	Heat shock protein HSP 90-alpha	HS90A_HUMAN	16	13	13	13	18	15	14	14	17	20	16	15.3636	130267	119164	124088	106216	149888	105586	148402		124506	127523		0.976344	0.84872
3.02901e-79	8.83172e-77	P07910	HNRNPC	Heterogeneous nuclear ribonucleoproteins C1/C2	HNRPC_HUMAN	2	2	2	5	7	6	3	3	9	7	5	4.63636	30883.2	39542.9	31392.5	32912.7	70056.2	27915.8	54710.4		33939.5	46398.7		0.731475	0.34045
3.70779e-45	2.05921e-44	P07919	UQCRH	Cytochrome b-c1 complex subunit 6, mitochondrial	QCR6_HUMAN	0	0	0	1	2	3	4	1	4	4	4	2.09091	31622.7	29222.9	40401.3	26663	62089.6	28150.4	37346.3		33749	38562.3		0.87518	0.653751
2.59521e-51	1.96908e-50	P07942	LAMB1	Laminin subunit beta-1	LAMB1_HUMAN	16	18	21	24	37	35	17	18	37	32	14	24.4545	44385.9	43209.2	44286.7	45967.2	104911	40411.6	98943.2		43960.6	72558.3		0.605866	0.215277
1.34286e-67	4.60635e-66	P07951	TPM2	Tropomyosin beta chain	TPM2_HUMAN	37	37	37	32	35	31	34	31	32	30	31	33.3636	10139358	10552244	10220812	8.01031e+06	10075760	6828240	9014097		10304138	8.4821e+06		1.21481	0.0790382
4.19905e-64	9.02133e-63	P07954	FH	Fumarate hydratase, mitochondrial	FUMH_HUMAN	18	19	17	17	17	17	18	17	17	18	17	17.4545	308000	288982	290429	254426	226410	263249	240792		295804	246219		1.20138	0.00593173
1.03483e-18	3.16654e-18	P07996	THBS1	Thrombospondin-1	TSP1_HUMAN	10	7	7	0	12	0	0	0	14	0	0	4.54545	18553.9	17613	18429.6	15414	21562.2	17244.4	24068		18198.8	19572.2		0.929832	0.584587
9.91077e-61	1.56805e-59	P08123	COL1A2	Collagen alpha-2(I) chain	CO1A2_HUMAN	10	10	10	12	21	17	18	10	22	16	16	14.7273	233004	303356	234374	347680	3.75095e+06	301237	3.48785e+06		256912	1.97193e+06		0.130284	0.188707
5.08884e-71	3.0548e-69	P08133	ANXA6	Annexin A6	ANXA6_HUMAN	45	47	45	39	43	42	37	41	42	42	37	41.8182	438565	465762	454458	373270	579999	353286	573820		452928	470094		0.963485	0.82446
3.0748e-06	7.35286e-06	P08185	SERPINA6	Corticosteroid-binding globulin	CBG_HUMAN	3	3	4	0	0	0	0	0	3	1	0	1.27273	39944.7	34893	39541.7	32043.2	32950.3	15488.9	31291.8		38126.4	27943.5		1.36441	0.102977
1.00349e-64	2.3274e-63	P08237	PFKM	ATP-dependent 6-phosphofructokinase, muscle type	PFKAM_HUMAN	29	31	30	27	32	28	31	28	32	31	30	29.9091	931244	963448	954077	653951	896564	661638	885311		949590	774366		1.22628	0.0803488
3.64469e-54	3.38127e-53	P08238	HSP90AB1	Heat shock protein HSP 90-beta	HS90B_HUMAN	28	32	31	30	33	30	28	29	30	32	29	30.1818	384114	382466	368381	361507	414244	328135	418771		378320	380664		0.993841	0.932013
1.79585e-36	7.50324e-36	P08294	SOD3	Extracellular superoxide dismutase [Cu-Zn]	SODE_HUMAN	4	4	4	3	3	4	2	3	4	4	4	3.54545	38049.4	42037.4	42079.3	23619.8	60433.1	23735.1	50682.6		40722	39617.6		1.02788	0.92526
3.6709e-13	1.02634e-12	P08311	CTSG	Cathepsin G	CATG_HUMAN	2	1	1	1	4	1	3	1	4	2	3	2.09091	17700.8	19016.3	15999.6	9460.13	26557.2	7280.55	21588.4		17572.2	16221.6		1.08326	0.818013
6.10557e-39	2.70021e-38	P08397	HMBS	Porphobilinogen deaminase	HEM3_HUMAN	1	3	1	1	1	0	0	0	0	0	0	0.636364	2977.66	6636.72	2372.44	1120.81	4402.94	1500.61	2736.77		3995.61	2440.28		1.63735	0.322394
1.33242e-20	4.19348e-20	P08514	ITGA2B	Integrin alpha-IIb	ITA2B_HUMAN	5	5	6	0	6	0	0	0	5	0	0	2.45455	19509.7	21552.2	22226	53237.9	11985.3	5151.89	13094.3		21096	20867.4		1.01096	0.986602
1.28738e-12	3.56277e-12	P08519	LPA	Apolipoprotein(a)	APOA_HUMAN	5	5	4	0	0	0	0	0	0	0	0	1.27273	12765.6	13540.9	13971.6	118933	15283.7	14727.6	16653		13426	41399.4		0.324304	0.402348
6.15249e-55	6.15551e-54	P08559	PDHA1	Pyruvate dehydrogenase E1 component subunit alpha, somatic form, mitochondrial	ODPA_HUMAN	22	22	21	20	21	22	23	20	20	22	24	21.5455	664142	602965	596386	530262	527544	486294	464296		621164	502099		1.23714	0.00620416
0.00031675	0.000668203	P08567	PLEK	Pleckstrin	PLEK_HUMAN	2	1	2	0	1	0	0	0	1	0	0	0.636364	23356.5	25403.6	24363.8	5910.55	15897.1	9605.95	8617.08		24374.6	10007.7		2.4356	0.00243479
3.1228e-57	3.57067e-56	P08572	COL4A2	Collagen alpha-2(IV) chain	CO4A2_HUMAN	8	8	8	7	12	10	14	8	13	11	15	10.3636	41386.7	37045.8	40516.5	54623.3	147196	52257.1	135714		39649.7	97447.7		0.406882	0.113975
4.23893e-52	3.37296e-51	P08574	CYC1	Cytochrome c1, heme protein, mitochondrial	CY1_HUMAN	10	11	10	10	9	11	10	10	9	11	10	10.0909	237040	281214	236117	263491	232075	211884	189118		251457	224142		1.12186	0.277857
1.87342e-17	5.62302e-17	P08575	PTPRC	Receptor-type tyrosine-protein phosphatase C	PTPRC_HUMAN	0	0	0	0	0	1	1	0	0	1	1	0.363636	278131	412075	329739	940470	134809	16139.3	20685.4		339982	278026		1.22284	0.824607
2.18495e-61	3.68553e-60	P08590	MYL3	Myosin light chain 3	MYL3_HUMAN	23	24	23	23	19	17	18	23	17	17	19	20.2727	6722221	7675963	6.84279e+06	12775434	4843698	12326184	5.31158e+06		7.08032e+06	8.81423e+06		0.803284	0.529763
1.53042e-70	8.44211e-69	P08603	CFH	Complement factor H	CFAH_HUMAN	20	22	22	3	23	18	12	3	26	15	12	16	36740.9	33298.2	35100.4	13789.1	46171.8	16937	40753.4		35046.5	29412.8		1.19154	0.588506
1.52383e-05	3.54837e-05	P08621	SNRNP70	U1 small nuclear ribonucleoprotein 70 kDa	RU17_HUMAN	0	2	0	0	1	1	2	0	2	0	0	0.727273	63783.6	64227.8	62030.9	48253.9	40692.5	41771.2	22051.7		63347.5	38192.3		1.65864	0.0131486
3.46661e-57	3.95271e-56	P08670	VIM	Vimentin	VIME_HUMAN	43	43	44	40	49	43	38	41	46	42	37	42.3636	800266	773870	847886	909664	2.05186e+06	768090	1.95368e+06		807341	1.42082e+06		0.568221	0.1858
2.52647e-30	9.39258e-30	P08697	SERPINF2	Alpha-2-antiplasmin	A2AP_HUMAN	8	7	6	0	6	4	1	0	6	3	1	3.81818	30248.7	35015.7	34781	5742.78	23590.6	7691.64	19461.7		33348.5	14121.7		2.36151	0.0155044
2.30817e-34	9.24626e-34	P08708	RPS17	40S ribosomal protein S17	RS17_HUMAN	3	3	2	3	4	6	4	4	4	4	4	3.72727	5968.22	9202.18	6886.96	6971.03	9056.45	4899.64	7204.35		7352.45	7032.87		1.04544	0.813992
2.86149e-73	2.44997e-71	P08758	ANXA5	Annexin A5	ANXA5_HUMAN	18	21	19	21	20	19	17	19	20	20	16	19.0909	213548	235974	201400	212924	284007	173656	258433		216974	232255		0.934205	0.633708
1.8085e-48	1.14277e-47	P08779	KRT16	Keratin, type I cytoskeletal 16	K1C16_HUMAN	10	9	10	4	15	5	5	3	12	5	4	7.45455	29401.6	23025.3	26780.5	8448.38	72403.3	7842.28	68074.2		26402.5	39192		0.673669	0.574236
1.07254e-57	1.28768e-56	P08865	RPSA	40S ribosomal protein SA	RSSA_HUMAN	8	7	9	6	8	9	9	6	8	9	8	7.90909	39519	49101.6	52958.6	45930.9	66035.5	48366.8	77564.5		47193.1	59474.4		0.793502	0.252417
9.22062e-55	9.06954e-54	P09104	ENO2	Gamma-enolase	ENOG_HUMAN	9	10	11	8	10	10	8	7	9	9	8	9	3.6507e+06	3.94444e+06	3344139	2.58184e+06	2364040	2.4833e+06	2.11257e+06		3646427	2.38544e+06		1.52862	0.00111777
4.87569e-08	1.23388e-07	P09110	ACAA1	3-ketoacyl-CoA thiolase, peroxisomal	THIK_HUMAN	5	7	4	0	5	1	4	1	4	3	4	3.45455	12808.6	9064.42	8898.65	6923.59	4520.24	8043.9	3746.19		10257.2	5808.48		1.7659	0.0388462
3.69925e-64	8.11847e-63	P09211	GSTP1	Glutathione S-transferase P	GSTP1_HUMAN	11	11	11	10	12	12	13	12	12	12	13	11.7273	192589	208265	199824	170418	189045	168240	189145		200226	179212		1.11726	0.0423807
5.56175e-57	6.22001e-56	P09382	LGALS1	Galectin-1	LEG1_HUMAN	9	10	9	8	10	10	9	8	9	9	8	9	803120	731516	810063	443402	2.36039e+06	397951	2182178		781566	1.34598e+06		0.580667	0.41412
2.72922e-49	1.79688e-48	P09417	QDPR	Dihydropteridine reductase	DHPR_HUMAN	7	7	7	6	7	8	9	6	7	8	7	7.18182	235249	219881	239158	120273	162275	116636	155644		231429	138707		1.66847	0.00151915
7.30915e-38	3.14393e-37	P09429	HMGB1	High mobility group protein B1	HMGB1_HUMAN	6	8	7	5	7	6	4	7	8	7	5	6.36364	23087.9	25323.4	24601.5	17815.7	33053.6	23923.7	35115.6		24337.6	27477.1		0.885741	0.542474
1.583e-14	4.5378e-14	P09455	RBP1	Retinol-binding protein 1	RET1_HUMAN	1	0	0	0	4	1	0	0	1	0	0	0.636364	17366	52261.6	65107	31400.8	11283	3437.45	13855.3		44911.5	14994.1		2.99528	0.0827793
1.58024e-62	2.98637e-61	P09493	TPM1	Tropomyosin alpha-1 chain	TPM1_HUMAN	26	26	25	20	23	21	20	20	22	19	20	22	8.32223e+06	8137757	7.65933e+06	4.45038e+06	8694464	4.42675e+06	8121758		8.03977e+06	6.42334e+06		1.25165	0.292025
0.00167452	0.00333759	P09497	CLTB	Clathrin light chain B	CLCB_HUMAN	0	0	0	0	1	2	1	0	0	0	0	0.363636	19675.9	28822.5	11533.6	72028.5	23995.6	21263.2	39514.2		20010.7	39200.4		0.510471	0.240496
2.82706e-26	9.73844e-26	P09525	ANXA4	Annexin A4	ANXA4_HUMAN	5	3	4	7	8	6	5	6	5	6	5	5.45455	3698.72	4644.52	4204.93	4690.48	7741.25	6021.89	6109.55		4182.73	6140.79		0.681138	0.0524331
4.95279e-57	5.60036e-56	P09622	DLD	Dihydrolipoyl dehydrogenase, mitochondrial	DLDH_HUMAN	16	15	15	13	13	10	10	12	10	11	11	12.3636	369965	348507	331519	286057	307408	278439	285117		349997	289255		1.20999	0.00377241
1.48439e-75	1.73122e-73	P09651	HNRNPA1	Heterogeneous nuclear ribonucleoprotein A1	ROA1_HUMAN	13	14	12	10	12	10	9	8	11	10	7	10.5455	21273.4	25172.6	25988.4	23444.5	50056.1	23966.6	37720.4		24144.8	33796.9		0.714409	0.260467
5.32768e-56	5.64873e-55	P09669	COX6C	Cytochrome c oxidase subunit 6C	COX6C_HUMAN	7	8	8	8	7	7	8	8	8	7	8	7.63636	579642	641634	573612	593925	420600	645868	469039		598296	532358		1.12386	0.355677
0.00182193	0.00361727	P09871	C1S	Complement C1s subcomponent	C1S_HUMAN	3	4	4	0	3	0	0	1	6	0	0	1.90909	112465	107801	93972.8	43642.9	100141	40519.6	71063.7		104746	63841.9		1.64072	0.0622402
2.96298e-32	1.1421e-31	P09874	PARP1	Poly [ADP-ribose] polymerase 1	PARP1_HUMAN	9	9	7	3	9	10	3	3	13	8	5	7.18182	19340.3	17820.5	23000.1	17694	28176.3	13406.8	22279.2		20053.6	20389.1		0.983549	0.935783
1.22027e-41	5.92995e-41	P09913	IFIT2	Interferon-induced protein with tetratricopeptide repeats 2	IFIT2_HUMAN	1	1	1	1	1	1	1	1	1	1	1	1	60351.8	57851.8	61798	161202	68389.5	165949	60205		60000.5	113936		0.526614	0.173526
1.139e-05	2.67208e-05	P09936	UCHL1	Ubiquitin carboxyl-terminal hydrolase isozyme L1	UCHL1_HUMAN	0	0	0	0	0	2	0	0	1	3	1	0.636364	32974.8	88673.1	7770.22	11005.6	26224	8686.95	20235.9		43139.4	16538.1		2.60848	0.252494
1.31766e-58	1.71296e-57	P09960	LTA4H	Leukotriene A-4 hydrolase	LKHA4_HUMAN	14	14	14	12	11	16	17	16	17	16	19	15.0909	48862.5	43839.2	43651.5	28958	25884.8	29378.7	25650.6		45451.1	27468		1.65469	0.000192934
1.15726e-25	3.93332e-25	P09972	ALDOC	Fructose-bisphosphate aldolase C	ALDOC_HUMAN	2	3	2	2	2	2	2	2	3	2	3	2.27273	316757	327176	610291	482596	248397	142081	262126		418075	283800		1.47313	0.302063
2.12488e-56	2.29464e-55	P0C0L4	C4A	Complement C4-A	CO4A_HUMAN	41	46	42	1	33	17	18	2	30	15	18	23.9091	80731.4	81955	80474.1	18229	49106.1	14349.6	46614.4		81053.5	32074.8		2.52702	0.00631087
1.68638e-35	6.93231e-35	P0C0L5	C4B	Complement C4-B	CO4B_HUMAN	3	2	3	0	2	1	1	0	2	2	2	1.63636	27723	17477.7	17591	3573.22	13233.3	1807.4	7686.02		20930.6	6575		3.18336	0.0178082
7.55396e-52	5.91847e-51	P0C0S5;Q71UI9	H2AFZ;H2AFV	Histone H2A.Z;Histone H2A.V	H2AZ_HUMAN;H2AV_HUMAN	1	2	2	1	2	2	2	2	2	2	2	1.81818	57566.7	57321.3	48875	40283	90866.9	46548	88864.7		54587.6	66640.6		0.819135	0.488376
4.06616e-33	1.58681e-32	P0C0S8;P20671;Q16777;Q6FI13;Q96KK5;Q99878;Q9BTM1	HIST1H2AG;HIST1H2AD;HIST2H2AC;HIST2H2AA3;HIST1H2AH;HIST1H2AJ;H2AFJ	Histone H2A type 1;Histone H2A type 1-D;Histone H2A type 2-C;Histone H2A type 2-A;Histone H2A type 1-H;Histone H2A type 1-J;Histone H2A.J	H2A1_HUMAN;H2A1D_HUMAN;H2A2C_HUMAN;H2A2A_HUMAN;H2A1H_HUMAN;H2A1J_HUMAN;H2AJ_HUMAN	1	2	1	1	1	1	1	1	2	1	1	1.18182	66226	46046.5	51049	25872.7	101547	24186.8	87690.9		54440.5	59824.4		0.910005	0.835005
1.81079e-20	5.6815e-20	P0CG29;P0CG30	GSTT2;GSTT2B	Glutathione S-transferase theta-2;Glutathione S-transferase theta-2B	GST2_HUMAN;GSTT2_HUMAN	6	7	5	1	5	6	1	0	5	5	3	4	91878.3	80742.1	88695	47104.1	68174.5	40345.4	48498.2		87105.1	51030.6		1.70692	0.00513351
3.15e-58	3.9322e-57	P0CG38	POTEI	POTE ankyrin domain family member I	POTEI_HUMAN	3	3	3	3	3	3	2	4	4	2	3	3	108821	83448.4	106682	120432	135010	81927.8	120376		99650.6	114436		0.870795	0.371667
6.85432e-79	1.64584e-76	P0DMV8;P0DMV9	HSPA1A;HSPA1B	Heat shock 70 kDa protein 1A;Heat shock 70 kDa protein 1B	HS71A_HUMAN;HS71B_HUMAN	33	33	31	29	32	29	29	29	30	29	27	30.0909	743186	700122	694688	625518	596258	580573	592754		712666	598776		1.1902	0.00114608
1.85275e-65	4.4751e-64	P0DOY2;P0DOY3	IGLC2;IGLC3	Immunoglobulin lambda constant 2;Immunoglobulin lambda constant 3	IGLC2_HUMAN;IGLC3_HUMAN	5	6	5	4	3	3	4	3	4	4	4	4.09091	759404	659238	677584	138742	253776	108428	262880		698742	190957		3.65917	0.000215449
5.09885e-44	2.69605e-43	P0DP23;P0DP24;P0DP25	CALM1;CALM2;CALM3	Calmodulin-1;Calmodulin-2;Calmodulin-3	CALM1_HUMAN;CALM2_HUMAN;CALM3_HUMAN	1	1	1	2	5	5	5	2	4	4	3	3	23016.8	26691.9	64743.6	101559	240726	76085.4	231629		38150.8	162500		0.234774	0.0621654
0.000174701	0.000374741	P0DPH7;P0DPH8	TUBA3C;TUBA3D	Tubulin alpha-3C chain;Tubulin alpha-3D chain	TBA3C_HUMAN;TBA3D_HUMAN	1	1	1	1	3	3	2	2	3	2	2	1.90909	51187	46893	12461.9	18885.9	33247.9	22160.6	43076.7		36847.3	29342.8		1.25575	0.56394
0.00403715	0.00756294	P10155	TROVE2	60 kDa SS-A/Ro ribonucleoprotein	RO60_HUMAN	0	1	2	0	0	1	0	0	2	0	0	0.545455	22529.9	29084.4	17457.5	13524.9	14392.8	16953.5	17722.5		23023.9	15648.4		1.47132	0.0606055
1.2138e-07	3.03786e-07	P10176	COX8A	Cytochrome c oxidase subunit 8A, mitochondrial	COX8A_HUMAN	0	0	0	1	1	0	1	1	1	0	1	0.545455	1415.97	570.37	860.917	74502.3	36604.2	86964.9	51679.7		949.084	62437.8		0.0152005	0.00583291
9.569e-10	2.51356e-09	P10253	GAA	Lysosomal alpha-glucosidase	LYAG_HUMAN	1	4	2	0	6	4	3	0	7	4	3	3.09091	8100.88	7728.21	8729.4	9482.17	11565.9	17300.8	8539.23		8186.16	11722		0.698358	0.190667
4.74191e-31	1.77909e-30	P10301	RRAS	Ras-related protein R-Ras	RRAS_HUMAN	4	4	4	2	5	6	3	4	5	4	4	4.09091	20515.5	20541.2	19613.5	23416.5	42570.6	15879.6	35735.3		20223.4	29400.5		0.68786	0.252998
4.91686e-40	2.27043e-39	P10314;P30459	HLA-A	HLA class I histocompatibility antigen, A-32 alpha chain;HLA class I histocompatibility antigen, A-74 alpha chain	1A32_HUMAN;1A74_HUMAN	4	3	3	2	3	2	2	2	4	3	3	2.81818	13451.1	15519.2	14451.8	11521.1	19171.3	15883.3	21066.4		14474	16910.5		0.85592	0.378792
1.13304e-06	2.75629e-06	P10412	HIST1H1E	Histone H1.4	H14_HUMAN	1	1	1	1	1	1	0	0	0	0	0	0.545455	10065.3	9692.85	9897.91	7573.13	20689.3	5205.04	15268.9		9885.36	12184.1		0.811335	0.608492
8.24037e-56	8.60287e-55	P10515	DLAT	Dihydrolipoyllysine-residue acetyltransferase component of pyruvate dehydrogenase complex, mitochondrial	ODP2_HUMAN	15	15	16	13	14	15	15	14	14	17	18	15.0909	197369	201512	207178	197594	166514	194277	164805		202020	180798		1.11738	0.102883
1.14267e-19	3.54168e-19	P10599	TXN	Thioredoxin	THIO_HUMAN	6	6	6	5	4	4	4	3	4	4	4	4.54545	20888.5	19779.5	23003.3	12889.1	16796.8	11833	15330.5		21223.7	14212.3		1.49333	0.00633503
8.53324e-60	1.21793e-58	P10606	COX5B	Cytochrome c oxidase subunit 5B, mitochondrial	COX5B_HUMAN	6	9	6	7	7	7	8	7	9	9	7	7.45455	62523.8	66645.2	65691.8	86529.7	130976	102607	139499		64953.6	114903		0.565291	0.0188478
1.28362e-33	5.07234e-33	P10636	MAPT	Microtubule-associated protein tau	TAU_HUMAN	5	6	7	7	4	8	6	8	2	6	5	5.81818	27963.8	26351.3	25633	36632	17765.5	29763	17099.4		26649.4	25315		1.05271	0.823167
0.00504104	0.00926081	P10643	C7	Complement component C7	CO7_HUMAN	0	2	0	0	3	0	0	0	1	0	0	0.545455	16905.9	14344.3	24432.7	9247.71	12232.3	12853.3	11807.9		18560.9	11535.3		1.60906	0.0481784
1.47419e-48	9.34417e-48	P10644	PRKAR1A	cAMP-dependent protein kinase type I-alpha regulatory subunit	KAP0_HUMAN	12	13	13	14	12	14	15	14	14	17	14	13.8182	98514.6	95190.7	97674.3	78281.6	72993.6	81271.8	70472.1		97126.5	75754.8		1.28212	0.000875777
1.05457e-47	6.40591e-47	P10768	ESD	S-formylglutathione hydrolase	ESTD_HUMAN	11	12	11	10	11	14	13	10	12	15	14	12.0909	156693	183204	159452	96956.2	89820	117252	93292.3		166450	99330.2		1.67572	0.00117621
1.88336e-81	9.60985e-79	P10809	HSPD1	60 kDa heat shock protein, mitochondrial	CH60_HUMAN	27	28	28	27	28	23	22	26	31	26	24	26.3636	190608	184680	200055	183068	184124	175719	193142		191781	184013		1.04221	0.227365
4.47413e-51	3.32667e-50	P10909	CLU	Clusterin	CLUS_HUMAN	9	8	8	2	12	6	6	4	9	7	6	7	69286	74011.3	73429	17020.9	77052.7	13419.3	76114.1		72242.1	45901.8		1.57384	0.265488
2.02857e-05	4.67041e-05	P10915	HAPLN1	Hyaluronan and proteoglycan link protein 1	HPLN1_HUMAN	1	2	1	1	1	1	1	2	1	1	2	1.27273	89244.4	78832.1	77098.8	39157.1	76779.1	34476.4	67276.1		81725.1	54422.2		1.50169	0.0842404
9.7336e-66	2.48328e-64	P10916	MYL2	Myosin regulatory light chain 2, ventricular/cardiac muscle isoform	MLRV_HUMAN	26	31	27	27	21	17	19	28	22	21	21	23.6364	8570597	10150041	9462650	11966431	7881958	12100106	7774186		9.39443e+06	9.93067e+06		0.946002	0.733117
1.22522e-70	6.94634e-69	P11021	HSPA5	Endoplasmic reticulum chaperone BiP	BIP_HUMAN	23	23	25	19	19	22	23	20	21	21	21	21.5455	42715.7	41334	42073.2	40459.2	47409.3	35990.1	43502.8		42041	41840.4		1.00479	0.947085
4.62808e-67	1.42044e-65	P11047	LAMC1	Laminin subunit gamma-1	LAMC1_HUMAN	33	35	29	35	49	53	47	32	49	57	48	42.4545	76745.6	78200.1	75336.3	83575.8	171945	74911.3	163396		76760.6	123457		0.62176	0.184569
3.35109e-22	1.0805e-21	P11055	MYH3	Myosin-3	MYH3_HUMAN	11	13	12	12	13	7	11	8	12	8	7	10.3636	2168578	2.05534e+06	2.36736e+06	1.64794e+06	1.16239e+06	1.33545e+06	850079		2.19709e+06	1.24896e+06		1.75913	0.00649244
5.13151e-69	2.13743e-67	P11142	HSPA8	Heat shock cognate 71 kDa protein	HSP7C_HUMAN	22	24	23	21	23	23	23	22	22	23	21	22.4545	781998	798865	770875	662643	520713	602442	571948		783913	589437		1.32994	0.0028488
1.82187e-51	1.39267e-50	P11166	SLC2A1	Solute carrier family 2, facilitated glucose transporter member 1	GTR1_HUMAN	5	5	5	2	4	3	2	1	5	2	3	3.36364	104854	116953	107110	12319.7	28692.2	5231.73	27774.2		109639	18504.5		5.92499	6.83262e-05
2.06851e-43	1.06612e-42	P11171	EPB41	Protein 4.1	41_HUMAN	21	19	19	0	7	2	3	0	7	2	2	7.45455	29809.7	29292.8	25928.5	6901.98	11050.6	5400.82	7647.69		28343.7	7750.27		3.65712	7.63431e-05
5.98666e-72	4.07292e-70	P11177	PDHB	Pyruvate dehydrogenase E1 component subunit beta, mitochondrial	ODPB_HUMAN	16	16	16	16	16	15	16	15	16	18	16	16	316942	294471	326469	279585	247767	281211	269675		312627	269560		1.15977	0.0161309
4.97222e-47	2.91199e-46	P11182	DBT	Lipoamide acyltransferase component of branched-chain alpha-keto acid dehydrogenase complex, mitochondrial	ODB2_HUMAN	9	11	9	11	11	5	6	10	9	5	8	8.54545	12334.6	10729.6	10376.7	16009.6	13172.8	16551.6	10550		11146.9	14071		0.792191	0.149452
2.88145e-47	1.69727e-46	P11216	PYGB	Glycogen phosphorylase, brain form	PYGB_HUMAN	5	5	6	5	7	9	5	4	8	8	4	6	401062	413622	390780	461865	466402	447511	450841		401821	456655		0.879924	0.000820707
9.41987e-76	1.24038e-73	P11217	PYGM	Glycogen phosphorylase, muscle form	PYGM_HUMAN	73	78	75	69	71	66	67	71	75	70	64	70.8182	11228183	12509777	11448843	7624587	13471933	7393739	13695904		1.17289e+07	1.05465e+07		1.11211	0.598153
2.02031e-48	1.27071e-47	P11233	RALA	Ras-related protein Ral-A	RALA_HUMAN	4	4	4	4	5	3	4	3	4	5	3	3.90909	21279.4	22402.4	20741.3	16410	30162.6	15966.5	30739.3		21474.4	23319.6		0.92087	0.7215
1.31186e-59	1.82765e-58	P11277	SPTB	Spectrin beta chain, erythrocytic	SPTB1_HUMAN	95	93	95	38	60	58	41	37	68	65	40	62.7273	147651	149703	145824	36460	70484.6	34907.3	74414		147726	54066.5		2.7323	0.000703256
2.06736e-69	9.17278e-68	P11310	ACADM	Medium-chain specific acyl-CoA dehydrogenase, mitochondrial	ACADM_HUMAN	22	23	24	19	20	17	20	20	21	20	21	20.6364	812626	849422	828836	571727	406191	573844	395084		830295	486712		1.70593	0.00219529
5.47084e-07	1.34207e-06	P11413	G6PD	Glucose-6-phosphate 1-dehydrogenase	G6PD_HUMAN	5	5	3	0	4	0	0	0	2	0	0	1.72727	5365.09	6419.83	6358.08	4894.29	4137.54	2379.7	2974.87		6047.67	3596.6		1.68149	0.0199749
1.1433e-54	1.11118e-53	P11532	DMD	Dystrophin	DMD_HUMAN	102	111	98	97	109	113	90	102	108	121	90	103.727	89358.3	89471	89227.4	73176.5	94869.7	71341.2	92985.1		89352.2	83093.1		1.07533	0.437911
8.60163e-49	5.50343e-48	P11586	MTHFD1	C-1-tetrahydrofolate synthase, cytoplasmic	C1TC_HUMAN	25	21	25	25	22	22	21	26	25	23	22	23.3636	40397.1	41722.9	40775.2	34809.3	32163.6	32813.6	30521.8		40965.1	32577.1		1.25748	0.000616109
5.10487e-11	1.37545e-10	P11678	EPX	Eosinophil peroxidase	PERE_HUMAN	1	1	2	0	4	0	1	0	6	0	2	1.54545	2285.58	2187.27	3707.95	985.627	6569.91	1649.29	4829.85		2726.93	3508.67		0.777198	0.649037
8.57251e-50	5.88117e-49	P11766	ADH5	Alcohol dehydrogenase class-3	ADHX_HUMAN	4	7	6	5	7	7	6	5	7	9	7	6.36364	68019	65642.7	68262.1	65458.9	58412.2	60568.4	57284.4		67308	60431		1.1138	0.0282981
0.00102229	0.00207819	P12081	HARS	Histidine--tRNA ligase, cytoplasmic	SYHC_HUMAN	3	3	5	2	3	4	4	4	4	3	4	3.54545	9019.15	7501.58	8437.56	7887.26	7915.43	4819.31	5494.43		8319.43	6529.11		1.27421	0.139849
2.5422e-57	2.93143e-56	P12109	COL6A1	Collagen alpha-1(VI) chain	CO6A1_HUMAN	23	23	22	21	27	31	27	23	31	35	27	26.3636	214509	235096	233706	302026	652098	291141	645216		227770	472620		0.481931	0.0977092
6.31568e-72	4.22633e-70	P12110	COL6A2	Collagen alpha-2(VI) chain	CO6A2_HUMAN	18	17	18	20	24	25	22	19	23	26	20	21.0909	302888	302567	299553	396717	772503	384555	782792		301669	584142		0.516432	0.0857588
1.56199e-76	2.45232e-74	P12111	COL6A3	Collagen alpha-3(VI) chain	CO6A3_HUMAN	82	86	89	82	115	114	87	89	117	118	89	97.0909	201767	212438	201417	258919	522357	252294	513642		205208	386803		0.530522	0.0988457
3.23508e-72	2.35814e-70	P12235	SLC25A4	ADP/ATP translocase 1	ADT1_HUMAN	9	9	9	8	9	9	9	9	9	9	9	8.90909	2.9737e+06	2.75975e+06	2.95828e+06	2.84875e+06	3.01309e+06	2.99246e+06	2.88343e+06		2.89724e+06	2.93443e+06		0.987326	0.640194
2.26521e-15	6.60942e-15	P12236	SLC25A6	ADP/ATP translocase 3	ADT3_HUMAN	1	1	1	1	1	1	1	1	1	1	1	1	18175.1	22964.5	20344.4	15688.1	39297.4	19095.8	31117.7		20494.7	26299.7		0.779272	0.416306
1.67227e-40	7.80138e-40	P12268	IMPDH2	Inosine-5'-monophosphate dehydrogenase 2	IMDH2_HUMAN	6	6	6	8	8	9	9	4	10	11	7	7.63636	12640.1	16558.1	16472	18460.9	25454	17115.1	23908.8		15223.4	21234.7		0.716913	0.071623
5.58025e-26	1.90935e-25	P12273	PIP	Prolactin-inducible protein	PIP_HUMAN	0	0	0	0	1	0	0	0	2	0	0	0.272727	6221.85	13537	7998.24	7648.64	8260.5	10466.8	4421.93		9252.38	7699.47		1.20169	0.539997
3.57572e-49	2.32052e-48	P12277	CKB	Creatine kinase B-type	KCRB_HUMAN	17	18	17	14	13	14	14	15	15	16	13	15.0909	492300	550312	516754	421908	245045	391171	253578		519789	327925		1.58508	0.018773
4.3887e-05	9.84322e-05	P12429	ANXA3	Annexin A3	ANXA3_HUMAN	3	3	5	7	2	2	3	6	2	3	4	3.63636	17098	13624	20604.5	24043.2	14250.3	15870	8422.95		17108.8	15646.6		1.09345	0.740137
3.36525e-17	1.00711e-16	P12694	BCKDHA	2-oxoisovalerate dehydrogenase subunit alpha, mitochondrial	ODBA_HUMAN	3	4	3	3	1	1	3	4	3	1	2	2.54545	7123.12	7152.9	9365.08	10105.9	8807	7853.46	4979.34		7880.36	7936.44		0.992935	0.970235
0.00336702	0.00641075	P12724	RNASE3	Eosinophil cationic protein	ECP_HUMAN	0	0	1	0	1	0	0	0	1	0	0	0.272727	3622.46	5335.74	3374.3	1699.31	8384.23	6052.76	7990.94		4110.83	6031.81		0.681526	0.354682
9.14425e-33	3.54818e-32	P12814	ACTN1	Alpha-actinin-1	ACTN1_HUMAN	10	10	11	4	12	12	7	3	14	10	6	9	50174.2	53161.5	43961	40190.9	54112.1	35905.8	52065.3		49098.9	45568.5		1.07747	0.56486
3.30884e-53	2.80804e-52	P12829	MYL4	Myosin light chain 4	MYL4_HUMAN	4	4	5	5	7	6	4	4	5	7	4	5	3.28467e+06	3.60951e+06	3279895	3.46707e+06	4.15831e+06	3.80277e+06	4.00194e+06		3.39136e+06	3.85752e+06		0.879154	0.0658119
1.33723e-78	3.03254e-76	P12882	MYH1	Myosin-1	MYH1_HUMAN	230	242	235	212	198	199	198	211	196	199	198	210.727	29320102	30910318	29575022	24680994	27815446	24756354	27461934		2.99351e+07	26178682		1.14349	0.0178682
5.09576e-72	3.52558e-70	P12883	MYH7	Myosin-7	MYH7_HUMAN	199	205	197	198	173	162	157	197	173	165	154	180	15911801	16810756	15857999	24066258	13778970	24095910	13635528		1.61935e+07	1.88942e+07		0.857064	0.481468
1.21231e-16	3.59903e-16	P12931	SRC	Proto-oncogene tyrosine-protein kinase Src	SRC_HUMAN	1	1	1	0	1	1	1	0	1	1	1	0.818182	34528	31528.9	31374.3	20277.7	31910.9	9663.19	26421.6		32477.1	22068.3		1.47166	0.127814
2.58125e-69	1.12092e-67	P12955	PEPD	Xaa-Pro dipeptidase	PEPD_HUMAN	4	4	4	3	2	2	3	4	4	4	4	3.45455	46922	39251.2	43373.2	24967.9	22859.4	23405.8	15637.9		43182.1	21717.8		1.98833	0.000931565
4.27503e-37	1.8009e-36	P12956	XRCC6	X-ray repair cross-complementing protein 6	XRCC6_HUMAN	7	9	8	10	12	13	8	8	14	14	7	10	20100.6	19270.5	18581.4	19213.6	23271.3	21060.6	24408.7		19317.5	21988.5		0.878526	0.118212
1.93748e-20	6.07436e-20	P13010	XRCC5	X-ray repair cross-complementing protein 5	XRCC5_HUMAN	8	7	7	5	10	8	6	6	11	12	5	7.72727	23108.8	26350.2	26661.7	21816.2	30184.9	19833	35076.5		25373.6	26727.7		0.949338	0.767361
5.92247e-61	9.51793e-60	P13073	COX4I1	Cytochrome c oxidase subunit 4 isoform 1, mitochondrial	COX41_HUMAN	13	14	14	12	11	11	11	12	11	11	11	11.9091	560881	617668	588818	647283	577627	653998	580869		589123	614944		0.95801	0.399299
4.31205e-35	1.76194e-34	P13473	LAMP2	Lysosome-associated membrane glycoprotein 2	LAMP2_HUMAN	1	2	1	2	2	1	1	1	2	2	2	1.54545	28488.8	20231.6	17564.4	48531.9	33753.7	46930.5	28582.3		22095	39449.6		0.560081	0.042735
7.97948e-69	3.25722e-67	P13489	RNH1	Ribonuclease inhibitor	RINI_HUMAN	8	6	5	3	7	10	13	4	7	13	11	7.90909	65278.2	82225.1	73625.9	63884.8	75269.1	53373.5	82624.3		73709.7	68787.9		1.07155	0.59323
1.92454e-62	3.58721e-61	P13533	MYH6	Myosin-6	MYH6_HUMAN	5	5	6	5	6	5	6	6	6	5	7	5.63636	3.50052e+06	4.21699e+06	3943940	3.96867e+06	3038861	5.10507e+06	3.28981e+06		3.88715e+06	3850604		1.00949	0.951688
2.04219e-65	4.87499e-64	P13535	MYH8	Myosin-8	MYH8_HUMAN	49	48	45	34	75	53	36	30	72	49	34	47.7273	6215231	6250759	6.49616e+06	6626922	13465036	6.59226e+06	12629608		6.32072e+06	9.82846e+06		0.643104	0.17323
1.18153e-06	2.86741e-06	P13611	VCAN	Versican core protein	CSPG2_HUMAN	0	0	0	0	1	1	0	0	2	3	0	0.636364	18967	4654.94	4611.92	15798.6	13860.1	27367.5	14076.9		9411.3	17775.8		0.529445	0.190637
4.17375e-59	5.58598e-58	P13639	EEF2	Elongation factor 2	EF2_HUMAN	31	34	30	30	32	31	34	31	33	36	34	32.3636	234543	238928	233127	175301	191353	175651	178208		235533	180128		1.30758	7.92711e-05
7.28787e-64	1.51781e-62	P13645	KRT10	Keratin, type I cytoskeletal 10	K1C10_HUMAN	28	27	25	20	34	20	24	20	36	24	24	25.6364	421984	392723	405051	127233	1.717e+06	111283	1694143		406586	912415		0.445615	0.393457
3.76728e-51	2.81134e-50	P13647	KRT5	Keratin, type II cytoskeletal 5	K2C5_HUMAN	6	6	6	4	12	3	6	4	21	3	3	6.72727	39101.2	49001.5	33415.4	29001.5	93440	21715.7	90947		40506	58776		0.689159	0.467003
8.35137e-13	2.31749e-12	P13667	PDIA4	Protein disulfide-isomerase A4	PDIA4_HUMAN	5	5	3	0	4	6	2	0	8	4	0	3.36364	5257.22	5459.51	4916.88	3079.09	10247.1	3181.31	8643.59		5211.2	6287.76		0.828785	0.644668
0.000416969	0.000871068	P13671	C6	Complement component C6	CO6_HUMAN	1	1	2	0	0	0	0	0	2	0	0	0.545455	3749.46	18465.4	11332.4	6854.7	10385.1	2779.06	8432.77		11182.4	7112.91		1.57213	0.359567
1.61113e-70	8.76885e-69	P13693	TPT1	Translationally-controlled tumor protein	TCTP_HUMAN	6	6	6	6	5	7	8	6	8	8	7	6.63636	37981.1	41551	40346.3	34396.8	23590.5	40605.4	28703.9		39959.5	31824.2		1.25563	0.12541
6.21842e-38	2.68042e-37	P13716	ALAD	Delta-aminolevulinic acid dehydratase	HEM2_HUMAN	8	6	7	3	4	5	4	4	4	5	4	4.90909	73410.9	72989.1	71600.2	16777.5	20530.8	13000.4	19006.3		72666.8	17328.8		4.19342	1.12227e-06
0.00307201	0.00590949	P13727	PRG2	Bone marrow proteoglycan	PRG2_HUMAN	1	0	1	0	2	0	0	0	2	0	0	0.545455	73450.1	46476.6	72242.7	50903.3	48748.8	31336.8	26451.4		64056.5	39360.1		1.62745	0.062538
9.56399e-25	3.1974e-24	P13796	LCP1	Plastin-2	PLSL_HUMAN	2	3	2	1	2	3	1	1	3	1	1	1.81818	14888.1	15130.5	10894.8	8008.87	8591.62	10207.6	9303.48		13637.8	9027.88		1.51063	0.0154532
1.64213e-23	5.37976e-23	P13797	PLS3	Plastin-3	PLST_HUMAN	6	4	5	4	6	6	6	6	8	6	5	5.63636	14495	12310.6	13516	12189.2	12192.8	15718.3	17068.6		13440.5	14292.2		0.940408	0.609453
1.92136e-60	2.95961e-59	P13798	APEH	Acylamino-acid-releasing enzyme	ACPH_HUMAN	15	18	18	10	11	11	13	9	13	14	13	13.1818	86604.2	90252.6	87373.4	38131	42047.4	36081.9	40249.1		88076.7	39127.4		2.25103	1.22206e-06
4.65102e-57	5.28843e-56	P13804	ETFA	Electron transfer flavoprotein subunit alpha, mitochondrial	ETFA_HUMAN	13	13	14	14	11	11	14	14	13	13	13	13	204910	204040	205928	170985	123406	167508	127965		204959	147466		1.38988	0.0120541
9.60131e-78	1.70402e-75	P13805	TNNT1	Troponin T, slow skeletal muscle	TNNT1_HUMAN	20	23	22	23	19	18	18	22	23	21	20	20.8182	4.22451e+06	5291690	4760838	8354297	3.86411e+06	8.38487e+06	3.48473e+06		4.75901e+06	6.022e+06		0.790271	0.472664
1.44355e-64	3.21997e-63	P13807	GYS1	Glycogen [starch] synthase, muscle	GYS1_HUMAN	25	25	27	22	22	28	30	23	26	30	24	25.6364	241142	248576	253551	221182	214564	232212	215975		247756	220983		1.12115	0.00502989
4.20047e-75	4.51219e-73	P13861	PRKAR2A	cAMP-dependent protein kinase type II-alpha regulatory subunit	KAP2_HUMAN	19	18	16	17	16	16	15	14	17	16	16	16.3636	81894.2	84875.9	83110.6	73877.8	79919	83075.4	79752.7		83293.6	79156.2		1.05227	0.142982
1.12004e-69	5.25518e-68	P13929	ENO3	Beta-enolase	ENOB_HUMAN	26	28	28	23	26	25	24	24	25	25	25	25.3636	4.39171e+06	4523700	4740870	2779082	2.90029e+06	3.0794e+06	2926863		4.55209e+06	2.92141e+06		1.55818	2.7809e-05
1.09162e-46	6.32951e-46	P13987	CD59	CD59 glycoprotein	CD59_HUMAN	0	0	0	0	2	4	3	0	1	3	3	1.45455	11848.3	16543.4	24080.8	11833.2	31740.6	5397.61	13429.4		17490.8	15600.2		1.12119	0.806562
3.42135e-19	1.05086e-18	P14174	MIF	Macrophage migration inhibitory factor	MIF_HUMAN	1	3	2	1	2	3	3	1	3	3	3	2.27273	29629.3	29718.3	30926.8	22746.1	42748.6	20065.8	40957.4		30091.5	31629.5		0.951374	0.835609
3.01186e-19	9.25785e-19	P14314	PRKCSH	Glucosidase 2 subunit beta	GLU2B_HUMAN	4	3	3	2	7	9	5	2	6	7	5	4.81818	9749.91	7660.45	7210.08	8798.61	13164.2	5955.02	9181.21		8206.81	9274.77		0.884853	0.593143
0.00120415	0.00243454	P14324	FDPS	Farnesyl pyrophosphate synthase	FPPS_HUMAN	2	2	1	0	2	2	0	1	2	2	1	1.36364	9809.77	11090.6	11418.1	12501.4	17479.3	13592.6	21270.9		10772.8	16211		0.664537	0.0726053
4.86527e-39	2.1587e-38	P14406	COX7A2	Cytochrome c oxidase subunit 7A2, mitochondrial	CX7A2_HUMAN	0	1	2	2	2	2	2	2	2	2	2	1.72727	8756.06	7928.13	6283.29	33782.8	13842.7	30823.6	13885.1		7655.83	23083.5		0.331657	0.0599109
1.02515e-60	1.6157e-59	P14543	NID1	Nidogen-1	NID1_HUMAN	21	22	20	20	31	31	22	23	29	29	21	24.4545	40550	39456.9	37938.6	37864.4	88886	35422.5	84141.6		39315.2	61578.6		0.638454	0.249546
3.57094e-44	1.89306e-43	P14550	AKR1A1	Alcohol dehydrogenase [NADP(+)]	AK1A1_HUMAN	6	6	7	5	8	6	7	4	8	7	4	6.18182	18392.1	19846.4	21361.8	11096.6	22696.1	12202.3	21912.6		19866.8	16976.9		1.17023	0.4728
7.05823e-62	1.23655e-60	P14618	PKM	Pyruvate kinase PKM	KPYM_HUMAN	48	50	49	44	45	43	42	43	46	44	43	45.1818	5.65606e+06	5.98579e+06	5779031	4139766	4717035	4285530	4.91478e+06		5.80696e+06	4.51428e+06		1.28635	0.00242304
7.32293e-62	1.27745e-60	P14621	ACYP2	Acylphosphatase-2	ACYP2_HUMAN	11	10	9	8	7	7	7	7	7	7	7	7.90909	522392	500729	519618	327179	300780	315386	262079		514246	301356		1.70644	7.00594e-05
1.02848e-49	7.00874e-49	P14625	HSP90B1	Endoplasmin	ENPL_HUMAN	9	12	12	13	20	16	9	10	17	14	12	13.0909	31038.3	33359.9	32112.6	28285.3	52026.1	21695.5	45669.6		32170.3	36919.1		0.871371	0.59889
2.30949e-62	4.26576e-61	P14649	MYL6B	Myosin light chain 6B	MYL6B_HUMAN	10	12	10	21	18	14	13	20	15	15	12	14.5455	96265.6	104487	82641.5	629892	304886	562662	293835		94464.6	447819		0.210944	0.0185432
2.09835e-10	5.56561e-10	P14672	SLC2A4	Solute carrier family 2, facilitated glucose transporter member 4	GTR4_HUMAN	2	2	2	1	2	0	2	2	1	1	2	1.54545	13245	15764.4	18614.3	15994	4247.8	8924.81	4652.59		15874.6	8454.8		1.87758	0.0859999
3.1071e-08	7.89737e-08	P14678;P63162	SNRPB;SNRPN	Small nuclear ribonucleoprotein-associated proteins B and B';Small nuclear ribonucleoprotein-associated protein N	RSMB_HUMAN;RSMN_HUMAN	2	2	2	3	2	2	2	2	2	2	2	2.09091	16109.5	16876.7	16617	21889	23430.7	12943.3	23032.7		16534.4	20323.9		0.813544	0.254185
1.78481e-39	8.07717e-39	P14735	IDE	Insulin-degrading enzyme	IDE_HUMAN	6	5	4	3	2	5	5	3	4	3	3	3.90909	17480.1	17885.5	17982.2	12595.2	7279.95	9975.48	9453.73		17782.6	9826.09		1.80974	0.00168039
3.66612e-52	2.9401e-51	P14854	COX6B1	Cytochrome c oxidase subunit 6B1	CX6B1_HUMAN	6	5	5	3	4	5	4	3	4	5	4	4.36364	66004.1	57024.6	69671.8	41370.2	93922.6	52069	83131.1		64233.5	67623.2		0.949874	0.830996
5.35179e-35	2.18024e-34	P14866	HNRNPL	Heterogeneous nuclear ribonucleoprotein L	HNRPL_HUMAN	5	2	6	3	6	7	3	3	8	5	3	4.63636	13279.3	13453.3	14899.3	13277.3	23515.1	9898.18	19219		13877.3	16477.4		0.842202	0.504442
1.06008e-46	6.15541e-46	P14868	DARS	Aspartate--tRNA ligase, cytoplasmic	SYDC_HUMAN	11	11	11	12	15	11	11	9	15	14	12	12	31914.4	32634.8	33615.3	25030.5	33807.7	23924.1	31493.6		32721.5	28564		1.14555	0.209688
1.00335e-41	4.88159e-41	P14923	JUP	Junction plakoglobin	PLAK_HUMAN	3	3	2	2	10	2	1	1	11	2	2	3.54545	99671.6	103001	104574	82407.8	286867	72694.2	285593		102416	181890		0.563062	0.315853
2.1276e-57	2.48139e-56	P14927	UQCRB	Cytochrome b-c1 complex subunit 7	QCR7_HUMAN	12	11	13	10	9	9	9	10	10	10	10	10.2727	195032	182973	181309	217755	192192	181219	163397		186438	188641		0.988322	0.880587
6.4628e-13	1.79953e-12	P15088	CPA3	Mast cell carboxypeptidase A	CBPA3_HUMAN	1	1	0	3	2	1	3	3	2	3	4	2.09091	32549.1	47092.5	86185.7	61588	42379.8	52671.4	64743.2		55275.8	55345.6		0.998738	0.996381
9.14738e-36	3.78314e-35	P15090	FABP4	Fatty acid-binding protein, adipocyte	FABP4_HUMAN	6	5	6	5	7	5	6	5	7	6	7	5.90909	141199	172886	145088	76016.5	226207	86780.8	258870		153058	161969		0.944983	0.880402
0.00281073	0.00545055	P15104	GLUL	Glutamine synthetase	GLNA_HUMAN	3	2	0	2	3	2	2	2	3	2	0	1.90909	5017.88	5440.29	5892.65	5247.4	5176.03	5254	5607.71		5450.27	5321.28		1.02424	0.614758
6.12743e-53	5.13597e-52	P15121	AKR1B1	Aldose reductase	ALDR_HUMAN	15	16	15	14	14	15	17	13	14	17	16	15.0909	706464	711320	668365	542099	538273	535362	513760		695383	532374		1.30619	7.19706e-05
0.00524995	0.00960999	P15170	GSPT1	Eukaryotic peptide chain release factor GTP-binding subunit ERF3A	ERF3A_HUMAN	1	4	3	0	0	0	0	0	0	0	0	0.727273	7360.28	8068.47	8241	8044.62	4948.7	11860.4	6831		7889.92	7921.18		0.996053	0.98637
8.8771e-76	1.22036e-73	P15259	PGAM2	Phosphoglycerate mutase 2	PGAM2_HUMAN	19	19	20	15	15	16	15	15	16	17	16	16.6364	306922	314082	329103	231786	198196	181834	181651		316702	198367		1.59655	0.000524555
1.564e-05	3.63774e-05	P15311	EZR	Ezrin	EZRI_HUMAN	1	1	1	1	1	1	0	1	2	3	1	1.18182	3491.39	3167.99	2740.76	5236.18	3148.81	5318.03	8873.42		3133.38	5644.11		0.555159	0.136626
7.86334e-40	3.60653e-39	P15374	UCHL3	Ubiquitin carboxyl-terminal hydrolase isozyme L3	UCHL3_HUMAN	1	1	1	3	3	3	4	4	2	5	4	2.81818	20536.2	8435.64	9433.35	11569.8	14172	12962.9	16069.8		12801.7	13693.6		0.934866	0.805495
5.11757e-12	1.40013e-11	P15502	ELN	Elastin	ELN_HUMAN	0	0	0	0	6	0	0	0	6	0	0	1.09091	8665.58	5353.61	3946.93	3260.07	13763.8	2295.26	14653.7		5988.71	8493.19		0.705118	0.566934
2.75098e-08	6.99657e-08	P15531	NME1	Nucleoside diphosphate kinase A	NDKA_HUMAN	2	3	3	2	2	1	1	1	1	1	1	1.63636	34262.8	36230.1	36092.6	17792.9	19912.1	18251.2	22601.4		35528.5	19639.4		1.80904	9.0196e-05
1.43946e-44	7.79294e-44	P15880	RPS2	40S ribosomal protein S2	RS2_HUMAN	5	7	5	6	9	5	6	6	9	7	6	6.45455	41582.7	41456.5	42472.4	39516	63748.9	38598.2	62391.8		41837.2	51063.7		0.819314	0.312449
8.40871e-15	2.42062e-14	P15924	DSP	Desmoplakin	DESP_HUMAN	0	2	0	0	16	3	0	2	19	3	4	4.45455	18137.4	23818.9	17711.5	22337.1	33985.8	22690.1	29900		19889.3	27228.2		0.730466	0.107736
1.11969e-11	3.04907e-11	P15954	COX7C	Cytochrome c oxidase subunit 7C, mitochondrial	COX7C_HUMAN	0	1	0	1	1	1	1	1	1	1	1	0.818182	57509.9	59278.4	52099.7	421736	175651	339709	161584		56296	274670		0.204959	0.0336465
0.00237096	0.00464409	P16070	CD44	CD44 antigen	CD44_HUMAN	1	1	0	0	1	0	1	1	2	1	0	0.727273	7485.04	6247.11	4862.83	4244.18	8477.33	1485.35	3244.86		6198.33	4362.93		1.42068	0.370991
4.0355e-17	1.20592e-16	P16083	NQO2	Ribosyldihydronicotinamide dehydrogenase [quinone]	NQO2_HUMAN	6	6	7	3	2	4	5	5	1	3	5	4.27273	112718	106380	108154	41043.9	27571	41450.1	23588.4		109084	33413.3		3.26469	4.19866e-05
1.57376e-65	3.82387e-64	P16152	CBR1	Carbonyl reductase [NADPH] 1	CBR1_HUMAN	10	10	11	10	9	9	10	9	6	7	7	8.90909	41044.4	42974.6	46713.7	52490.3	20856.8	54626.2	22446.2		43577.6	37604.9		1.15883	0.610644
3.50504e-70	1.81109e-68	P16157	ANK1	Ankyrin-1	ANK1_HUMAN	40	52	45	4	19	8	9	2	23	9	10	20.0909	50121	52382.7	46538.4	11324.3	16734.8	10269.4	16143.9		49680.7	13618.1		3.64814	2.43129e-05
5.40421e-67	1.64623e-65	P16219	ACADS	Short-chain specific acyl-CoA dehydrogenase, mitochondrial	ACADS_HUMAN	13	14	13	13	14	13	12	13	14	12	13	13.0909	45406.7	46969.7	43638.9	42872	46811.9	39009.6	47129.5		45338.4	43955.7		1.03146	0.589684
8.64072e-30	3.17761e-29	P16284	PECAM1	Platelet endothelial cell adhesion molecule	PECA1_HUMAN	2	1	1	2	2	2	2	0	2	3	2	1.72727	8796.05	9341.49	11007.2	5330.28	13396.5	10076.8	18905.2		9714.92	11927.2		0.814516	0.546607
5.04013e-24	1.65784e-23	P16298	PPP3CB	Serine/threonine-protein phosphatase 2B catalytic subunit beta isoform	PP2BB_HUMAN	5	3	3	0	3	4	3	2	4	3	4	3.09091	22805.1	22754.9	22589.9	28991.1	14294.5	13091.1	14131.7		22716.6	17627.1		1.28873	0.308735
1.01426e-52	8.34721e-52	P16401	HIST1H1B	Histone H1.5	H15_HUMAN	4	5	5	2	6	4	3	3	6	4	3	4.09091	145104	189057	247739	234587	384440	140189	348598		193967	276954		0.700358	0.291555
3.56887e-73	2.97308e-71	P16402	HIST1H1D	Histone H1.3	H13_HUMAN	8	8	8	8	8	8	7	8	8	8	7	7.81818	670170	699961	722068	531312	1.30743e+06	492919	1.16428e+06		697400	873986		0.797953	0.511679
2.0133e-59	2.74859e-58	P16452	EPB42	Erythrocyte membrane protein band 4.2	EPB42_HUMAN	13	13	13	0	9	0	3	1	5	0	5	5.63636	89110.9	90945.5	76490.8	14198.6	22702.5	12698.9	26621.1		85515.7	19055.3		4.48777	6.79679e-05
1.68807e-67	5.58536e-66	P16615	ATP2A2	Sarcoplasmic/endoplasmic reticulum calcium ATPase 2	AT2A2_HUMAN	37	37	36	37	34	34	33	37	33	31	32	34.6364	1.33014e+06	1.2753e+06	1.34656e+06	1.86606e+06	1.199e+06	1.82956e+06	1155237		1.31734e+06	1.51246e+06		0.870986	0.435328
1.96991e-48	1.24092e-47	P16671	CD36	Platelet glycoprotein 4	CD36_HUMAN	7	8	9	9	8	7	10	8	9	10	9	8.54545	118680	116850	121166	97918.1	124894	94489.5	137816		118899	113779		1.045	0.698552
9.37379e-17	2.78891e-16	P16930	FAH	Fumarylacetoacetase	FAAA_HUMAN	7	6	6	4	3	3	2	4	3	3	4	4.09091	33365.2	36357	34836.9	19027.2	17122.9	14798.6	15821.4		34853	16692.5		2.08794	3.36321e-05
0.00339677	0.00646416	P16949	STMN1	Stathmin	STMN1_HUMAN	0	0	0	0	1	0	0	0	2	0	0	0.272727	11629.6	20832.7	13312.3	5179.71	13540.5	6645.86	15703.4		15258.2	10267.4		1.48608	0.251863
6.65358e-47	3.8911e-46	P16989	YBX3	Y-box-binding protein 3	YBOX3_HUMAN	5	5	6	4	4	4	5	4	3	4	4	4.36364	41799.1	45235.2	50305.3	54617.6	51856.5	57324.4	46552.3		45779.8	52587.7		0.870543	0.103022
1.42112e-19	4.39805e-19	P17066	HSPA6	Heat shock 70 kDa protein 6	HSP76_HUMAN	1	1	1	1	1	1	1	1	1	1	1	1	104925	98123.8	114618	65330	46696	58311.1	44291.3		105889	53657.1		1.97344	0.000726528
1.17416e-31	4.49196e-31	P17152	TMEM11	Transmembrane protein 11, mitochondrial	TMM11_HUMAN	1	1	0	1	0	0	2	3	2	1	3	1.27273	27035.2	39668.1	34168.9	39883.6	37113.5	28893.8	17884.2		33624.1	30943.8		1.08662	0.701314
4.04029e-76	5.89017e-74	P17174	GOT1	Aspartate aminotransferase, cytoplasmic	AATC_HUMAN	30	30	30	26	24	26	28	29	24	26	28	27.3636	1412045	1.40436e+06	1430295	1001920	441643	971073	431772		1.41557e+06	711602		1.98927	0.0133864
4.96283e-62	8.88521e-61	P17540	CKMT2	Creatine kinase S-type, mitochondrial	KCRS_HUMAN	22	22	21	22	18	19	21	20	19	20	20	20.3636	1.13539e+06	977747	1.07732e+06	1.30101e+06	661340	1.32162e+06	655777		1.06349e+06	984938		1.07975	0.742674
3.71616e-44	1.96749e-43	P17568	NDUFB7	NADH dehydrogenase [ubiquinone] 1 beta subcomplex subunit 7	NDUB7_HUMAN	3	3	2	2	2	5	5	4	2	3	4	3.18182	42226.6	45772.1	41601	45435	27160.7	46718.8	25614.7		43199.9	36232.3		1.1923	0.354433
6.39055e-43	3.2325e-42	P17612	PRKACA	cAMP-dependent protein kinase catalytic subunit alpha	KAPCA_HUMAN	3	4	5	4	4	3	3	2	3	3	3	3.36364	56219.1	55720.1	50801.4	51394.8	42164.4	39726.7	34549.6		54246.9	41958.9		1.29286	0.0386824
1.29048e-55	1.32688e-54	P17655	CAPN2	Calpain-2 catalytic subunit	CAN2_HUMAN	10	11	13	8	12	10	13	10	12	16	11	11.4545	32797.2	31395	28660.5	26716.4	28679.5	23088	23975.3		30950.9	25614.8		1.20832	0.0328314
5.43353e-62	9.68544e-61	P17661	DES	Desmin	DESM_HUMAN	45	43	43	41	39	36	32	41	40	37	35	39.2727	2232949	2.13166e+06	2.33232e+06	2.44489e+06	2.48637e+06	2465061	2.34405e+06		2.23231e+06	2.43509e+06		0.916725	0.0210901
1.62584e-05	3.77944e-05	P17844	DDX5	Probable ATP-dependent RNA helicase DDX5	DDX5_HUMAN	3	0	2	0	1	2	2	1	3	3	1	1.63636	26688.1	45909.3	20750.2	17258.3	21636	11659.5	19339.2		31115.9	17473.3		1.78077	0.102501
1.63478e-41	7.90662e-41	P17858	PFKL	ATP-dependent 6-phosphofructokinase, liver type	PFKAL_HUMAN	12	11	12	6	9	5	5	5	11	7	6	8.09091	151135	159981	144852	107203	127426	128674	133062		151989	124091		1.22482	0.0154615
0.000639997	0.00131943	P17931	LGALS3	Galectin-3	LEG3_HUMAN	4	4	4	0	5	3	0	1	2	3	0	2.36364	14560.5	17449.7	17453.1	7099.5	19932.4	13605.4	24024.9		16487.8	16165.6		1.01993	0.945174
4.23733e-36	1.76138e-35	P17980	PSMC3	26S proteasome regulatory subunit 6A	PRS6A_HUMAN	10	11	11	10	10	11	10	11	11	11	10	10.5455	41944.1	38034.3	39230.7	33210.6	43110.2	29136.7	41883.9		39736.4	36835.4		1.07876	0.512512
1.00854e-56	1.10967e-55	P17987	TCP1	T-complex protein 1 subunit alpha	TCPA_HUMAN	11	12	12	8	16	9	10	7	15	12	13	11.3636	50668.7	49598.4	46171.7	28497	62085.5	26354.2	64869.8		48813	45451.6		1.07395	0.797095
6.07945e-14	1.71739e-13	P18077	RPL35A	60S ribosomal protein L35a	RL35A_HUMAN	4	2	4	2	4	2	3	4	4	4	4	3.36364	14753.9	10400.6	10099.5	16424.7	20528.6	15024	23624.9		11751.3	18900.6		0.621746	0.0423248
1.07652e-08	2.76896e-08	P18085	ARF4	ADP-ribosylation factor 4	ARF4_HUMAN	0	1	1	2	2	3	2	2	3	3	2	1.90909	7376.07	9295.28	7856.62	10503.8	17567.9	11029.7	17509.4		8175.99	14152.7		0.577698	0.0527987
1.13482e-64	2.58789e-63	P18124	RPL7	60S ribosomal protein L7	RL7_HUMAN	8	7	7	6	8	8	8	9	10	11	10	8.36364	35128.5	35520.5	38006.5	32994.4	56831.1	36312.7	54115.6		36218.5	45063.4		0.803722	0.275448
3.94551e-54	3.65206e-53	P18206	VCL	Vinculin	VINC_HUMAN	46	45	39	32	44	38	36	36	44	39	41	40	87793.1	90032	85590.6	60068.7	100215	59873.6	103097		87805.3	80813.7		1.08651	0.645489
1.09586e-35	4.52765e-35	P18463;P30475;Q29718;Q29836;Q95365	HLA-B	HLA class I histocompatibility antigen, B-37 alpha chain;HLA class I histocompatibility antigen, B-39 alpha chain;HLA class I histocompatibility antigen, B-82 alpha chain;HLA class I histocompatibility antigen, B-67 alpha chain;HLA class I histocompatibility antigen, B-38 alpha chain	1B37_HUMAN;1B39_HUMAN;1B82_HUMAN;1B67_HUMAN;1B38_HUMAN	3	3	3	3	4	4	3	4	4	2	3	3.27273	50310.1	52521.8	52186.6	34169.8	54898.3	30910.8	45778.1		51672.8	41439.3		1.24695	0.178358
7.55043e-32	2.89398e-31	P18577;Q02161	RHCE;RHD	Blood group Rh(CE) polypeptide;Blood group Rh(D) polypeptide	RHCE_HUMAN;RHD_HUMAN	1	1	1	0	1	0	1	0	1	0	0	0.545455	43574	47093.6	44213.4	625.188	11429.1	45221.5	11577.4		44960.3	17213.3		2.61196	0.0605196
0.00242687	0.00474903	P18583	SON	Protein SON	SON_HUMAN	1	1	1	1	0	1	1	1	1	1	1	0.909091	135066	117208	128065	265357	46335.2	227313	123820		126780	165706		0.765088	0.538929
3.22789e-24	1.06777e-23	P18621	RPL17	60S ribosomal protein L17	RL17_HUMAN	4	5	5	4	5	4	3	2	4	4	4	4	24700.4	23699.9	27229.7	30163.1	49704.3	31850	51736		25210	40863.3		0.616934	0.0702048
3.25168e-54	3.02355e-53	P18669	PGAM1	Phosphoglycerate mutase 1	PGAM1_HUMAN	16	15	16	15	15	15	16	14	15	15	13	15	1.98671e+06	2047562	2142365	1.33344e+06	1.07483e+06	1.31557e+06	1.05154e+06		2.05888e+06	1.19384e+06		1.72458	0.000298531
1.51175e-11	4.10576e-11	P18859	ATP5J	ATP synthase-coupling factor 6, mitochondrial	ATP5J_HUMAN	0	0	0	2	3	2	3	2	2	2	2	1.63636	24441.5	27347.9	17144.4	3893.5	12311.9	9140.43	11436.8		22977.9	9195.66		2.49878	0.00960053
6.91295e-57	7.68901e-56	P19237	TNNI1	Troponin I, slow skeletal muscle	TNNI1_HUMAN	17	17	17	18	14	15	13	17	15	17	14	15.8182	4871132	4.4008e+06	4.60641e+06	6855299	3.25321e+06	5966548	2.71935e+06		4.62611e+06	4.6986e+06		0.984573	0.954235
9.1624e-52	7.13758e-51	P19338	NCL	Nucleolin	NUCL_HUMAN	12	13	12	14	16	13	12	12	14	14	10	12.9091	43559	40239	42414.2	36593	69156	31296	63023.3		42070.7	50017.1		0.841127	0.50909
1.61363e-48	1.02122e-47	P19367	HK1	Hexokinase-1	HXK1_HUMAN	13	13	13	16	22	20	28	16	21	23	25	19.0909	29709.9	32875.9	29634	36908.7	41109.6	34811.1	39783.6		30739.9	38153.3		0.805696	0.0114039
5.40438e-61	8.75424e-60	P19404	NDUFV2	NADH dehydrogenase [ubiquinone] flavoprotein 2, mitochondrial	NDUV2_HUMAN	8	9	8	8	8	10	11	9	9	9	12	9.18182	154998	141529	135730	182607	88335.7	171545	84573.5		144086	131765		1.0935	0.711353
0.000202592	0.000432748	P19429	TNNI3	Troponin I, cardiac muscle	TNNI3_HUMAN	1	1	1	1	1	1	1	1	1	1	1	1	55822.1	48870.7	45982.6	64663.3	28445.8	42788.3	15590.1		50225.1	37871.9		1.32619	0.374734
1.06268e-66	3.09846e-65	P19652	ORM2	Alpha-1-acid glycoprotein 2	A1AG2_HUMAN	5	4	5	4	5	6	5	3	5	7	4	4.81818	72199.5	86064.3	71902.4	40007.4	100121	24512.8	91857.2		76722.1	64124.5		1.19645	0.600003
6.08445e-49	3.92365e-48	P19823	ITIH2	Inter-alpha-trypsin inhibitor heavy chain H2	ITIH2_HUMAN	17	20	17	0	19	5	3	1	19	5	0	9.63636	118671	120938	116282	20991.3	78018.9	18539.4	69009.9		118631	46639.9		2.54354	0.0115845
3.06446e-48	1.90398e-47	P19827	ITIH1	Inter-alpha-trypsin inhibitor heavy chain H1	ITIH1_HUMAN	14	14	14	0	12	10	4	0	14	8	3	8.45455	25700.6	25150.1	24622.4	6240.65	22869.5	6049.09	22114.9		25157.7	14318.5		1.757	0.110351
5.15915e-08	1.30481e-07	P20020	ATP2B1	Plasma membrane calcium-transporting ATPase 1	AT2B1_HUMAN	5	3	4	2	3	5	2	4	3	4	2	3.36364	90623.6	90406.4	95610.8	75066.8	102275	55649.3	75270.2		92213.6	77065.4		1.19656	0.242204
2.71662e-05	6.17097e-05	P20042	EIF2S2	Eukaryotic translation initiation factor 2 subunit 2	IF2B_HUMAN	3	3	2	3	4	4	3	3	6	4	2	3.36364	8083.26	7872.15	10311.2	11143.6	14101.8	9986.97	13340.3		8755.55	12143.2		0.721027	0.0483493
4.56534e-43	2.32656e-42	P20073	ANXA7	Annexin A7	ANXA7_HUMAN	8	11	12	8	9	12	10	8	11	10	11	10	105112	108002	101564	70951.8	81649.4	75849.8	87262.2		104893	78928.3		1.32896	0.0021192
3.81829e-29	1.39039e-28	P20231;Q15661	TPSB2;TPSAB1	Tryptase beta-2;Tryptase alpha/beta-1	TRYB2_HUMAN;TRYB1_HUMAN	4	4	4	2	4	4	3	4	4	4	4	3.72727	19771.3	17701.8	18774.9	17024.7	51909.3	21588.5	50517.3		18749.3	35259.9		0.531746	0.192658
0.003136	0.0060184	P20290	BTF3	Transcription factor BTF3	BTF3_HUMAN	0	0	0	0	0	0	1	0	0	0	2	0.272727	14636.9	18003.1	21209.7	24943.2	14979	5389.99	1273.42		17949.9	11646.4		1.54124	0.373103
5.89824e-42	2.89731e-41	P20339	RAB5A	Ras-related protein Rab-5A	RAB5A_HUMAN	3	5	3	4	4	4	2	3	3	3	3	3.36364	49539.4	43477.1	41078.7	29327.7	46535	31805.7	39843.5		44698.4	36878		1.21206	0.185649
1.46638e-07	3.65877e-07	P20340	RAB6A	Ras-related protein Rab-6A	RAB6A_HUMAN	4	5	5	1	5	2	2	0	4	2	0	2.72727	23414.2	29086.9	27627.4	18865.9	26135.5	11021.6	33051.3		26709.5	22268.6		1.19943	0.477201
4.8592e-51	3.60641e-50	P20472	PVALB	Parvalbumin alpha	PRVA_HUMAN	0	0	0	0	3	5	3	0	2	5	3	1.90909	2265.33	3437.47	9221.77	4233.89	10105.4	2533.14	7249.37		4974.85	6030.46		0.824955	0.709301
3.42264e-42	1.69143e-41	P20618	PSMB1	Proteasome subunit beta type-1	PSB1_HUMAN	7	8	7	8	6	6	6	4	9	8	5	6.72727	62302.7	64223.4	66171.5	50813.6	59765.1	48755.3	62198.6		64232.5	55383.1		1.15978	0.0785085
1.93384e-47	1.15072e-46	P20674	COX5A	Cytochrome c oxidase subunit 5A, mitochondrial	COX5A_HUMAN	1	1	2	7	8	4	5	7	8	4	5	4.72727	22024.6	32455.4	22525.1	150986	165974	156764	161717		25668.4	158860		0.161578	1.09392e-06
4.26668e-46	2.43249e-45	P20700	LMNB1	Lamin-B1	LMNB1_HUMAN	4	4	3	4	16	11	2	2	18	6	2	6.54545	31594.7	33309.7	34776	33412.3	71828.8	29363.7	73139.6		33226.8	51936.1		0.639763	0.24178
6.93767e-63	1.32335e-61	P20774	OGN	Mimecan	MIME_HUMAN	16	16	16	13	18	17	13	13	17	16	12	15.1818	642803	676453	651857	338779	1386640	303731	1.49879e+06		657037	881985		0.744953	0.583636
7.69785e-64	1.587e-62	P20807	CAPN3	Calpain-3	CAN3_HUMAN	18	17	21	20	25	22	21	20	26	22	22	21.2727	69438.8	70493.4	71181.9	66709.4	98414	57946.4	95285.1		70371.3	79588.7		0.884187	0.477496
3.40914e-13	9.5381e-13	P20810	CAST	Calpastatin	ICAL_HUMAN	0	0	0	1	3	6	3	2	3	3	2	2.09091	10267	8978.57	11430.4	7596.45	11723.8	8205.99	16486.5		10225.3	11003.2		0.929307	0.767103
3.63202e-53	3.07591e-52	P20908	COL5A1	Collagen alpha-1(V) chain	CO5A1_HUMAN	0	0	0	1	4	4	2	1	6	4	1	2.09091	47651.1	16438.8	52310.6	31913.7	128710	32280	129477		38800.2	80595.2		0.48142	0.27917
1.88336e-81	9.60985e-79	P20929	NEB	Nebulin	NEBU_HUMAN	470	480	471	444	417	448	425	448	420	452	436	446.455	2781773	2.78891e+06	2.77882e+06	3355085	2.58615e+06	3.34654e+06	2.56636e+06		2.78317e+06	2.96353e+06		0.939138	0.525781
1.89737e-58	2.42792e-57	P21266	GSTM3	Glutathione S-transferase Mu 3	GSTM3_HUMAN	11	13	11	8	11	10	10	9	14	14	12	11.1818	87151.1	112984	105047	44733	58064.3	37119.2	54526.7		101727	48610.8		2.09269	0.00155119
2.38324e-10	6.30485e-10	P21281	ATP6V1B2	V-type proton ATPase subunit B, brain isoform	VATB2_HUMAN	6	6	4	4	4	6	5	5	5	9	3	5.18182	20444.6	30977.6	26507.5	19848.9	16930.4	19855.8	13760.3		25976.6	17598.9		1.47604	0.0417064
1.27751e-05	2.99012e-05	P21291	CSRP1	Cysteine and glycine-rich protein 1	CSRP1_HUMAN	1	1	0	2	3	2	2	1	1	3	1	1.54545	19810.5	12650.6	12497.7	11566.9	31282.9	21021.9	40249.2		14986.3	26030.2		0.575725	0.207412
5.16667e-70	2.60375e-68	P21333	FLNA	Filamin-A	FLNA_HUMAN	44	49	48	32	72	58	37	25	74	60	41	49.0909	755813	774214	812414	421022	1.31014e+06	405959	1.26666e+06		780814	850946		0.917584	0.82407
1.04862e-66	3.07948e-65	P21399	ACO1	Cytoplasmic aconitate hydratase	ACOC_HUMAN	19	21	19	16	14	12	15	17	13	18	16	16.3636	23221.7	25391.1	23733.5	17735.9	13782.7	18105.5	12077.1		24115.4	15425.3		1.56337	0.00522296
1.33939e-56	1.46579e-55	P21695	GPD1	Glycerol-3-phosphate dehydrogenase [NAD(+)], cytoplasmic	GPDA_HUMAN	22	20	21	18	22	23	24	20	23	23	23	21.7273	693938	693116	675393	397981	620447	391056	640102		687482	512396		1.3417	0.0825814
6.80224e-66	1.77992e-64	P21796	VDAC1	Voltage-dependent anion-selective channel protein 1	VDAC1_HUMAN	19	18	18	18	15	16	16	18	15	16	16	16.8182	749423	736748	768746	894001	544954	863269	482684		751639	696227		1.07959	0.678393
2.35844e-57	2.73498e-56	P21810	BGN	Biglycan	PGS1_HUMAN	3	3	4	3	7	7	2	2	9	9	3	4.72727	29635	30267.9	29457.2	19209.5	35300.1	9456.72	44278.6		29786.7	27061.2		1.10072	0.780518
8.59057e-64	1.76215e-62	P21817	RYR1	Ryanodine receptor 1	RYR1_HUMAN	101	106	100	102	117	146	135	106	125	151	137	120.545	114492	114510	114040	123768	142855	121017	141668		114347	132327		0.864128	0.0463161
7.77906e-58	9.47884e-57	P21912	SDHB	Succinate dehydrogenase [ubiquinone] iron-sulfur subunit, mitochondrial	SDHB_HUMAN	8	9	9	12	11	12	12	12	11	11	13	10.9091	137057	135645	144033	236456	188862	222884	184310		138911	208128		0.667432	0.0062116
4.30333e-08	1.09107e-07	P21953	BCKDHB	2-oxoisovalerate dehydrogenase subunit beta, mitochondrial	ODBB_HUMAN	0	0	0	1	1	0	1	2	1	1	1	0.727273	477.604	1318.36	696.155	4648.44	2271.59	4639.37	1483.21		830.706	3260.65		0.254767	0.0570391
0.000735411	0.00151079	P21964	COMT	Catechol O-methyltransferase	COMT_HUMAN	2	1	2	0	4	3	0	1	4	3	3	2.09091	18095.8	23491.2	26660.6	19178.9	17687.7	17084.7	8230.3		22749.2	15545.4		1.4634	0.101907
4.1133e-13	1.14768e-12	P21980	TGM2	Protein-glutamine gamma-glutamyltransferase 2	TGM2_HUMAN	8	9	10	0	9	3	7	2	10	6	5	6.27273	28408.7	29042	26703.4	15342.5	25602.2	11919.9	24819.7		28051.4	19421.1		1.44438	0.0884426
0.000474983	0.000990741	P22033	MUT	Methylmalonyl-CoA mutase, mitochondrial	MUTA_HUMAN	2	2	1	4	2	2	2	3	2	1	3	2.18182	3661.73	3708.62	5335.35	5600.89	5268.3	4689.09	5719.46		4235.24	5319.44		0.796181	0.0986642
5.28651e-25	1.77609e-24	P22059	OSBP	Oxysterol-binding protein 1	OSBP1_HUMAN	3	4	4	3	4	3	3	3	4	4	2	3.36364	14002.5	13174.3	13303.4	10481.8	17827.3	8468.82	13774.2		13493.4	12638		1.06768	0.739277
3.5977e-46	2.05684e-45	P22061	PCMT1	Protein-L-isoaspartate(D-aspartate) O-methyltransferase	PIMT_HUMAN	14	15	14	9	9	9	11	11	12	13	14	11.9091	115595	120986	120196	88560.8	72991.4	82972.7	76015.6		118926	80135.1		1.48406	0.000303197
0.00110246	0.00223671	P22087	FBL	rRNA 2'-O-methyltransferase fibrillarin	FBRL_HUMAN	0	0	0	0	3	1	1	1	2	1	0	0.818182	6421.36	6170.34	6105.56	8314.79	12784.1	6718.36	10229.6		6232.42	9511.7		0.655237	0.0875403
0.000315277	0.00066544	P22102	GART	Trifunctional purine biosynthetic protein adenosine-3	PUR2_HUMAN	6	4	2	0	3	3	2	3	5	5	1	3.09091	194097	138654	150739	100227	151698	106380	87070		161164	111344		1.44744	0.0708735
1.08908e-32	4.22187e-32	P22105	TNXB	Tenascin-X	TENX_HUMAN	10	14	15	4	19	23	5	13	19	25	9	14.1818	11020.8	11416.7	10838	9386.89	13249	7642.98	11436.4		11091.8	10428.8		1.06357	0.666416
2.12662e-20	6.66221e-20	P22234	PAICS	Multifunctional protein ADE2	PUR6_HUMAN	7	5	4	2	2	2	2	1	2	2	2	2.81818	14484.2	11031.5	14379.2	10616.3	14022.4	9300.84	8898.33		13298.3	10709.5		1.24173	0.182222
1.96918e-12	5.42753e-12	P22303	ACHE	Acetylcholinesterase	ACES_HUMAN	0	1	0	0	0	1	0	2	2	2	0	0.727273	14380.4	16601.2	7084.08	9429.13	12670.3	2626.75	2113.43		12688.6	6709.91		1.89102	0.185757
6.60304e-56	6.92895e-55	P22307	SCP2	Non-specific lipid-transfer protein	NLTP_HUMAN	5	6	4	4	2	5	4	3	3	6	6	4.36364	11819	11744.2	13205.1	10151.1	6876.39	8500.27	7379.94		12256.1	8226.93		1.48975	0.00802446
1.71898e-61	2.92369e-60	P22314	UBA1	Ubiquitin-like modifier-activating enzyme 1	UBA1_HUMAN	26	31	30	22	29	27	27	25	31	28	27	27.5455	89660.8	96983.4	91698.2	55561.8	83437.7	52806.7	85897.6		92780.8	69425.9		1.3364	0.0789419
5.33339e-29	1.93864e-28	P22352	GPX3	Glutathione peroxidase 3	GPX3_HUMAN	5	5	5	5	4	6	5	5	5	6	4	5	18001.5	19961.7	19809.7	13742.9	15314.9	13241.2	13453.7		19257.6	13938.2		1.38165	0.00095235
4.40171e-59	5.8527e-58	P22392	NME2	Nucleoside diphosphate kinase B	NDKB_HUMAN	9	9	9	8	5	7	7	8	7	6	8	7.54545	123150	143928	124521	90602.7	48682.2	111624	47936.6		130533	74711.3		1.74716	0.0356655
4.54077e-68	1.7005e-66	P22626	HNRNPA2B1	Heterogeneous nuclear ribonucleoproteins A2/B1	ROA2_HUMAN	14	13	13	13	13	10	9	11	11	12	10	11.7273	60109.2	59005.8	59842.6	67328.6	105589	52466	79951.6		59652.6	76333.9		0.781469	0.265778
2.65777e-48	1.66396e-47	P22694	PRKACB	cAMP-dependent protein kinase catalytic subunit beta	KAPCB_HUMAN	13	13	15	13	10	11	10	11	9	13	10	11.6364	162900	175513	158992	154591	140185	156253	144351		165802	148845		1.11392	0.0415865
1.89253e-58	2.42792e-57	P22695	UQCRC2	Cytochrome b-c1 complex subunit 2, mitochondrial	QCR2_HUMAN	18	20	20	18	17	17	18	20	17	18	19	18.3636	297811	300401	299278	309401	230153	319240	237015		299163	273953		1.09203	0.40505
0.00199608	0.00394958	P22748	CA4	Carbonic anhydrase 4	CAH4_HUMAN	0	0	0	0	2	3	2	0	2	2	2	1.18182	20638.1	42725.7	26208.5	10424.2	16448.8	6514.48	6518.09		29857.4	9976.4		2.9928	0.0238775
1.67852e-41	8.10855e-41	P22830	FECH	Ferrochelatase, mitochondrial	HEMH_HUMAN	3	4	4	5	2	3	3	4	5	6	8	4.27273	12989.5	14866.5	10793.2	19429.7	15417.3	13067.2	11376.8		12883.1	14822.7		0.869143	0.435153
5.44001e-28	1.9394e-27	P23083	IGHV1-2	Immunoglobulin heavy variable 1-2	HV102_HUMAN	2	2	2	0	1	2	1	0	2	2	2	1.45455	35592	35448.7	36817.9	8310.48	20568.5	34704.1	13448.2		35952.9	19257.8		1.86692	0.0572839
9.11157e-56	9.47616e-55	P23109	AMPD1	AMP deaminase 1	AMPD1_HUMAN	30	25	29	35	26	38	34	32	24	38	31	31.0909	148548	143361	150609	278165	142426	266382	130556		147506	204382		0.721717	0.276583
1.02406e-34	4.14291e-34	P23142	FBLN1	Fibulin-1	FBLN1_HUMAN	2	3	0	1	10	9	1	2	9	10	2	4.45455	8705.35	17391	17243.2	17636.6	68396.6	10641.7	57739.3		14446.5	38603.6		0.374228	0.218289
1.38971e-20	4.36705e-20	P23246	SFPQ	Splicing factor, proline- and glutamine-rich	SFPQ_HUMAN	5	4	3	6	7	6	2	5	8	8	3	5.18182	14859.5	15655.2	15231.1	14198.3	29321.7	16597	30919.4		15248.6	22759.1		0.67	0.199375
1.96174e-35	8.05614e-35	P23284	PPIB	Peptidyl-prolyl cis-trans isomerase B	PPIB_HUMAN	6	4	4	5	7	6	4	5	8	6	3	5.27273	23974.1	26734.6	24887.8	20922.3	42469.6	10903.3	40093.8		25198.8	28597.3		0.881162	0.722404
1.32029e-50	9.57271e-50	P23297	S100A1	Protein S100-A1	S10A1_HUMAN	0	0	0	2	2	2	2	2	2	2	2	1.45455	4744.99	29824.8	22969.7	15704.2	34495.8	17778.7	34984.8		19179.8	25740.9		0.745111	0.489002
7.19207e-40	3.30608e-39	P23327	HRC	Sarcoplasmic reticulum histidine-rich calcium-binding protein	SRCH_HUMAN	4	4	4	5	3	4	4	4	4	4	3	3.90909	87776.9	88542.7	90317.8	119106	141390	115050	109264		88879.1	121202		0.733311	0.0116744
5.22425e-42	2.57553e-41	P23381	WARS	Tryptophan--tRNA ligase, cytoplasmic	SYWC_HUMAN	13	14	14	8	10	6	13	10	9	14	12	11.1818	16380.1	18888.5	17987.3	13172.4	10112.6	12503.5	9508.7		17751.9	11324.3		1.5676	0.00329928
1.8804e-50	1.349e-49	P23396	RPS3	40S ribosomal protein S3	RS3_HUMAN	11	9	10	11	12	12	10	11	12	12	11	11	48541.4	51441.5	51446.2	53245.8	84648.3	50432.4	76139.6		50476.4	66116.6		0.763445	0.179421
1.47372e-05	3.43364e-05	P23434	GCSH	Glycine cleavage system H protein, mitochondrial	GCSH_HUMAN	1	0	1	0	1	1	2	1	2	2	2	1.18182	12091.6	12275.2	12797.9	3481.04	10880.4	10197.4	13149.5		12388.2	9427.09		1.31411	0.283866
1.87539e-53	1.62534e-52	P23526	AHCY	Adenosylhomocysteinase	SAHH_HUMAN	14	15	13	11	10	9	11	10	12	11	12	11.6364	95729.3	95795.8	95107	44240	77291.7	47338.3	76210.2		95544	61270		1.55939	0.023171
2.67939e-49	1.76693e-48	P23528	CFL1	Cofilin-1	COF1_HUMAN	3	2	3	3	5	6	5	5	6	7	7	4.72727	48223.5	51523.8	43551	33137	83560.5	35971.2	90623.6		47766.1	60823.1		0.785329	0.503942
1.74924e-12	4.83438e-12	P23588	EIF4B	Eukaryotic translation initiation factor 4B	IF4B_HUMAN	2	4	0	4	0	2	2	2	1	2	2	1.90909	44582.7	70524	59196.3	52425.4	45184.5	50250.6	24139.8		58101	43000.1		1.35118	0.187707
1.67532e-49	1.12293e-48	P23786	CPT2	Carnitine O-palmitoyltransferase 2, mitochondrial	CPT2_HUMAN	10	14	13	12	9	10	14	13	11	12	12	11.8182	16306	16381.7	17504.5	14847.5	16925.8	16566.7	16939		16730.7	16319.7		1.02518	0.568001
0.000281899	0.000596223	P23946	CMA1	Chymase	CMA1_HUMAN	0	0	0	0	1	2	4	0	0	3	3	1.18182	13101.1	32721.6	23087.2	20143.6	12255.5	24753.5	8125.74		22970	16319.6		1.40751	0.35303
1.35977e-65	3.3845e-64	P24043	LAMA2	Laminin subunit alpha-2	LAMA2_HUMAN	50	52	59	52	85	96	71	50	93	100	69	70.6364	61892.5	68053	65611.9	63573.1	141136	66573.9	140296		65185.8	102895		0.633519	0.205049
3.50837e-44	1.86231e-43	P24298	GPT	Alanine aminotransferase 1	ALAT1_HUMAN	15	16	17	13	8	11	16	14	9	13	17	13.5455	53737.5	50699.4	55486	47275.6	19686.2	45761.2	16471.3		53307.6	32298.6		1.65046	0.0854226
1.25147e-42	6.26812e-42	P24310	COX7A1	Cytochrome c oxidase subunit 7A1, mitochondrial	CX7A1_HUMAN	3	2	3	3	2	2	2	3	2	2	2	2.36364	57613.3	65594.8	63385.2	140888	98538	206661	123611		62197.8	142425		0.436706	0.0327745
1.66301e-54	1.60862e-53	P24534	EEF1B2	Elongation factor 1-beta	EF1B_HUMAN	2	2	2	2	3	4	4	2	3	3	3	2.72727	36844.8	35589	34055.7	29174.3	55637.6	27575.8	62710.7		35496.5	43774.6		0.810893	0.473559
3.18534e-72	2.35814e-70	P24539	ATP5F1	ATP synthase F(0) complex subunit B1, mitochondrial	AT5F1_HUMAN	15	14	15	15	11	12	12	13	12	12	13	13.0909	302481	329606	299920	315096	286219	321491	262167		310669	296243		1.04869	0.460679
1.35219e-53	1.18958e-52	P24666	ACP1	Low molecular weight phosphotyrosine protein phosphatase	PPAC_HUMAN	5	6	6	5	5	5	5	4	5	5	6	5.18182	104495	104540	108487	67920.6	90419.5	67595.8	89140.2		105841	78769		1.34368	0.0162559
2.71593e-73	2.41009e-71	P24752	ACAT1	Acetyl-CoA acetyltransferase, mitochondrial	THIL_HUMAN	30	29	30	26	24	25	23	28	25	25	24	26.2727	791995	749455	759289	736154	559644	704278	563396		766913	640868		1.19668	0.0734682
2.34695e-31	8.88707e-31	P24844	MYL9	Myosin regulatory light polypeptide 9	MYL9_HUMAN	5	3	4	6	7	5	5	5	7	6	5	5.27273	34095.2	30852.6	28116.2	35547.3	68211.7	35870.5	68126.1		31021.3	51938.9		0.597266	0.120297
1.03726e-47	6.31952e-47	P25189	MPZ	Myelin protein P0	MYP0_HUMAN	0	0	0	0	5	5	0	0	6	5	0	1.90909	93353.2	161308	93343.8	88594	161436	45308.8	143902		116002	109810		1.05638	0.87249
6.68875e-58	8.24879e-57	P25311	AZGP1	Zinc-alpha-2-glycoprotein	ZA2G_HUMAN	7	9	8	4	7	7	6	4	7	6	5	6.36364	44466	40809.4	43062.8	14288.3	35568.1	12514.5	34025		42779.4	24099		1.77515	0.0525359
2.71163e-63	5.42591e-62	P25325	MPST	3-mercaptopyruvate sulfurtransferase	THTM_HUMAN	9	12	11	7	7	8	6	5	6	6	5	7.45455	47774.1	43249.9	46499.7	21207.4	28761.3	23102	22784.7		45841.3	23963.8		1.91294	0.000198122
4.1479e-32	1.59133e-31	P25398	RPS12	40S ribosomal protein S12	RS12_HUMAN	1	1	1	1	3	1	2	1	2	2	1	1.45455	42088	43505.6	28387.6	32190.7	35058.8	31493.3	45151		37993.7	35973.5		1.05616	0.728209
1.59265e-62	2.99594e-61	P25705	ATP5F1A	ATP synthase subunit alpha, mitochondrial	ATPA_HUMAN	36	35	36	34	30	29	29	34	32	28	30	32.0909	3.32758e+06	3.3955e+06	3366877	3.5817e+06	3.1521e+06	3.49664e+06	3.0332e+06		3.36332e+06	3.31591e+06		1.0143	0.775411
1.21802e-59	1.71447e-58	P25786	PSMA1	Proteasome subunit alpha type-1	PSA1_HUMAN	8	10	8	8	10	9	8	11	10	9	7	8.90909	59369.7	61480.9	57065.1	36709.3	60213	41168.6	59927.7		59305.3	49504.6		1.19797	0.241325
1.49616e-44	8.08918e-44	P25787	PSMA2	Proteasome subunit alpha type-2	PSA2_HUMAN	9	9	9	8	8	7	8	8	9	10	9	8.54545	44370	42859.2	42693.2	24198.4	32270.5	25701.3	31542.3		43307.5	28428.1		1.5234	0.00175194
7.06824e-41	3.34717e-40	P25788	PSMA3	Proteasome subunit alpha type-3	PSA3_HUMAN	7	5	6	5	5	5	6	6	6	6	6	5.72727	68073.9	70498.7	72799	46299.3	72611	41007.4	67324.1		70457.2	56810.4		1.24022	0.199675
6.40904e-57	7.14801e-56	P25789	PSMA4	Proteasome subunit alpha type-4	PSA4_HUMAN	6	7	8	5	6	6	6	5	7	6	6	6.18182	45555.7	43342.5	42485.5	25644.3	42701.8	17172.8	31051		43794.6	29142.5		1.50278	0.0698223
1.63736e-25	5.54666e-25	P25940	COL5A3	Collagen alpha-3(V) chain	CO5A3_HUMAN	0	0	0	0	1	1	1	0	1	0	1	0.454545	25235.2	8762.48	61664.1	72380.1	165257	73640.5	138009		31887.3	112322		0.283892	0.0465512
2.43308e-54	2.33142e-53	P26038	MSN	Moesin	MOES_HUMAN	16	14	16	13	17	17	13	12	20	15	14	15.1818	33058.1	36532.7	33413.3	26418.1	40129.7	25076	41434.8		34334.7	33264.6		1.03217	0.846166
0.00219707	0.00432423	P26196	DDX6	Probable ATP-dependent RNA helicase DDX6	DDX6_HUMAN	0	0	2	2	1	2	2	2	1	2	0	1.27273	6011.58	5550.95	4059.83	6519.01	4971.6	3901.85	4377.25		5207.45	4942.43		1.05362	0.763658
2.12581e-08	5.42687e-08	P26368	U2AF2	Splicing factor U2AF 65 kDa subunit	U2AF2_HUMAN	0	0	1	1	1	4	0	1	4	3	0	1.36364	6380.97	3918.63	5099.29	5250.27	13258.8	4261.67	11463.3		5132.96	8558.51		0.599749	0.262011
3.35569e-68	1.28018e-66	P26373	RPL13	60S ribosomal protein L13	RL13_HUMAN	4	2	3	3	2	2	3	4	4	2	3	2.90909	39132.2	35699.6	27458.9	26029.9	52756.4	30540.6	46025.7		34096.9	38838.1		0.877923	0.579763
1.21357e-22	3.92847e-22	P26440	IVD	Isovaleryl-CoA dehydrogenase, mitochondrial	IVD_HUMAN	4	6	4	7	7	4	9	7	8	6	7	6.27273	19474.8	21933.1	21216.3	30413.1	26683.9	28882	28818		20874.8	28699.2		0.727363	0.000827265
9.13681e-23	2.96239e-22	P26447	S100A4	Protein S100-A4	S10A4_HUMAN	3	3	3	3	2	3	2	2	3	3	2	2.63636	42719.6	44881.8	41167.1	30138.9	45487.8	23921.3	38911.2		42922.9	34614.8		1.24001	0.204443
2.51453e-06	6.04494e-06	P26583	HMGB2	High mobility group protein B2	HMGB2_HUMAN	1	3	4	0	3	4	0	0	3	3	1	2	13421.8	12866	11625.1	11308.6	23377.5	11850.4	23783.8		12637.6	17580.1		0.718862	0.284692
1.51688e-18	4.61737e-18	P26599	PTBP1	Polypyrimidine tract-binding protein 1	PTBP1_HUMAN	2	0	3	2	2	0	2	1	5	3	0	1.81818	6346.06	4078.55	5920.22	4377.84	7047.29	4382.27	8647.16		5448.28	6113.64		0.891167	0.64891
1.62449e-10	4.31998e-10	P26639	TARS	Threonine--tRNA ligase, cytoplasmic	SYTC_HUMAN	4	4	5	3	5	5	2	2	6	3	0	3.54545	16982.1	19190.2	19893.2	12148	16457.1	11789.8	14537.2		18688.5	13733.1		1.36084	0.0207564
5.05439e-16	1.48968e-15	P26640	VARS	Valine--tRNA ligase	SYVC_HUMAN	4	4	3	3	5	4	5	4	6	4	4	4.18182	5965.21	8005.89	8582.19	7185.89	11522.4	6175.12	8581.92		7517.76	8366.32		0.898574	0.602336
4.04918e-60	6.0545e-59	P26641	EEF1G	Elongation factor 1-gamma	EF1G_HUMAN	13	14	14	12	13	13	15	15	15	16	16	14.1818	73526.6	73815.3	70346.2	60939.4	72968.9	59558.8	68795.7		72562.7	65565.7		1.10672	0.132489
1.16826e-52	9.57601e-52	P26678	PLN	Cardiac phospholamban	PPLA_HUMAN	1	1	1	2	1	1	2	1	1	1	1	1.18182	58672.1	53590.1	74532.6	81259.8	72035.7	87892.2	49336.7		62264.9	72631.1		0.857276	0.399941
6.92003e-06	1.63659e-05	P26885	FKBP2	Peptidyl-prolyl cis-trans isomerase FKBP2	FKBP2_HUMAN	1	1	0	0	3	2	0	0	1	2	0	0.909091	5956.25	10745.5	11770.7	6613.63	15127.5	10198.8	19009.3		9490.79	12737.3		0.745117	0.402876
1.41654e-56	1.54608e-55	P27105	STOM	Erythrocyte band 7 integral membrane protein	STOM_HUMAN	9	8	8	4	7	4	4	5	6	4	5	5.81818	62452.6	65793.4	62246.4	13924.8	34599	11770.5	32644.8		63497.5	23234.8		2.73286	0.00251628
4.87999e-28	1.74432e-27	P27169	PON1	Serum paraoxonase/arylesterase 1	PON1_HUMAN	4	4	4	0	2	0	0	0	2	2	0	1.63636	19409.9	21721.7	19641.9	7183.84	13067.6	4115.53	17369.1		20257.8	10434		1.94152	0.0399356
5.5299e-53	4.65424e-52	P27338	MAOB	Amine oxidase [flavin-containing] B	AOFB_HUMAN	9	11	11	13	9	8	12	12	11	10	14	10.9091	25147	25153.1	28539.4	45953.6	31315	42024.6	24382.4		26279.8	35918.9		0.731643	0.164132
2.26782e-15	6.61232e-15	P27348	YWHAQ	14-3-3 protein theta	1433T_HUMAN	2	2	2	1	3	2	2	2	4	3	2	2.27273	49929	31748.9	22225.9	24581.6	30052.8	20111.6	34560.8		34634.6	27326.7		1.26743	0.389321
6.31556e-25	2.12007e-24	P27635	RPL10	60S ribosomal protein L10	RL10_HUMAN	3	4	3	4	3	7	5	2	5	5	3	4	10691.5	17479.2	20348.4	17293.9	26509.3	17959.1	27093		16173	22213.8		0.728062	0.186758
0.00054712	0.00113425	P27694	RPA1	Replication protein A 70 kDa DNA-binding subunit	RFA1_HUMAN	1	2	1	0	2	2	1	0	4	2	2	1.54545	5217.97	7305.45	6826.54	2194.72	6849.02	2199.16	5401.56		6449.99	4161.12		1.55006	0.183574
4.61445e-05	0.000103439	P27695	APEX1	DNA-(apurinic or apyrimidinic site) lyase	APEX1_HUMAN	0	0	2	1	2	2	0	1	2	5	0	1.36364	4556.73	5275.28	1921.82	4072.36	9680.01	3141.84	7625.38		3917.94	6129.9		0.639153	0.318778
2.39291e-47	1.41974e-46	P27797	CALR	Calreticulin	CALR_HUMAN	10	9	9	5	6	7	6	6	8	5	7	7.09091	80873.5	79336.9	89563.3	42039.4	89055.1	37487.6	82941.2		83257.9	62880.8		1.32406	0.261942
3.15093e-51	2.36871e-50	P27816	MAP4	Microtubule-associated protein 4	MAP4_HUMAN	4	2	7	17	14	18	18	20	14	18	19	13.7273	5509.93	5164.07	5555.75	9379.32	6312.62	9220.21	6325.05		5409.92	7809.3		0.692753	0.0661483
1.59664e-37	6.78198e-37	P27824	CANX	Calnexin	CALX_HUMAN	9	8	9	11	13	17	15	9	12	17	14	12.1818	26346.2	33072.1	25467.3	27949.6	42661.4	26403.4	38341.6		28295.2	33839		0.836172	0.326391
7.32867e-38	3.14901e-37	P28066	PSMA5	Proteasome subunit alpha type-5	PSA5_HUMAN	4	3	4	4	6	6	6	4	6	6	5	4.90909	21847.7	30632.1	26218.5	34524.1	36705.1	23570.5	39977.3		26232.8	33694.3		0.778553	0.17415
9.1358e-24	2.99778e-23	P28070	PSMB4	Proteasome subunit beta type-4	PSB4_HUMAN	6	6	6	4	6	3	5	5	7	6	6	5.45455	48619.3	55199.6	53699.3	32299.2	58052.6	31738.2	55893.3		52506.1	44495.8		1.18002	0.399514
9.52237e-40	4.34305e-39	P28072	PSMB6	Proteasome subunit beta type-6	PSB6_HUMAN	5	5	5	4	3	5	4	3	5	4	4	4.27273	38285.8	42934.3	46860	39057.8	38884.9	26808	39936.2		42693.4	36171.8		1.1803	0.18498
2.30047e-58	2.91631e-57	P28074	PSMB5	Proteasome subunit beta type-5	PSB5_HUMAN	8	9	7	8	9	9	7	8	9	8	9	8.27273	49779.4	48728.1	49440.2	33442.7	54354.7	31387	49229.3		49315.9	42103.4		1.1713	0.334566
2.97613e-66	8.09905e-65	P28161	GSTM2	Glutathione S-transferase Mu 2	GSTM2_HUMAN	18	18	20	15	18	17	17	15	16	18	17	17.1818	314186	328780	308253	209394	359380	222968	367030		317073	289693		1.09451	0.611775
1.35169e-49	9.12e-49	P28289	TMOD1	Tropomodulin-1	TMOD1_HUMAN	12	14	12	12	15	12	11	12	16	12	8	12.3636	67863.2	62040.3	68190.6	50583.9	113379	54016.9	103570		66031.4	80387.5		0.821414	0.493038
2.9918e-64	6.63724e-63	P28331	NDUFS1	NADH-ubiquinone oxidoreductase 75 kDa subunit, mitochondrial	NDUS1_HUMAN	30	32	29	30	24	29	34	31	28	31	34	30.1818	262372	257856	257542	311076	134512	304645	133127		259256	220840		1.17395	0.546847
1.99857e-28	7.18781e-28	P28482	MAPK1	Mitogen-activated protein kinase 1	MK01_HUMAN	4	4	5	0	7	5	1	2	6	8	4	4.18182	24666.3	17405.4	17036.9	22027	23906.1	16520.4	20767.9		19702.9	20805.3		0.947011	0.708555
1.77221e-49	1.18593e-48	P28838	LAP3	Cytosol aminopeptidase	AMPL_HUMAN	12	14	13	10	8	8	12	11	11	14	14	11.5455	20288.5	19984.6	19844.8	15410.7	14078.3	14148.6	13646.7		20039.3	14321.1		1.39929	6.1322e-05
0.00279556	0.00542629	P28906	CD34	Hematopoietic progenitor cell antigen CD34	CD34_HUMAN	2	1	2	0	2	2	1	0	1	1	0	1.09091	5166.04	34064.6	4558.51	5453.28	5700.92	2205.43	5448.92		14596.4	4702.14		3.10421	0.281812
1.4071e-13	3.96124e-13	P28907	CD38	ADP-ribosyl cyclase/cyclic ADP-ribose hydrolase 1	CD38_HUMAN	0	0	0	0	1	1	2	0	2	3	3	1.09091	8998.77	4328.18	3143.05	10401.8	9496.99	6811	5360.87		5490	8017.67		0.684738	0.269639
5.79054e-17	1.72659e-16	P29144	TPP2	Tripeptidyl-peptidase 2	TPP2_HUMAN	7	7	8	2	4	4	5	5	9	5	3	5.36364	13653.2	13517.1	13329.7	8068.09	12299.8	8201.91	11039.2		13500	9902.24		1.36333	0.0344681
1.61677e-07	4.0291e-07	P29218	IMPA1	Inositol monophosphatase 1	IMPA1_HUMAN	9	9	8	5	0	8	7	7	5	5	6	6.27273	36946	35512.7	35198.9	32054.2	23958.1	26220.2	13346.2		35885.9	23894.7		1.50184	0.0493642
1.37347e-42	6.86232e-42	P29401	TKT	Transketolase	TKT_HUMAN	9	9	8	3	9	5	3	3	9	5	4	6.09091	31322.6	32420.6	32894.6	14678.5	29427.3	9865.55	29747.4		32212.6	20929.7		1.53909	0.120744
3.01992e-16	8.91989e-16	P29536	LMOD1	Leiomodin-1	LMOD1_HUMAN	0	1	0	3	4	5	2	2	4	4	4	2.63636	8343.55	9974.45	10763.6	9742.2	13555	7586.21	10752.7		9693.86	10409		0.931293	0.670318
2.25389e-12	6.19972e-12	P29622	SERPINA4	Kallistatin	KAIN_HUMAN	1	2	2	0	3	1	0	0	2	0	0	1	35034.6	36699	42933.4	27473.7	36005.3	29453.9	39118.8		38222.3	33012.9		1.1578	0.229532
7.37691e-57	8.18275e-56	P29692	EEF1D	Elongation factor 1-delta	EF1D_HUMAN	7	7	6	7	6	7	7	5	5	6	6	6.27273	70737.4	68739.6	64078.5	62639.3	75962	54397.7	63217.8		67851.8	64054.2		1.05929	0.522018
1.48911e-18	4.53622e-18	P29966	MARCKS	Myristoylated alanine-rich C-kinase substrate	MARCS_HUMAN	0	1	1	2	4	5	1	2	5	6	1	2.54545	4558.01	4701.24	5674.92	6960.82	28715.8	5185.22	19829		4978.06	15172.7		0.328093	0.182918
1.07628e-12	2.98059e-12	P29972	AQP1	Aquaporin-1	AQP1_HUMAN	1	1	1	0	0	1	1	1	1	1	1	0.818182	24204.7	29650.1	26412.2	11677.4	11568.3	3132.1	8050.16		26755.7	8606.99		3.1086	0.00114495
5.05613e-05	0.000113153	P29992	GNA11	Guanine nucleotide-binding protein subunit alpha-11	GNA11_HUMAN	0	2	2	0	2	1	0	0	3	1	0	1	7738.35	9223.02	5272.27	6624.59	7153.85	2036.55	7163.98		7411.22	5744.74		1.29009	0.38668
2.03645e-60	3.11341e-59	P30038	ALDH4A1	Delta-1-pyrroline-5-carboxylate dehydrogenase, mitochondrial	AL4A1_HUMAN	19	17	21	21	25	21	21	18	24	21	21	20.8182	218250	210703	223985	148704	201731	137400	187545		217646	168845		1.28903	0.0456152
2.03402e-21	6.48155e-21	P30040	ERP29	Endoplasmic reticulum resident protein 29	ERP29_HUMAN	5	7	7	4	4	4	4	4	4	4	2	4.45455	28010.6	30230.7	30438.6	22353.7	24895.4	19113.9	28464.8		29560	23707		1.24689	0.0609397
2.62292e-54	2.49575e-53	P30041	PRDX6	Peroxiredoxin-6	PRDX6_HUMAN	24	25	23	22	23	20	19	23	23	22	21	22.2727	1.58955e+06	1.71316e+06	1.53631e+06	988312	980699	962791	1.08165e+06		1.61301e+06	1.00336e+06		1.6076	9.51416e-05
9.63433e-40	4.38921e-39	P30043	BLVRB	Flavin reductase (NADPH)	BLVRB_HUMAN	10	9	10	6	7	8	7	6	7	7	7	7.63636	304874	293270	295224	107049	142632	105685	154252		297789	127405		2.33735	9.10573e-05
3.46194e-49	2.26106e-48	P30044	PRDX5	Peroxiredoxin-5, mitochondrial	PRDX5_HUMAN	8	10	8	9	11	10	11	8	11	10	11	9.72727	50407.3	53144	49670.3	110430	139806	98670.2	133130		51073.9	120509		0.423817	0.0017362
1.75855e-45	9.86046e-45	P30046	DDT	D-dopachrome decarboxylase	DOPD_HUMAN	5	5	4	3	3	4	3	3	4	6	3	3.90909	94163.6	99733.4	94424.2	68124.6	63478.2	76278.3	67221.7		96107.1	68775.7		1.3974	0.000576214
2.22237e-53	1.91387e-52	P30048	PRDX3	Thioredoxin-dependent peroxide reductase, mitochondrial	PRDX3_HUMAN	10	11	11	9	7	7	8	9	8	9	8	8.81818	353209	359282	360165	435385	315597	438005	339957		357552	382236		0.935422	0.541698
1.40066e-67	4.68647e-66	P30049	ATP5F1D	ATP synthase subunit delta, mitochondrial	ATPD_HUMAN	1	1	1	3	1	2	2	2	1	3	4	1.90909	78700.4	60859.6	57585.3	110179	105734	79010.9	84879.6		65715.1	94950.9		0.692096	0.0398495
1.58351e-60	2.45775e-59	P30050	RPL12	60S ribosomal protein L12	RL12_HUMAN	3	3	3	3	5	5	5	4	5	5	5	4.18182	46795.6	44198.3	48004.6	54019.4	86365.6	39562.1	74551.8		46332.9	63624.7		0.728221	0.221572
4.54729e-56	4.84648e-55	P30084	ECHS1	Enoyl-CoA hydratase, mitochondrial	ECHM_HUMAN	12	9	15	11	11	11	14	12	14	11	13	12.0909	240447	261912	247754	253654	256558	235151	223602		250038	242241		1.03219	0.496753
2.26324e-14	6.46503e-14	P30085	CMPK1	UMP-CMP kinase	KCY_HUMAN	7	4	6	4	1	2	4	4	4	5	3	4	34786.4	34870.7	35662.2	15839.8	26227.3	19663.6	24663.1		35106.4	21598.4		1.62541	0.00493095
2.97119e-65	7.01063e-64	P30086	PEBP1	Phosphatidylethanolamine-binding protein 1	PEBP1_HUMAN	14	17	16	13	12	13	14	12	13	12	12	13.4545	942693	978795	990914	739736	478871	737775	513275		970800	617414		1.57236	0.0085082
3.1788e-43	1.63013e-42	P30101	PDIA3	Protein disulfide-isomerase A3	PDIA3_HUMAN	17	16	16	15	19	20	13	17	21	20	14	17.0909	28289.8	31297.2	30807.3	21538.8	42993.8	20705.3	44983.3		30131.4	32555.3		0.925545	0.770407
1.72707e-51	1.32268e-50	P30153	PPP2R1A	Serine/threonine-protein phosphatase 2A 65 kDa regulatory subunit A alpha isoform	2AAA_HUMAN	13	19	15	16	10	12	15	13	14	18	18	14.8182	64444.3	73613.2	59871.6	50516.3	58358.6	44823.1	60343.1		65976.4	53510.3		1.23297	0.0700743
1.44724e-40	6.76704e-40	P30405	PPIF	Peptidyl-prolyl cis-trans isomerase F, mitochondrial	PPIF_HUMAN	5	5	5	5	4	6	8	6	6	7	8	5.90909	64613.4	56318.8	72655.9	44386.4	51056.2	43177.5	49641.4		64529.4	47065.3		1.37106	0.0122614
0.00206528	0.00407515	P30419	NMT1	Glycylpeptide N-tetradecanoyltransferase 1	NMT1_HUMAN	0	0	0	0	2	0	1	1	0	1	0	0.454545	7664.92	7056.32	7028.79	4058.37	4696.27	3744.33	3709.07		7250.01	4052.01		1.78924	0.000175359
0.000139339	0.000301262	P30466	HLA-B	HLA class I histocompatibility antigen, B-18 alpha chain	1B18_HUMAN	0	0	0	0	0	0	0	0	1	1	0	0.181818	3143.07	5265.67	6519.29	823.567	2603.99	337.786	763.791		4976.01	1132.28		4.39467	0.0128636
7.43181e-22	2.38496e-21	P30536	TSPO	Translocator protein	TSPO_HUMAN	1	2	2	2	2	2	3	2	3	3	3	2.27273	13862.8	11276.3	12290.1	12154.3	12316.4	12674.1	14895.6		12476.4	13010.1		0.958976	0.610395
1.38251e-67	4.68647e-66	P30566	ADSL	Adenylosuccinate lyase	PUR8_HUMAN	11	14	13	10	11	10	11	9	12	12	11	11.2727	129288	124912	125543	65722.5	82833.3	60917.6	80209.8		126581	72420.8		1.74785	0.000394815
4.26149e-06	1.01549e-05	P30613	PKLR	Pyruvate kinase PKLR	KPYR_HUMAN	6	3	6	0	0	0	0	0	0	0	0	1.36364	61817.7	40687.4	45698.3	40511.1	24761.4	43436.3	20095.9		49401.2	32201.2		1.53414	0.103383
0.00146346	0.00293266	P30622	CLIP1	CAP-Gly domain-containing linker protein 1	CLIP1_HUMAN	6	6	6	6	1	6	6	5	4	6	3	5	248665	282160	212719	236020	255583	213676	177500		247848	220695		1.12304	0.343583
4.23306e-24	1.39575e-23	P30626	SRI	Sorcin	SORCN_HUMAN	5	4	4	0	4	1	0	0	4	4	0	2.36364	17975	17183.6	18221.9	8110.97	17173.1	10565.3	17381.9		17793.5	13307.8		1.33707	0.168624
1.37383e-33	5.41835e-33	P30711	GSTT1	Glutathione S-transferase theta-1	GSTT1_HUMAN	1	2	2	1	2	3	6	1	1	2	4	2.27273	108881	99167.8	137829	148585	114556	203736	63537.5		115293	132603		0.869454	0.65251
6.28932e-40	2.89763e-39	P30740	SERPINB1	Leukocyte elastase inhibitor	ILEU_HUMAN	12	11	11	4	4	10	9	8	8	10	10	8.81818	47063	50050.8	47131	27115.5	20358.1	23210.7	20826.3		48081.6	22877.7		2.10168	5.65142e-05
1.94101e-40	9.03446e-40	P30837	ALDH1B1	Aldehyde dehydrogenase X, mitochondrial	AL1B1_HUMAN	14	15	14	13	9	8	12	13	11	9	11	11.7273	43729.4	42275.1	41145.4	19363.7	17209.6	18304.7	12795.4		42383.3	16918.4		2.50517	3.3386e-05
1.88336e-81	9.60985e-79	P31040	SDHA	Succinate dehydrogenase [ubiquinone] flavoprotein subunit, mitochondrial	SDHA_HUMAN	18	17	18	20	20	22	23	21	21	24	23	20.6364	65163.6	73802.1	69412.7	113263	115292	121139	109701		69459.5	114849		0.604791	4.98397e-05
0.000194307	0.000415485	P31146	CORO1A	Coronin-1A	COR1A_HUMAN	1	1	1	0	1	1	1	1	1	1	1	0.909091	5365.49	6154.56	6539.73	5815.5	5621.05	690.113	5354.14		6019.93	4370.2		1.37749	0.316908
2.79459e-44	1.49509e-43	P31150	GDI1	Rab GDP dissociation inhibitor alpha	GDIA_HUMAN	8	9	11	7	8	11	8	3	9	9	8	8.27273	36482.1	38134.6	36600.8	24917	29399.9	19566.9	22282.8		37072.5	24041.6		1.54201	0.00353244
0.000723217	0.00148649	P31153	MAT2A	S-adenosylmethionine synthase isoform type-2	METK2_HUMAN	4	6	5	3	2	3	1	3	4	4	3	3.45455	23267.5	22834.3	20197.2	13732.5	18279.3	14027.8	15434.8		22099.7	15368.6		1.43798	0.00592075
7.28047e-55	7.21332e-54	P31415	CASQ1	Calsequestrin-1	CASQ1_HUMAN	16	16	16	15	15	13	13	15	14	14	13	14.5455	2.34653e+06	2.40271e+06	2.40197e+06	2.20492e+06	2.33786e+06	2.48314e+06	2.69662e+06		2.38374e+06	2.43063e+06		0.980705	0.724083
0.00145354	0.00291422	P31749	AKT1	RAC-alpha serine/threonine-protein kinase	AKT1_HUMAN	0	1	1	0	0	0	0	1	1	1	0	0.454545	428.528	3828.78	3582.2	132.445	2879.22	4518.21	4060.93		2613.17	2897.7		0.901808	0.855265
1.42759e-25	4.84005e-25	P31751	AKT2	RAC-beta serine/threonine-protein kinase	AKT2_HUMAN	1	2	1	1	1	1	2	1	2	2	1	1.36364	4814.81	4722.18	4699.92	4143.07	5320.81	4145.93	5086.05		4745.64	4673.97		1.01533	0.852975
1.72114e-69	7.89402e-68	P31930	UQCRC1	Cytochrome b-c1 complex subunit 1, mitochondrial	QCR1_HUMAN	26	26	25	24	22	21	23	22	22	23	21	23.1818	622886	657118	636838	660832	564756	637730	502988		638947	591576		1.08008	0.324049
4.11822e-52	3.28331e-51	P31937	HIBADH	3-hydroxyisobutyrate dehydrogenase, mitochondrial	3HIDH_HUMAN	13	15	15	11	11	12	12	11	12	12	12	12.3636	118335	117057	109659	80954.5	86493.2	79843.6	83886		115017	82794.3		1.38919	9.8666e-05
1.37487e-60	2.15028e-59	P31939	ATIC	Bifunctional purine biosynthesis protein PURH	PUR9_HUMAN	20	21	20	13	10	14	16	12	14	15	18	15.7273	52739.6	50246.4	52017.9	23954.6	27114.4	23357.5	25859.9		51668	25071.6		2.06082	3.42351e-06
4.56282e-48	2.80504e-47	P31942	HNRNPH3	Heterogeneous nuclear ribonucleoprotein H3	HNRH3_HUMAN	4	3	4	4	3	3	2	2	4	3	1	3	25605.3	25159.5	27523.5	22438.9	31673.6	23700	28458.9		26096.1	26567.9		0.982244	0.8633
1.43156e-50	1.0361e-49	P31943	HNRNPH1	Heterogeneous nuclear ribonucleoprotein H	HNRH1_HUMAN	7	6	8	5	7	9	7	6	9	8	6	7.09091	16709.5	18507.2	20407.9	15997.6	23031.6	13575.2	23189.7		18541.5	18948.5		0.978519	0.898626
0.00153477	0.00307105	P31944	CASP14	Caspase-14	CASPE_HUMAN	0	0	0	0	1	0	0	0	0	0	0	0.0909091	3559.67	507444	9129.06	60390.5	2551.8	51048.3	2979.54		173377	29242.5		5.92895	0.35337
1.07051e-59	1.51205e-58	P31946	YWHAB	14-3-3 protein beta/alpha	1433B_HUMAN	11	11	11	11	12	9	10	9	11	9	9	10.2727	180864	184451	190324	136590	206080	132989	183017		185213	164669		1.12476	0.379115
2.98091e-54	2.81018e-53	P31948	STIP1	Stress-induced-phosphoprotein 1	STIP1_HUMAN	19	19	17	12	13	12	14	12	14	14	13	14.4545	111624	105424	105536	76010.4	96558	64027.4	99009.9		107528	83901.4		1.28159	0.066057
0.000540334	0.00112075	P31949	S100A11	Protein S100-A11	S10AB_HUMAN	0	1	0	3	2	1	0	2	2	2	0	1.18182	4764.17	3364.46	5027.83	7931.15	8992.96	8556.26	8730.06		4385.49	8552.61		0.512766	0.000437331
5.71578e-59	7.57527e-58	P32119	PRDX2	Peroxiredoxin-2	PRDX2_HUMAN	17	17	17	11	15	10	12	12	15	13	12	13.7273	5036419	5.19054e+06	5009596	912724	1.40647e+06	977187	1.3632e+06		5.07885e+06	1.16489e+06		4.35993	2.03694e-06
1.37825e-25	4.67665e-25	P32969	RPL9	60S ribosomal protein L9	RL9_HUMAN	1	2	1	2	4	1	3	1	5	2	2	2.18182	7020.5	13578.6	11625.7	12621	24411.8	10526	30098.6		10741.6	19414.3		0.553281	0.194177
7.49107e-65	1.75739e-63	P33121	ACSL1	Long-chain-fatty-acid--CoA ligase 1	ACSL1_HUMAN	26	28	28	25	22	28	32	28	26	30	32	27.7273	201206	197705	207828	188501	112812	184314	108547		202246	148544		1.36153	0.0940135
0.00108269	0.00219769	P33176	KIF5B	Kinesin-1 heavy chain	KINH_HUMAN	2	4	3	2	2	4	2	2	4	4	3	2.90909	5725.19	5788.37	6918.33	6139.99	5965.1	6880.73	6069.25		6143.96	6263.77		0.980873	0.780654
1.28316e-06	3.11037e-06	P33993	MCM7	DNA replication licensing factor MCM7	MCM7_HUMAN	1	1	1	1	1	0	1	1	1	1	1	0.909091	13897.9	16486	14524.6	16033.4	12580.4	12462.5	14409.5		14969.5	13871.5		1.07916	0.400697
7.08614e-15	2.04277e-14	P34897	SHMT2	Serine hydroxymethyltransferase, mitochondrial	GLYM_HUMAN	1	1	1	0	0	1	0	1	3	2	2	1.09091	10261.6	36582.4	14575.4	15340.1	21713.7	14893.8	15271.8		20473.2	16804.8		1.21829	0.626926
0.000120576	0.000261526	P34913	EPHX2	Bifunctional epoxide hydrolase 2	HYES_HUMAN	2	1	0	1	0	3	0	0	0	4	1	1.09091	8596.16	9074.67	3604.35	11411.4	6062.84	9447.86	4099.8		7091.72	7755.47		0.914416	0.79606
7.84771e-43	3.95486e-42	P34932	HSPA4	Heat shock 70 kDa protein 4	HSP74_HUMAN	15	13	14	9	15	13	14	12	15	11	13	13.0909	30255.5	29751.6	27839.6	19417.2	27023.3	19452.4	23938.6		29282.2	22457.9		1.30387	0.0303447
6.0835e-66	1.60212e-64	P34949	MPI	Mannose-6-phosphate isomerase	MPI_HUMAN	10	9	9	9	9	9	9	7	9	10	8	8.90909	26289.8	21113.5	25203.7	19156.7	16509.2	20366.9	15332.9		24202.3	17841.4		1.35653	0.0205379
3.24628e-06	7.74931e-06	P35030	PRSS3	Trypsin-3	TRY3_HUMAN	1	1	0	1	0	0	0	1	1	0	1	0.545455	10202.1	9627.8	11359.2	14876	8968.18	19260.7	23476.7		10396.4	16645.4		0.62458	0.151734
0.000393508	0.0008229	P35052	GPC1	Glypican-1	GPC1_HUMAN	2	2	2	0	3	4	0	0	4	2	0	1.72727	12448.1	12517.2	17383.2	11399.6	14132.4	7334.79	11173.2		14116.2	11010		1.28212	0.207303
2.63385e-68	1.02394e-66	P35080	PFN2	Profilin-2	PROF2_HUMAN	5	6	5	5	5	5	5	5	6	6	5	5.27273	35777.2	41349.7	37994.3	26805.7	31205	28416.5	31957		38373.7	29596.1		1.29658	0.00659185
2.57704e-58	3.2568e-57	P35232	PHB	Prohibitin	PHB_HUMAN	14	14	13	14	15	13	14	13	15	16	14	14.0909	91545.1	83775.1	85902.1	92886.4	97592.6	95052.4	106262		87074.1	97948.4		0.888979	0.0410353
6.01286e-49	3.88363e-48	P35237	SERPINB6	Serpin B6	SPB6_HUMAN	15	15	13	13	12	11	11	13	12	12	12	12.6364	33068.1	36026.4	33852.9	25449.6	23429.6	22669.1	21949.6		34315.8	23374.5		1.46809	0.000226144
2.95375e-66	8.09208e-65	P35241	RDX	Radixin	RADI_HUMAN	18	17	19	16	20	17	20	17	19	19	16	18	142162	153096	146766	115231	152960	112112	142592		147341	130724		1.12712	0.232297
6.24121e-06	1.4769e-05	P35244	RPA3	Replication protein A 14 kDa subunit	RFA3_HUMAN	0	0	0	0	1	2	0	0	0	1	0	0.363636	8409.57	11469.4	17146.9	7866.98	23358.5	3025.29	25188		12342	14859.7		0.830566	0.729832
1.30057e-44	7.05975e-44	P35268	RPL22	60S ribosomal protein L22	RL22_HUMAN	3	3	3	3	3	3	3	3	3	3	3	3	32641.5	29905.5	31870.9	36990.8	64222.2	31078.6	51180.3		31472.6	45868		0.686157	0.163535
0.00151801	0.00304049	P35270	SPR	Sepiapterin reductase	SPRE_HUMAN	0	2	0	0	0	1	5	2	0	1	4	1.36364	5453.76	12782.2	9718.07	9459.28	6534.06	9413.45	14429		9318.01	9958.96		0.935641	0.817239
0.00191917	0.00380478	P35443	THBS4	Thrombospondin-4	TSP4_HUMAN	2	3	1	0	0	1	2	0	0	2	1	1.09091	11913.3	13877.4	11753.1	8924.81	7502.74	10463	9140.67		12514.6	9007.8		1.38931	0.0123142
4.71837e-62	8.48475e-61	P35527	KRT9	Keratin, type I cytoskeletal 9	K1C9_HUMAN	25	27	27	25	37	27	30	28	38	26	27	28.8182	549440	506953	528108	429098	2.865e+06	407942	2.79333e+06		528167	1.62384e+06		0.325258	0.240877
2.01158e-07	4.99166e-07	P35542	SAA4	Serum amyloid A-4 protein	SAA4_HUMAN	3	3	2	0	2	1	0	0	2	0	0	1.18182	24220.4	26911.3	25444.9	9222.44	22443.6	26572.1	30410.2		25525.5	22162.1		1.15177	0.567097
4.12138e-62	7.4771e-61	P35555	FBN1	Fibrillin-1	FBN1_HUMAN	9	8	8	6	60	51	68	5	65	51	66	36.0909	50426	47678.5	57501.6	51767.4	422563	46241.2	412770		51868.7	233335		0.222293	0.20928
4.28768e-64	9.11579e-63	P35573	AGL	Glycogen debranching enzyme	GDE_HUMAN	76	73	77	74	79	82	82	65	75	83	80	76.9091	475396	497773	475713	353934	474971	356761	487429		482961	418274		1.15465	0.197503
1.07049e-47	6.49291e-47	P35579	MYH9	Myosin-9	MYH9_HUMAN	49	55	47	41	54	35	35	36	56	42	35	44.0909	61807.2	59640.6	60692	56308.8	80038.9	48857.1	74948.2		60713.2	65038.3		0.9335	0.64386
2.91866e-05	6.61887e-05	P35580	MYH10	Myosin-10	MYH10_HUMAN	0	0	0	1	4	1	1	1	4	1	0	1.18182	39037.8	20427.9	40086.2	20577.6	19338	13905.6	17531.3		33183.9	17838.1		1.86028	0.0410578
6.20052e-18	1.87347e-17	P35606	COPB2	Coatomer subunit beta'	COPB2_HUMAN	2	4	3	0	6	4	2	1	5	5	3	3.18182	9361.19	10256.3	10339.3	6001.42	12188.4	9443.64	10471.1		9985.61	9526.14		1.04823	0.780898
2.03282e-65	4.87499e-64	P35609	ACTN2	Alpha-actinin-2	ACTN2_HUMAN	83	85	85	81	77	74	75	77	79	76	75	78.8182	4.6103e+06	4776735	4606213	5.65242e+06	4.05102e+06	5.43228e+06	3.94032e+06		4.66442e+06	4.76901e+06		0.978068	0.852343
2.46126e-47	1.45607e-46	P35611	ADD1	Alpha-adducin	ADDA_HUMAN	5	8	6	2	6	6	0	0	4	4	0	3.72727	15866.7	18406	16413.3	8431.17	11609.4	8596.6	10773.6		16895.3	9852.7		1.71479	0.00160819
0.00408389	0.00764236	P35612	ADD2	Beta-adducin	ADDB_HUMAN	3	4	4	0	0	0	0	0	0	0	0	1	45370.3	36191.4	32441.2	166712	13716.2	11492	5465.66		38001	49346.5		0.770085	0.81673
8.15339e-32	3.12215e-31	P35613	BSG	Basigin	BASI_HUMAN	6	6	6	6	4	5	7	7	6	7	7	6.09091	61184.6	62133.6	57372.3	55736.4	40849.1	47873.8	37084.9		60230.2	45386		1.32706	0.0315058
4.76017e-21	1.50979e-20	P35637	FUS	RNA-binding protein FUS	FUS_HUMAN	3	3	4	5	3	4	2	2	3	2	1	2.90909	20287.8	17475.9	17666.2	13684.4	22871.8	9894.7	21295.9		18476.6	16936.7		1.09092	0.696922
2.92682e-54	2.76557e-53	P35749	MYH11	Myosin-11	MYH11_HUMAN	10	13	13	13	36	37	17	13	40	44	22	23.4545	40603.4	41961.2	41280.4	37610.7	58422.7	32953.6	66424		41281.7	48852.7		0.845022	0.463487
3.57442e-49	2.32052e-48	P35754	GLRX	Glutaredoxin-1	GLRX1_HUMAN	2	2	2	2	2	3	3	2	2	4	4	2.54545	25525.9	35777.1	27443.1	20840.3	27434.2	22613.2	19888.1		29582	22693.9		1.30352	0.0910155
0.000630058	0.0012996	P35813	PPM1A	Protein phosphatase 1A	PPM1A_HUMAN	5	5	6	2	4	5	4	3	5	5	5	4.45455	20499.2	21514.8	20510.6	14573.2	18089.1	10755.4	13284.4		20841.5	14175.5		1.47024	0.0148041
2.72455e-52	2.21106e-51	P35908	KRT2	Keratin, type II cytoskeletal 2 epidermal	K22E_HUMAN	22	25	23	15	35	15	17	14	37	17	19	21.7273	340327	352923	373311	122793	1.28521e+06	127238	1.30848e+06		355520	710932		0.500077	0.415363
9.17539e-22	2.93756e-21	P35914	HMGCL	Hydroxymethylglutaryl-CoA lyase, mitochondrial	HMGCL_HUMAN	5	6	5	6	6	6	6	5	6	6	6	5.72727	39621.4	34286.7	31700.2	29289.6	24242.8	22324	26659.8		35202.8	25629		1.37355	0.0152134
2.32784e-40	1.08103e-39	P35998	PSMC2	26S proteasome regulatory subunit 7	PRS7_HUMAN	11	10	10	7	9	12	10	11	15	11	11	10.6364	37344.9	40217.5	39303.9	33067	47286.1	31014.3	41491.2		38955.5	38214.7		1.01939	0.876429
0.000164714	0.000353874	P36269	GGT5	Glutathione hydrolase 5 proenzyme	GGT5_HUMAN	0	0	0	0	3	0	0	0	3	1	0	0.636364	8015.56	8849.87	12675.1	5366.88	9354.38	8935.6	10503.9		9846.85	8540.19		1.153	0.495364
1.92137e-05	4.43861e-05	P36405	ARL3	ADP-ribosylation factor-like protein 3	ARL3_HUMAN	2	2	1	0	2	0	1	1	1	1	1	1.09091	43968.1	42338.1	40433.9	518393	43442.6	23411	47641		42246.7	158222		0.267009	0.451809
5.91352e-21	1.87269e-20	P36507	MAP2K2	Dual specificity mitogen-activated protein kinase kinase 2	MP2K2_HUMAN	2	4	3	2	3	3	2	3	4	3	2	2.81818	20166.4	23819.2	20046.7	16941.8	14173.9	21877.1	17965		21344.1	17739.5		1.2032	0.154873
9.94036e-76	1.26802e-73	P36542	ATP5F1C	ATP synthase subunit gamma, mitochondrial	ATPG_HUMAN	10	12	10	11	12	10	10	11	10	11	10	10.6364	622847	631379	624061	558244	513599	590074	547753		626096	552417		1.13337	0.0111466
0.000246298	0.000523095	P36543	ATP6V1E1	V-type proton ATPase subunit E 1	VATE1_HUMAN	1	3	2	1	0	1	1	0	0	0	0	0.818182	26699.4	27817.1	32299.7	18015.9	19666.7	14337.7	9120.48		28938.7	15285.2		1.89325	0.00712552
8.97492e-39	3.95206e-38	P36578	RPL4	60S ribosomal protein L4	RL4_HUMAN	9	9	11	8	10	14	12	9	11	12	12	10.6364	41426.7	42775.8	44035.3	41094.5	53497.5	40388.2	67451.3		42745.9	50607.9		0.84465	0.346247
7.26924e-42	3.55792e-41	P36776	LONP1	Lon protease homolog, mitochondrial	LONM_HUMAN	14	10	11	8	12	10	12	13	16	13	14	12.0909	14365.5	14357.2	13294.4	14355.4	15524.6	12220.3	13785.2		14005.7	13971.4		1.00246	0.969853
2.32982e-71	1.46313e-69	P36871	PGM1	Phosphoglucomutase-1	PGM1_HUMAN	40	40	42	39	33	34	33	39	36	38	33	37	1.75188e+06	1.78598e+06	1.788e+06	874812	838278	803339	851595		1.77529e+06	842006		2.10841	8.99394e-08
3.35706e-37	1.42153e-36	P36955	SERPINF1	Pigment epithelium-derived factor	PEDF_HUMAN	7	5	8	5	8	7	4	3	11	8	5	6.45455	25625.4	25223.8	26141	14225.6	37761.4	12848.6	34058		25663.4	24723.4		1.03802	0.907641
1.25791e-53	1.10902e-52	P36957	DLST	Dihydrolipoyllysine-residue succinyltransferase component of 2-oxoglutarate dehydrogenase complex, mitochondrial	ODO2_HUMAN	16	16	14	14	13	13	12	12	13	12	13	13.4545	276857	283780	273587	277638	195190	264427	203665		278075	235230		1.18214	0.145639
1.94814e-42	9.67434e-42	P36959	GMPR	GMP reductase 1	GMPR1_HUMAN	3	5	7	2	2	7	5	0	2	7	4	4	24415.8	50165	47182.2	18578	18487	14460.6	19154.7		40587.7	17670.1		2.29697	0.0212252
5.29987e-05	0.000118413	P36969	GPX4	Phospholipid hydroperoxide glutathione peroxidase	GPX4_HUMAN	4	3	4	3	2	4	5	3	3	3	5	3.54545	19176.6	21666.5	25874.3	26261.8	14865.6	12328.7	10800.7		22239.1	16064.2		1.38439	0.22423
2.75904e-07	6.82983e-07	P37108	SRP14	Signal recognition particle 14 kDa protein	SRP14_HUMAN	4	2	3	1	3	2	1	3	3	1	0	2.09091	4411.48	5352.89	4894.22	8252.21	7668.47	5914.23	8492.8		4886.2	7581.93		0.644453	0.0137695
9.99721e-50	6.83562e-49	P37802	TAGLN2	Transgelin-2	TAGL2_HUMAN	10	10	11	9	9	9	7	6	12	10	7	9.09091	71104.3	74408.8	75119	53294.4	80043.8	41603	68776.6		73544	60929.5		1.20704	0.265411
2.65677e-39	1.19437e-38	P37837	TALDO1	Transaldolase	TALDO_HUMAN	12	10	9	6	11	11	8	9	9	7	7	9	196948	193713	178831	81980.2	164165	84569.8	164070		189831	123696		1.53465	0.0646737
1.57022e-46	9.0404e-46	P37840	SNCA	Alpha-synuclein	SYUA_HUMAN	9	9	9	0	4	0	0	0	3	0	0	3.09091	108511	106994	107961	21230.3	26285.2	14447	25031.3		107822	21748.4		4.9577	1.26703e-06
4.38403e-60	6.48392e-59	P38117	ETFB	Electron transfer flavoprotein subunit beta	ETFB_HUMAN	15	16	17	14	12	15	15	14	15	13	15	14.6364	288074	295640	300061	247922	200326	262947	191751		294592	225736		1.30503	0.0216781
6.53795e-07	1.60095e-06	P38159	RBMX	RNA-binding motif protein, X chromosome	RBMX_HUMAN	2	2	2	3	3	3	3	2	3	2	2	2.45455	31291.9	41148.3	79110.4	33273	50087.5	14007.8	19580.3		50516.9	29237.2		1.72783	0.227375
3.4318e-14	9.7485e-14	P38606	ATP6V1A	V-type proton ATPase catalytic subunit A	VATA_HUMAN	6	8	8	3	5	6	4	6	7	6	6	5.90909	20407.6	19192.4	20393.4	14379.3	14706.4	12990	13774.8		19997.8	13962.6		1.43224	0.000118527
1.01661e-67	3.58668e-66	P38646	HSPA9	Stress-70 protein, mitochondrial	GRP75_HUMAN	30	29	29	28	28	25	27	29	28	29	26	28	213337	218070	217629	217538	177373	200816	175638		216345	192841		1.12188	0.106175
0.00315199	0.00604525	P38919	EIF4A3	Eukaryotic initiation factor 4A-III	IF4A3_HUMAN	1	0	0	0	2	0	0	1	4	0	0	0.727273	195721	224309	205923	226859	290018	139668	166581		208651	205782		1.01394	0.945893
6.16219e-31	2.30983e-30	P39019	RPS19	40S ribosomal protein S19	RS19_HUMAN	4	6	6	6	4	6	5	7	8	6	5	5.72727	35817.5	41254.7	31292.7	34964.9	51416	32671.5	42547.7		36121.6	40400		0.894099	0.476376
2.71422e-67	8.58873e-66	P39059	COL15A1	Collagen alpha-1(XV) chain	COFA1_HUMAN	14	15	14	12	15	13	9	12	16	15	11	13.2727	109826	108028	103874	91133.7	147766	79349.8	141410		107243	114915		0.933234	0.724571
1.95814e-34	7.85953e-34	P39060	COL18A1	Collagen alpha-1(XVIII) chain	COIA1_HUMAN	3	3	4	5	5	5	2	6	6	7	3	4.45455	129380	116288	135059	95299.2	98278	87399.6	79459.6		126909	90109.1		1.40839	0.00296948
1.3529e-59	1.87205e-58	P39656	DDOST	Dolichyl-diphosphooligosaccharide--protein glycosyltransferase 48 kDa subunit	OST48_HUMAN	5	6	8	6	8	7	7	6	9	9	6	7	30274.5	32301.3	31718.1	24901.1	50084.2	22365.5	44163.7		31431.3	35378.6		0.888427	0.650128
1.4921e-19	4.6142e-19	P39687	ANP32A	Acidic leucine-rich nuclear phosphoprotein 32 family member A	AN32A_HUMAN	1	3	3	2	4	4	3	2	3	3	2	2.72727	61494.9	53752.5	37866.5	28176.9	37060.4	30542.8	29113.3		51038	31223.4		1.63461	0.0252878
1.33802e-52	1.09455e-51	P40121	CAPG	Macrophage-capping protein	CAPG_HUMAN	2	1	1	1	1	2	1	1	1	1	1	1.18182	9782.12	8621.33	9155.93	3976.58	6518.78	4810.45	5931.13		9186.46	5309.24		1.73028	0.00313551
1.91305e-57	2.24398e-56	P40123	CAP2	Adenylyl cyclase-associated protein 2	CAP2_HUMAN	15	17	17	13	17	17	18	17	18	19	18	16.9091	116238	121336	114156	100146	123023	96016.5	120438		117243	109906		1.06676	0.420076
1.22189e-34	4.93837e-34	P40227	CCT6A	T-complex protein 1 subunit zeta	TCPZ_HUMAN	9	12	8	6	15	9	10	5	15	11	9	9.90909	38857.4	47277.3	41320.9	22777.1	54851.8	19977.9	52984		42485.2	37647.7		1.12849	0.687391
2.9836e-30	1.10819e-29	P40261	NNMT	Nicotinamide N-methyltransferase	NNMT_HUMAN	2	3	3	3	4	5	0	3	2	5	0	2.72727	8346.27	8348.42	6729.37	10753.4	11974.2	7250.11	9479.07		7808.02	9864.19		0.791552	0.168181
3.25498e-46	1.86351e-45	P40429	RPL13A	60S ribosomal protein L13a	RL13A_HUMAN	2	2	2	3	4	3	3	2	4	2	2	2.63636	37046.8	27439.4	40580.2	30758.4	39930.6	30081.9	34142.8		35022.1	33728.4		1.03836	0.771962
2.81702e-07	6.9607e-07	P40763	STAT3	Signal transducer and activator of transcription 3	STAT3_HUMAN	0	1	0	0	3	2	2	0	0	1	0	0.818182	1258.2	2053.12	2028.3	2472.26	2158.66	2437.37	3006.97		1779.87	2518.81		0.706632	0.058564
1.02563e-53	9.18115e-53	P40925	MDH1	Malate dehydrogenase, cytoplasmic	MDHC_HUMAN	22	22	24	20	17	17	16	20	18	19	17	19.2727	2.54709e+06	2612405	2.39711e+06	2.02048e+06	1.09005e+06	1851184	1.18238e+06		2.51887e+06	1.53602e+06		1.63987	0.0175936
1.61245e-66	4.51253e-65	P40926	MDH2	Malate dehydrogenase, mitochondrial	MDHM_HUMAN	16	17	17	14	15	14	15	14	15	15	15	15.1818	1.23989e+06	1291750	1.29245e+06	1.03299e+06	942516	1.02832e+06	905480		1.27469e+06	977325		1.30427	0.000714808
1.09948e-69	5.21868e-68	P40939	HADHA	Trifunctional enzyme subunit alpha, mitochondrial	ECHA_HUMAN	37	39	37	36	34	36	36	35	38	40	38	36.9091	968970	967101	977131	849144	681976	838784	688474		971067	764594		1.27004	0.0126524
2.36087e-27	8.32937e-27	P41091	EIF2S3	Eukaryotic translation initiation factor 2 subunit 3	IF2G_HUMAN	4	1	3	4	7	3	2	0	4	3	2	3	12238.2	17491	14485.8	9889.97	14310.5	9718.4	6587.3		14738.3	10126.6		1.45541	0.0978471
0.000909379	0.0018579	P41236	PPP1R2	Protein phosphatase inhibitor 2	IPP2_HUMAN	2	2	3	0	1	3	4	1	0	4	2	2	4049.02	3900.72	4335.78	4175.07	4888.54	2925.37	3519.72		4095.17	3877.17		1.05623	0.687727
7.82329e-08	1.96642e-07	P41250	GARS	Glycine--tRNA ligase	GARS_HUMAN	5	5	4	1	5	3	5	3	6	0	0	3.36364	10815.6	12169.7	13875.8	11000	10347.1	6151.36	12792.6		12287	10072.8		1.21983	0.278198
0.00121931	0.00246398	P41252	IARS	Isoleucine--tRNA ligase, cytoplasmic	SYIC_HUMAN	1	0	1	1	4	1	2	3	6	2	2	2.09091	7891.15	6752.71	7639.84	9350.37	14184.7	4923.15	11849.3		7427.9	10076.9		0.737122	0.313026
4.33142e-26	1.48454e-25	P42025	ACTR1B	Beta-centractin	ACTY_HUMAN	7	6	7	5	7	6	4	3	5	4	4	5.27273	30780.3	25451.8	33611.9	20912	36776	21195.9	49519.4		29948	32100.8		0.932936	0.807769
2.95434e-45	1.64524e-44	P42126	ECI1	Enoyl-CoA delta isomerase 1, mitochondrial	ECI1_HUMAN	7	7	6	4	7	7	8	6	8	7	8	6.81818	97484.4	97642.8	94203.5	68028.9	91893.7	72958.3	95170.5		96443.6	82012.8		1.17596	0.133118
1.33401e-12	3.68931e-12	P42167	TMPO	Lamina-associated polypeptide 2, isoforms beta/gamma	LAP2B_HUMAN	2	3	2	1	5	6	1	3	4	5	1	3	9670.32	8033.59	7388.8	6225.73	14192	4738.23	13411.5		8364.24	9641.86		0.867492	0.680604
6.13881e-07	1.50412e-06	P42224	STAT1	Signal transducer and activator of transcription 1-alpha/beta	STAT1_HUMAN	1	2	1	1	2	2	3	0	0	3	1	1.45455	6569.8	8616.29	7192.33	5914.78	6724.91	5050.04	5153.14		7459.47	5710.72		1.30622	0.0510209
0.00268528	0.00522715	P42330	AKR1C3	Aldo-keto reductase family 1 member C3	AK1C3_HUMAN	0	0	0	0	0	3	1	2	0	4	0	0.909091	2532.86	6677.12	3812.28	7798.19	3093.81	3953.57	3247.25		4340.76	4523.2		0.959664	0.916946
0.0049796	0.00916032	P42356	PI4KA	Phosphatidylinositol 4-kinase alpha	PI4KA_HUMAN	1	1	1	1	1	2	1	1	1	2	1	1.18182	44772.8	34705.4	33925.9	25321.5	34960.3	31799.8	26696.8		37801.4	29694.6		1.27301	0.0951142
4.77696e-45	2.64221e-44	P42677	RPS27	40S ribosomal protein S27	RS27_HUMAN	2	1	1	1	1	1	1	1	1	1	1	1.09091	22462.5	23936.8	20378.3	40536.3	16681.1	12519.6	15648.9		22259.2	21346.5		1.04276	0.910133
1.4016e-63	2.84643e-62	P42704	LRPPRC	Leucine-rich PPR motif-containing protein, mitochondrial	LPPRC_HUMAN	34	36	36	41	36	31	37	37	35	34	41	36.1818	49224.1	49846	46741.9	57924.8	48844.3	56133.7	45650.7		48604	52138.4		0.932211	0.364662
2.58623e-52	2.10299e-51	P42765	ACAA2	3-ketoacyl-CoA thiolase, mitochondrial	THIM_HUMAN	18	21	21	19	21	17	21	21	20	19	22	20	250599	235877	247538	222271	188427	218459	195498		244671	206164		1.18678	0.0149154
2.34309e-21	7.46059e-21	P42766	RPL35	60S ribosomal protein L35	RL35_HUMAN	2	2	2	2	3	2	2	2	3	1	2	2.09091	39427.7	41742.4	35141	35041.6	44827.1	20822.3	48997.1		38770.4	37422		1.03603	0.865794
0.00013669	0.000295691	P42785	PRCP	Lysosomal Pro-X carboxypeptidase	PCP_HUMAN	0	0	0	0	2	0	0	0	2	0	0	0.363636	29212.4	37661	23037.9	23652.7	76698	32918	80988.5		29970.4	53564.3		0.559522	0.242356
7.97763e-35	3.23705e-34	P43034	PAFAH1B1	Platelet-activating factor acetylhydrolase IB subunit alpha	LIS1_HUMAN	7	8	9	4	6	7	8	2	5	7	8	6.45455	23918.9	27317.4	26686.8	18828	24665	19989.5	20127.5		25974.3	20902.5		1.24264	0.0342547
0.00093639	0.00191022	P43121	MCAM	Cell surface glycoprotein MUC18	MUC18_HUMAN	1	0	0	0	2	4	0	0	4	3	1	1.36364	17410	19381.7	13365.7	9296.29	25769.6	16758.5	26486.1		16719.2	19577.6		0.853994	0.595783
8.87061e-54	8.02878e-53	P43155	CRAT	Carnitine O-acetyltransferase	CACP_HUMAN	21	21	21	24	21	22	24	23	22	21	21	21.9091	154143	164314	154651	151256	143181	148168	135936		157703	144635		1.09035	0.0424449
3.91915e-20	1.22402e-19	P43243	MATR3	Matrin-3	MATR3_HUMAN	4	3	3	4	9	5	3	5	5	7	5	4.81818	13122.4	10066.5	11378.5	10974.5	16512.3	10346.3	15169.5		11522.4	13250.7		0.869575	0.416355
0.000538409	0.00111733	P43251	BTD	Biotinidase	BTD_HUMAN	0	1	1	0	0	0	0	0	0	0	0	0.181818	4549.93	3537.94	3979.18	490.678	1602.4	1200.59	2287.19		4022.35	1395.22		2.88296	0.00354166
1.42917e-61	2.44096e-60	P43304	GPD2	Glycerol-3-phosphate dehydrogenase, mitochondrial	GPDM_HUMAN	13	14	12	11	16	19	16	14	17	23	11	15.0909	31032.2	34517.9	33532.2	22309	49522	24214.9	49630.4		33027.4	36419.1		0.906871	0.722958
0.000583548	0.0012061	P43487	RANBP1	Ran-specific GTPase-activating protein	RANG_HUMAN	2	3	3	0	2	0	0	0	1	0	0	1	18174.3	22994.2	21036.3	10272.1	19212.2	12417.2	15261.7		20735	14290.8		1.45093	0.0539408
1.07388e-40	5.04438e-40	P43490	NAMPT	Nicotinamide phosphoribosyltransferase	NAMPT_HUMAN	4	8	7	3	2	7	9	5	5	7	6	5.72727	22218.3	20532.8	22567.2	15687.3	7790.83	12583.1	10729.5		21772.8	11697.7		1.86128	0.00422345
1.63225e-17	4.90276e-17	P43652	AFM	Afamin	AFAM_HUMAN	8	10	9	0	6	2	0	1	8	1	1	4.18182	16840.1	18172.3	16701.3	5729.8	19997.5	4322.44	14749.6		17237.9	11199.8		1.53912	0.231443
7.12492e-58	8.76022e-57	P43686	PSMC4	26S proteasome regulatory subunit 6B	PRS6B_HUMAN	5	7	4	7	5	8	5	5	9	7	5	6.09091	16615.3	13883.8	12710.8	14115.8	20806.8	15579.9	19077.7		14403.3	17395		0.82801	0.207048
7.01441e-18	2.11781e-17	P43897	TSFM	Elongation factor Ts, mitochondrial	EFTS_HUMAN	3	2	2	2	2	2	3	2	3	2	3	2.36364	13353.2	15097.6	15066	12160.4	8337.79	12555.6	8866.44		14505.6	10480.1		1.38411	0.0331069
5.6836e-66	1.50652e-64	P45378	TNNT3	Troponin T, fast skeletal muscle	TNNT3_HUMAN	14	14	15	15	15	16	17	15	16	16	18	15.5455	3.36146e+06	3.55589e+06	3.58199e+06	2.64689e+06	4.25498e+06	2.88731e+06	3.93378e+06		3.49978e+06	3.43074e+06		1.02012	0.888304
3.15838e-08	8.02271e-08	P45381	ASPA	Aspartoacylase	ACY2_HUMAN	8	9	8	2	4	3	4	3	3	7	3	4.90909	26166.4	26355.3	25080.9	7507.04	13406.4	6297.38	12457.1		25867.5	9917		2.6084	0.00065494
0.00101953	0.0020736	P45877	PPIC	Peptidyl-prolyl cis-trans isomerase C	PPIC_HUMAN	2	2	1	1	2	0	0	1	1	0	0	0.909091	33148.4	36634.7	29343.7	14889.7	21162.3	8948.9	14700.2		33042.3	14925.3		2.21385	0.00326938
2.11288e-56	2.28774e-55	P45880	VDAC2	Voltage-dependent anion-selective channel protein 2	VDAC2_HUMAN	13	13	13	12	13	14	13	11	12	13	13	12.7273	517319	510119	512398	545375	526292	458589	469779		513279	500009		1.02654	0.619815
1.09406e-69	5.21868e-68	P45954	ACADSB	Short/branched chain specific acyl-CoA dehydrogenase, mitochondrial	ACDSB_HUMAN	7	6	6	6	6	4	8	6	7	4	5	5.90909	24922	24945.3	23967.8	23170.1	26178.6	18408.8	21646.4		24611.7	22351		1.10115	0.294587
2.88414e-48	1.79741e-47	P45974	USP5	Ubiquitin carboxyl-terminal hydrolase 5	UBP5_HUMAN	16	19	15	10	12	13	11	11	10	13	9	12.6364	67382.9	73284.7	69284	42174	47956.7	37018.8	48408.1		69983.9	43889.4		1.59455	0.000688861
2.52344e-61	4.22158e-60	P46020	PHKA1	Phosphorylase b kinase regulatory subunit alpha, skeletal muscle isoform	KPB1_HUMAN	18	16	16	17	17	24	22	17	17	25	23	19.2727	44271.8	43761.1	36892.6	36078	34698.9	36401.2	32143.7		41641.8	34830.4		1.19556	0.0313226
4.82321e-10	1.27022e-09	P46108	CRK	Adapter molecule crk	CRK_HUMAN	3	3	3	1	3	2	0	2	4	3	0	2.18182	8618.62	10606.1	6874.8	7038.53	9428.08	4142.84	8275.84		8699.83	7221.32		1.20474	0.402977
2.46247e-21	7.83462e-21	P46109	CRKL	Crk-like protein	CRKL_HUMAN	7	7	7	3	6	6	6	4	9	8	6	6.27273	29609.1	27987.3	25632	34367.1	35330.8	29188.5	33738.4		27742.8	33156.2		0.83673	0.0345717
1.69299e-07	4.21646e-07	P46459	NSF	Vesicle-fusing ATPase	NSF_HUMAN	3	6	7	4	4	5	6	4	4	3	3	4.45455	25907.4	19853.2	21366.2	19394.1	24740.8	18358.6	18978.3		22375.6	20368		1.09857	0.425272
1.0988e-08	2.8245e-08	P46734	MAP2K3	Dual specificity mitogen-activated protein kinase kinase 3	MP2K3_HUMAN	2	2	2	4	1	0	2	5	3	6	2	2.63636	16876.8	17259.4	18163.8	26335.9	14816.8	17562.6	9388.8		17433.3	17026		1.02392	0.926476
4.74433e-30	1.7542e-29	P46776	RPL27A	60S ribosomal protein L27a	RL27A_HUMAN	3	2	2	2	3	3	4	3	3	2	2	2.63636	44083	44269.4	41387.1	49723.3	73106.9	42464.5	66797.4		43246.5	58023		0.745334	0.142993
5.82612e-06	1.38108e-05	P46777	RPL5	60S ribosomal protein L5	RL5_HUMAN	2	2	2	2	5	5	3	4	6	4	3	3.45455	8882.49	9750.26	8976	10449.7	15362	7976.49	14793.3		9202.92	12145.4		0.757729	0.22146
7.06771e-15	2.0389e-14	P46778	RPL21	60S ribosomal protein L21	RL21_HUMAN	3	3	3	3	4	4	2	3	5	3	3	3.27273	13284.7	14416.5	15166.6	16531.7	22573.7	14827.6	26577.4		14289.3	20127.6		0.709933	0.132136
2.24091e-46	1.28655e-45	P46779	RPL28	60S ribosomal protein L28	RL28_HUMAN	4	2	4	4	3	3	3	4	2	3	2	3.09091	6963.52	7157.86	7869.85	7750.66	10081.1	7811.73	9980.7		7330.41	8906.06		0.823082	0.106905
3.13797e-41	1.50696e-40	P46781	RPS9	40S ribosomal protein S9	RS9_HUMAN	9	8	8	11	10	8	6	8	10	9	7	8.54545	70723.3	70234.3	61564.5	71998.9	111596	75023.2	114315		67507.3	93233.2		0.72407	0.119968
1.39053e-36	5.8217e-36	P46782	RPS5	40S ribosomal protein S5	RS5_HUMAN	1	2	2	2	3	3	3	1	3	2	1	2.09091	7967.31	4958.61	9739.03	4534.52	9639.64	3317.12	11224.8		7554.98	7179.02		1.05237	0.888822
9.53994e-58	1.14873e-56	P46783	RPS10	40S ribosomal protein S10	RS10_HUMAN	4	4	3	4	4	4	4	3	4	3	3	3.63636	33423.3	32043.5	24749.2	31065.3	41632.6	32534.9	32391.4		30072	34406		0.874032	0.288771
1.16066e-06	2.81844e-06	P46926	GNPDA1	Glucosamine-6-phosphate isomerase 1	GNPI1_HUMAN	5	7	6	2	4	4	5	2	0	3	3	3.72727	34019.2	41127.5	39336.8	17288	19948.9	19393.8	27084.5		38161.2	20928.8		1.82338	0.00255186
0.00494588	0.00910649	P46939	UTRN	Utrophin	UTRO_HUMAN	3	2	3	2	1	2	1	1	4	1	1	1.90909	47986.8	35027.5	38375.8	19303.1	54472.8	33550.4	46118.9		40463.4	38361.3		1.0548	0.836015
3.71547e-24	1.22806e-23	P46940	IQGAP1	Ras GTPase-activating-like protein IQGAP1	IQGA1_HUMAN	5	4	5	3	13	14	5	5	17	12	4	7.90909	12524.1	13075.8	8238.61	9716.58	14502.3	9956.67	15596.5		11279.5	12443		0.906494	0.620908
7.406e-53	6.15709e-52	P46976	GYG1	Glycogenin-1	GLYG_HUMAN	9	7	8	9	11	10	10	10	10	12	10	9.63636	114090	115959	120246	180864	176031	203267	179502		116765	184916		0.631449	0.000269025
5.23282e-05	0.000116979	P46977	STT3A	Dolichyl-diphosphooligosaccharide--protein glycosyltransferase subunit STT3A	STT3A_HUMAN	0	2	0	0	2	2	1	2	2	2	2	1.36364	54750.8	59497.8	50159.1	42997.3	61830.2	29589.7	63434		54802.6	49462.8		1.10796	0.610367
2.79446e-50	1.97012e-49	P47755	CAPZA2	F-actin-capping protein subunit alpha-2	CAZA2_HUMAN	11	11	11	10	10	10	11	12	12	12	12	11.0909	193077	215607	184476	238299	186030	238071	170992		197720	208348		0.948988	0.651061
3.27042e-60	4.9444e-59	P47756	CAPZB	F-actin-capping protein subunit beta	CAPZB_HUMAN	14	13	14	15	11	15	16	13	13	17	17	14.3636	149009	158314	154182	166599	137475	159791	139389		153835	150813		1.02003	0.748523
9.93854e-09	2.55957e-08	P47813	EIF1AX	Eukaryotic translation initiation factor 1A, X-chromosomal	IF1AX_HUMAN	2	0	0	2	3	2	2	2	2	1	2	1.63636	10931.8	7357.96	9132	6868.01	6508.52	4764.2	6198.46		9140.57	6084.8		1.5022	0.0303499
3.41854e-41	1.63401e-40	P47897	QARS	Glutamine--tRNA ligase	SYQ_HUMAN	6	8	8	7	8	10	14	13	10	10	11	9.54545	18510.7	18160.9	18697.6	16370.2	14653	13223.8	14569.6		18456.4	14704.2		1.25518	0.00468519
8.22926e-54	7.48148e-53	P47914	RPL29	60S ribosomal protein L29	RL29_HUMAN	1	1	1	1	1	1	1	1	1	1	1	1	59186.4	57024.3	56826.8	60017.7	67139.8	66507.9	80770.6		57679.2	68609		0.840694	0.0895084
5.32573e-68	1.95852e-66	P47985	UQCRFS1	Cytochrome b-c1 complex subunit Rieske, mitochondrial	UCRI_HUMAN	13	12	12	12	11	12	12	13	11	12	12	12	278454	276599	279501	280320	186304	280221	175274		278184	230530		1.20672	0.221009
0.00350348	0.00664245	P47989	XDH	Xanthine dehydrogenase/oxidase	XDH_HUMAN	0	1	1	1	0	1	0	0	0	0	0	0.363636	25038.3	17939.8	6263.07	12931.9	22081.7	4574.47	3827.53		16413.7	10853.9		1.51224	0.452149
1.48304e-52	1.21075e-51	P48047	ATP5O	ATP synthase subunit O, mitochondrial	ATPO_HUMAN	13	13	13	13	13	12	12	12	12	13	12	12.5455	677057	711444	664010	679940	568858	645648	557158		684170	612901		1.11628	0.112979
5.7803e-05	0.000128514	P48059	LIMS1	LIM and senescent cell antigen-like-containing domain protein 1	LIMS1_HUMAN	0	0	1	0	1	0	0	1	0	0	1	0.363636	20391.2	16782	18549.6	19480.3	23333.4	8833.65	27141.7		18574.3	19697.3		0.942988	0.822411
6.13108e-61	9.81454e-60	P48147	PREP	Prolyl endopeptidase	PPCE_HUMAN	27	27	28	19	17	24	26	22	18	29	27	24	84807.1	86245.2	83506.8	54265.7	44675.7	50559.7	36779.6		84853	46570.1		1.82205	0.000393417
1.62043e-42	8.07645e-42	P48163	ME1	NADP-dependent malic enzyme	MAOX_HUMAN	7	9	6	12	3	12	13	10	6	9	10	8.81818	11730.2	13808.5	13039.1	14265.4	8191.51	16988.2	9206.66		12859.2	12162.9		1.05725	0.793346
1.03385e-42	5.19087e-42	P48426	PIP4K2A	Phosphatidylinositol 5-phosphate 4-kinase type-2 alpha	PI42A_HUMAN	3	4	3	2	1	2	1	2	2	2	1	2.09091	20058.6	21293.4	21205.8	11713.9	19972.6	6293.9	11841.3		20852.6	12455.5		1.67417	0.054186
5.69524e-05	0.000126692	P48444	ARCN1	Coatomer subunit delta	COPD_HUMAN	0	1	1	0	2	2	3	2	3	3	1	1.63636	11976.8	10694.3	17332.9	10115.2	19261.5	5382.02	11231.4		13334.7	11497.5		1.15979	0.650089
9.06668e-38	3.87948e-37	P48506	GCLC	Glutamate--cysteine ligase catalytic subunit	GSH1_HUMAN	6	6	5	0	1	0	1	1	2	1	0	2.09091	64219.7	123252	91299.7	31892.6	30806.8	29615.1	27325.9		92923.7	29910.1		3.10676	0.00702061
5.09129e-35	2.07619e-34	P48507	GCLM	Glutamate--cysteine ligase regulatory subunit	GSH0_HUMAN	1	2	1	1	1	1	1	1	1	1	0	1	27621.6	26567.5	27583.6	9370.99	20139.2	3706.8	17028.1		27257.6	12561.3		2.16997	0.0207163
0.00296014	0.00570236	P48547	KCNC1	Potassium voltage-gated channel subfamily C member 1	KCNC1_HUMAN	1	1	1	1	1	1	1	1	1	1	1	1	57762	17101.7	15978.8	116065	16330.7	40012.7	11447.2		30280.8	45964		0.658795	0.632722
4.41488e-20	1.37779e-19	P48556	PSMD8	26S proteasome non-ATPase regulatory subunit 8	PSMD8_HUMAN	3	4	5	5	8	3	5	3	8	5	4	4.81818	23812.6	24168.4	23172.7	22983.1	33821.6	18279.3	28474.4		23717.9	25889.6		0.916117	0.609648
1.1601e-50	8.4563e-50	P48637	GSS	Glutathione synthetase	GSHB_HUMAN	7	7	6	3	4	7	5	4	4	5	4	5.09091	17646.5	15085.5	15466.1	6259.77	9380.54	6303.32	7766.93		16066	7427.64		2.163	0.000538188
6.16411e-56	6.48502e-55	P48643	CCT5	T-complex protein 1 subunit epsilon	TCPE_HUMAN	12	14	12	7	18	11	9	9	16	11	11	11.8182	32038.3	37960.1	33885.8	23007.4	43909.3	20370.7	42167.9		34628.1	32363.8		1.06996	0.774204
1.48603e-55	1.52411e-54	P48668	KRT6C	Keratin, type II cytoskeletal 6C	K2C6C_HUMAN	22	23	23	14	30	14	15	15	31	12	14	19.3636	87424.4	93893.9	96069.5	45089.6	291617	47003.9	298869		92462.6	170645		0.541842	0.400723
0.00138164	0.00277961	P48681	NES	Nestin	NEST_HUMAN	1	1	1	6	8	12	5	6	9	10	2	5.54545	8268.99	10387.1	9603.35	7625.48	10829.9	9882.24	8541.01		9419.81	9219.66		1.02171	0.847099
2.2937e-06	5.52057e-06	P48729	CSNK1A1	Casein kinase I isoform alpha	KC1A_HUMAN	1	1	1	0	2	0	0	0	0	0	0	0.454545	9940.83	13142.1	12488.1	10022.1	7101.25	35921.4	1123.09		11857	13542		0.875575	0.860849
7.37513e-68	2.66418e-66	P48735	IDH2	Isocitrate dehydrogenase [NADP], mitochondrial	IDHP_HUMAN	30	31	31	27	29	28	28	29	29	29	29	29.0909	1.61939e+06	1.58379e+06	1.63436e+06	1.14697e+06	917680	1.20352e+06	863347		1.61251e+06	1.03288e+06		1.56118	0.00214131
4.77025e-50	3.29478e-49	P48788	TNNI2	Troponin I, fast skeletal muscle	TNNI2_HUMAN	14	13	13	11	11	12	12	11	12	13	13	12.2727	1.6979e+06	1.86163e+06	1.79917e+06	1.51529e+06	1.288e+06	1.38475e+06	1.68183e+06		1.78623e+06	1.46746e+06		1.21722	0.0323537
7.2974e-05	0.000160756	P49023	PXN	Paxillin	PAXI_HUMAN	0	0	0	0	1	0	1	0	1	0	0	0.272727	4610.99	20476.3	24088	1016.05	9712.6	2718.35	2477.88		16391.8	3981.22		4.11727	0.0740442
6.83295e-49	4.39246e-48	P49189	ALDH9A1	4-trimethylaminobutyraldehyde dehydrogenase	AL9A1_HUMAN	14	11	12	10	16	13	14	10	12	14	17	13	97641.6	96454.1	92186.4	62284	69142.7	67919.5	81330.5		95427.3	70169.2		1.35996	0.00373497
1.21649e-08	3.12114e-08	P49207	RPL34	60S ribosomal protein L34	RL34_HUMAN	0	0	0	1	1	1	1	1	1	1	2	0.818182	21003.4	24307.3	21546.5	43332.3	46883.8	26558.1	39613.1		22285.7	39096.8		0.570014	0.0250493
4.83069e-56	5.13513e-55	P49247	RPIA	Ribose-5-phosphate isomerase	RPIA_HUMAN	3	5	4	2	1	1	1	3	2	3	4	2.63636	15132.1	17005.5	14194.7	15148.3	8693.26	8942.63	11662.3		15444.1	11111.6		1.3899	0.0725189
3.44397e-39	1.5381e-38	P49327	FASN	Fatty acid synthase	FAS_HUMAN	1	2	0	0	26	0	1	0	31	0	1	5.63636	56035.9	61680.9	39903.4	62315.3	89961.2	58675.6	94102.2		52540.1	76263.6		0.688927	0.108301
6.66704e-05	0.000147666	P49354	FNTA	Protein farnesyltransferase/geranylgeranyltransferase type-1 subunit alpha	FNTA_HUMAN	3	4	4	1	2	3	3	2	3	3	3	2.81818	12619.5	9555.99	10509	9669.91	12147	8996.88	7901.86		10894.8	9678.91		1.12562	0.394741
1.08933e-42	5.4627e-42	P49368	CCT3	T-complex protein 1 subunit gamma	TCPG_HUMAN	13	12	12	10	16	14	11	8	18	13	15	12.9091	43935.3	43529.6	43634.2	23932.9	47877.2	25765.4	48416.6		43699.7	36498		1.19732	0.407728
7.1032e-69	2.92881e-67	P49411	TUFM	Elongation factor Tu, mitochondrial	EFTU_HUMAN	18	20	20	21	19	20	24	20	21	24	22	20.8182	252858	250831	245452	231803	181792	235918	177549		249714	206766		1.20771	0.0695923
6.34733e-43	3.21461e-42	P49419	ALDH7A1	Alpha-aminoadipic semialdehyde dehydrogenase	AL7A1_HUMAN	7	8	11	10	9	7	10	11	9	8	10	9.09091	24450.2	23827.3	22765.2	19495.1	20714.8	21483.2	21206		23680.9	20724.8		1.14264	0.00665862
2.79961e-40	1.29864e-39	P49454	CENPF	Centromere protein F	CENPF_HUMAN	0	0	0	0	0	1	1	1	1	1	1	0.545455	946796	926923	910588	96645	1.06465e+06	13140	14693		928102	297281		3.12197	0.0923652
8.86528e-16	2.60346e-15	P49458	SRP9	Signal recognition particle 9 kDa protein	SRP09_HUMAN	0	0	1	0	0	1	1	1	1	1	1	0.636364	6175	12364.8	16635.3	15571.9	15301.8	19885.8	45437.8		11725	24049.3		0.487542	0.224609
0.00269101	0.00523331	P49588	AARS	Alanine--tRNA ligase, cytoplasmic	SYAC_HUMAN	1	1	2	1	4	6	3	2	7	5	2	3.09091	8287.33	12863.5	8593.2	5319.02	13345.8	8845.8	9484.97		9914.67	9248.91		1.07198	0.784293
2.92795e-13	8.20308e-13	P49591	SARS	Serine--tRNA ligase, cytoplasmic	SYSC_HUMAN	5	5	4	3	6	3	2	1	6	4	4	3.90909	9916.75	14328.1	12673.6	9801.09	12139.8	8045.53	13120.5		12306.1	10776.7		1.14192	0.417497
0.00300329	0.00578275	P49662	CASP4	Caspase-4	CASP4_HUMAN	1	0	0	0	1	1	1	1	1	1	1	0.727273	81200.8	83628.8	81943.8	61829.7	179604	83186.5	224122		82257.8	137186		0.599609	0.283844
1.1341e-49	7.70283e-49	P49720	PSMB3	Proteasome subunit beta type-3	PSB3_HUMAN	5	6	6	6	6	3	5	5	6	6	5	5.36364	42368.2	42273.5	52650.9	39778.6	49685.9	38946.1	50221.6		45764.2	44658		1.02477	0.820691
1.0612e-75	1.31268e-73	P49721	PSMB2	Proteasome subunit beta type-2	PSB2_HUMAN	6	7	6	5	7	5	4	3	5	6	6	5.45455	89730.6	80832	79659.8	62976.2	78891.1	55588.8	74607.2		83407.5	68015.8		1.2263	0.0745645
1.88336e-81	9.60985e-79	P49748	ACADVL	Very long-chain specific acyl-CoA dehydrogenase, mitochondrial	ACADV_HUMAN	34	38	36	37	32	35	40	34	35	37	37	35.9091	520840	527433	531724	482182	346305	458642	333352		526666	405120		1.30002	0.0431938
5.3206e-18	1.60879e-17	P49753	ACOT2	Acyl-coenzyme A thioesterase 2, mitochondrial	ACOT2_HUMAN	1	1	1	1	1	0	0	1	1	1	0	0.727273	5660.89	15830	8357.74	23215.6	3667.95	5474.04	2731.46		9949.54	8772.27		1.1342	0.858564
4.66538e-22	1.49953e-21	P49755	TMED10	Transmembrane emp24 domain-containing protein 10	TMEDA_HUMAN	3	2	3	2	4	4	2	2	2	3	2	2.63636	9184.3	10547.4	8185.71	9121.19	13757.3	7953.42	8124.01		9305.81	9738.98		0.955522	0.810375
4.0093e-52	3.20273e-51	P49773	HINT1	Histidine triad nucleotide-binding protein 1	HINT1_HUMAN	6	7	7	5	6	7	6	5	6	8	7	6.36364	302376	340620	411165	167828	194643	150223	140527		351387	163305		2.15172	0.00154642
2.51165e-72	1.89862e-70	P49821	NDUFV1	NADH dehydrogenase [ubiquinone] flavoprotein 1, mitochondrial	NDUV1_HUMAN	18	19	18	17	16	19	23	18	16	21	23	18.9091	253513	240107	223490	264769	144634	245385	137546		239037	198083		1.20675	0.351975
5.83862e-16	1.71957e-15	P49841	GSK3B	Glycogen synthase kinase-3 beta	GSK3B_HUMAN	2	2	1	1	2	2	2	0	2	2	0	1.45455	5975.65	3747.84	5690.77	3417.13	3623.31	1236.93	3983.24		5138.09	3065.15		1.67629	0.0783821
0.00468875	0.00867611	P49902	NT5C2	Cytosolic purine 5'-nucleotidase	5NTC_HUMAN	1	1	1	1	1	1	1	1	1	1	1	1	5337.35	6931.12	6397.81	5273.88	4790.3	4212.07	5051.76		6222.09	4832		1.28768	0.0331124
3.04099e-63	6.05528e-62	P50213	IDH3A	Isocitrate dehydrogenase [NAD] subunit alpha, mitochondrial	IDH3A_HUMAN	9	10	10	8	7	10	8	7	8	10	10	8.81818	97782.9	105091	102235	65723.7	66817.2	55000.1	56748.4		101703	61072.3		1.66529	0.000159113
1.19896e-10	3.19463e-10	P50225;P50226	SULT1A1;SULT1A2	Sulfotransferase 1A1;Sulfotransferase 1A2	ST1A1_HUMAN;ST1A2_HUMAN	2	1	0	0	1	1	0	1	1	2	0	0.818182	20401.4	9555.88	30812.9	13359.5	42432.4	12506.4	8670.93		20256.7	19242.3		1.05272	0.927193
3.78681e-34	1.51398e-33	P50238	CRIP1	Cysteine-rich protein 1	CRIP1_HUMAN	1	1	1	1	1	1	1	1	1	1	1	1	108934	31754.7	108578	25169.7	176465	76749.1	139832		83088.9	104554		0.794699	0.654268
4.84912e-57	5.49836e-56	P50395	GDI2	Rab GDP dissociation inhibitor beta	GDIB_HUMAN	17	20	18	20	19	18	19	19	21	23	20	19.4545	156776	151180	146383	101536	109802	100247	115067		151447	106663		1.41986	0.000251464
4.31881e-24	1.42287e-23	P50402	EMD	Emerin	EMD_HUMAN	2	2	3	4	3	3	2	3	2	2	2	2.54545	8618.08	7127.87	8354.47	10794.8	12280.1	10421	10385.3		8033.47	10970.3		0.732293	0.00641636
2.18043e-75	2.40555e-73	P50454	SERPINH1	Serpin H1	SERPH_HUMAN	6	4	6	5	12	4	1	3	10	5	2	5.27273	18398.6	19723.6	20038.1	14664.1	40814.7	10323	33914.5		19386.7	24929.1		0.777676	0.553447
1.31571e-49	8.89192e-49	P50461	CSRP3	Cysteine and glycine-rich protein 3	CSRP3_HUMAN	10	10	10	10	9	11	9	10	10	11	10	10	118007	129763	122659	162669	201963	171436	221006		123476	189269		0.652386	0.00984268
1.22607e-51	9.47879e-51	P50502	ST13	Hsc70-interacting protein	F10A1_HUMAN	8	8	8	6	8	6	8	6	8	8	7	7.36364	116854	114871	115827	67048.4	100951	63201.5	111426		115851	85656.7		1.3525	0.0882975
3.63908e-33	1.42287e-32	P50570	DNM2	Dynamin-2	DYN2_HUMAN	7	7	7	4	8	6	4	3	4	5	2	5.18182	5858.06	6935.96	5609.23	5440.13	5564.62	3542.16	5073.98		6134.41	4905.22		1.25059	0.116437
2.52252e-28	9.05623e-28	P50579	METAP2	Methionine aminopeptidase 2	MAP2_HUMAN	2	2	2	2	2	2	2	1	2	1	1	1.72727	8884.74	9404.51	8506.48	6024.1	7112.39	3939.2	6140.87		8931.91	5804.14		1.53889	0.0124211
1.57816e-24	5.24169e-24	P50851	LRBA	Lipopolysaccharide-responsive and beige-like anchor protein	LRBA_HUMAN	1	1	1	1	1	1	1	1	1	1	1	1	252489	219952	317268	363845	138342	335910	93461.1		263236	232890		1.13031	0.73385
4.14396e-30	1.535e-29	P50895	BCAM	Basal cell adhesion molecule	BCAM_HUMAN	4	4	5	5	8	9	2	3	5	4	3	4.72727	20825.9	16518.2	21378.7	11647.4	26404.8	11027.9	27736.1		19574.3	19204		1.01928	0.949279
1.94593e-19	5.99494e-19	P50914	RPL14	60S ribosomal protein L14	RL14_HUMAN	3	3	2	2	4	4	3	3	4	3	4	3.18182	19175.7	16106.4	15532.1	18108.7	26897.2	17262.5	31482.8		16938.1	23437.8		0.722681	0.182043
3.16469e-48	1.96326e-47	P50990	CCT8	T-complex protein 1 subunit theta	TCPQ_HUMAN	20	18	22	10	18	15	14	11	18	13	14	15.7273	55927.3	57141.6	55736.8	31780.5	64672.5	29304.9	61455.8		56268.5	46803.4		1.20223	0.43498
2.73377e-47	1.61494e-46	P50991	CCT4	T-complex protein 1 subunit delta	TCPD_HUMAN	12	12	14	9	13	12	13	9	15	13	13	12.2727	29219	34005.5	31777.8	20652.6	33603.8	21005.1	30372.8		31667.5	26408.6		1.19913	0.251802
1.05535e-64	2.42019e-63	P50993	ATP1A2	Sodium/potassium-transporting ATPase subunit alpha-2	AT1A2_HUMAN	26	28	29	27	29	31	33	24	29	32	27	28.6364	76142.4	70438.3	68604.4	80527.5	97554.8	71277.6	89933.2		71728.4	84823.3		0.845621	0.120665
3.18305e-51	2.38846e-50	P50995	ANXA11	Annexin A11	ANX11_HUMAN	10	9	9	9	12	16	15	15	14	15	11	12.2727	61395	59113.6	66068.4	62075.2	89482	55742	72283.6		62192.3	69895.7		0.889787	0.425353
2.3204e-42	1.15089e-41	P51114	FXR1	Fragile X mental retardation syndrome-related protein 1	FXR1_HUMAN	6	6	6	7	5	7	7	6	5	7	8	6.36364	10093.5	9575.61	10680.1	15019.3	13438.8	12043.8	11272.7		10116.4	12943.7		0.781572	0.0381884
5.90598e-05	0.000131165	P51116	FXR2	Fragile X mental retardation syndrome-related protein 2	FXR2_HUMAN	0	0	0	0	0	1	1	1	1	1	1	0.545455	19135.9	152539	4190.5	9998.17	6762.4	8886.69	5524.13		58621.7	7792.85		7.5225	0.25422
8.98674e-05	0.000196275	P51148	RAB5C	Ras-related protein Rab-5C	RAB5C_HUMAN	4	4	4	0	3	1	0	0	2	0	0	1.63636	6422.26	7314.77	8616.56	6137.23	11073.5	6883.4	10958.5		7451.2	8763.15		0.850288	0.459733
1.22673e-66	3.50176e-65	P51149	RAB7A	Ras-related protein Rab-7a	RAB7A_HUMAN	8	9	10	7	7	9	9	9	8	9	10	8.63636	54613.2	58641.7	58771.1	49697.5	64899	47950	66037		57342	57145.9		1.00343	0.97442
1.62493e-43	8.41748e-43	P51452	DUSP3	Dual specificity protein phosphatase 3	DUS3_HUMAN	6	6	7	7	3	6	6	8	5	6	6	6	53663.6	51937.9	52472.4	63267	26130.9	61371.5	23248		52691.3	43504.3		1.21117	0.507797
2.50335e-39	1.12789e-38	P51553	IDH3G	Isocitrate dehydrogenase [NAD] subunit gamma, mitochondrial	IDH3G_HUMAN	5	6	5	6	7	6	6	7	6	6	8	6.18182	39965.2	41040.6	38472.1	29607.4	32943.1	24609.3	30334.4		39826	29373.6		1.35584	0.00465749
2.193e-05	5.0376e-05	P51570	GALK1	Galactokinase	GALK1_HUMAN	2	3	3	0	1	2	3	0	3	4	0	1.90909	8995.57	9176.62	9744.91	6386.61	10118.9	4445.02	8284.25		9305.7	7308.69		1.27324	0.228923
0.00228303	0.00448693	P51571	SSR4	Translocon-associated protein subunit delta	SSRD_HUMAN	0	0	0	0	2	0	0	0	1	1	0	0.363636	6823.24	26322.2	66718	6708.68	18600.4	2887.6	8113.14		33287.8	9077.45		3.66709	0.174013
3.72116e-23	1.21518e-22	P51608	MECP2	Methyl-CpG-binding protein 2	MECP2_HUMAN	2	1	3	1	3	2	1	0	2	4	1	1.81818	44124.2	58760.3	46488.7	40187.4	74403.8	40754	62401.7		49791.1	54436.7		0.914659	0.681429
6.65451e-52	5.22379e-51	P51648	ALDH3A2	Fatty aldehyde dehydrogenase	AL3A2_HUMAN	5	4	6	5	7	7	4	6	8	7	5	5.81818	31987.6	25326.7	27258.9	29261.7	28995.1	30154.8	31194.4		28191.1	29901.5		0.942798	0.374968
4.92962e-45	2.72296e-44	P51649	ALDH5A1	Succinate-semialdehyde dehydrogenase, mitochondrial	SSDH_HUMAN	13	12	8	5	8	9	13	9	12	10	15	10.3636	65361.1	56518.1	65812	41108.4	48339.9	41366.7	50562.3		62563.7	45344.3		1.37975	0.00633472
1.52262e-11	4.13254e-11	P51659	HSD17B4	Peroxisomal multifunctional enzyme type 2	DHB4_HUMAN	4	5	6	4	5	6	8	6	7	6	6	5.72727	8011.43	7419.24	9744.45	8043.9	9630.66	8801.98	10361.6		8391.71	9209.53		0.911198	0.371367
0.000620028	0.00127955	P51665	PSMD7	26S proteasome non-ATPase regulatory subunit 7	PSMD7_HUMAN	2	3	5	2	2	3	1	0	3	3	0	2.18182	40388	54820.8	40905.3	55963.6	42594.6	40510	51028.5		45371.4	47524.2		0.954702	0.726945
1.11525e-32	4.31922e-32	P51668	UBE2D1	Ubiquitin-conjugating enzyme E2 D1	UB2D1_HUMAN	2	1	2	1	0	1	1	1	1	1	1	1.09091	91492.1	80538.7	91844.1	34056.8	33915.2	47308.8	34364.5		87958.3	37411.3		2.35111	0.000160568
6.09141e-08	1.53678e-07	P51687	SUOX	Sulfite oxidase, mitochondrial	SUOX_HUMAN	2	2	3	3	3	3	4	3	3	3	4	3	6041.83	4213.46	6490.6	9615.9	6662.52	8007.15	8283.33		5581.96	8142.22		0.685558	0.0392486
2.23078e-60	3.39778e-59	P51812	RPS6KA3	Ribosomal protein S6 kinase alpha-3	KS6A3_HUMAN	9	12	11	8	10	13	11	11	13	12	9	10.8182	14321.5	15107.2	15792.5	10997.7	17767.6	11331.8	14904.6		15073.8	13750.4		1.09624	0.523747
1.06481e-38	4.67875e-38	P51858	HDGF	Hepatoma-derived growth factor	HDGF_HUMAN	5	4	5	3	5	3	5	4	6	5	1	4.18182	13362.4	11351.1	10286.9	6654.18	15783.1	10054.2	23997.5		11666.8	14122.3		0.826129	0.612617
1.08756e-53	9.71429e-53	P51884	LUM	Lumican	LUM_HUMAN	15	16	15	11	14	15	13	13	15	14	12	13.9091	441140	499515	467141	197687	624544	197025	632066		469265	412831		1.1367	0.718427
2.73608e-54	2.59737e-53	P51888	PRELP	Prolargin	PRELP_HUMAN	9	10	9	9	10	10	9	8	11	11	10	9.63636	89357.5	89154.9	90180.8	45574.1	107287	42771.4	102665		89564.4	74574.2		1.20101	0.503594
1.85635e-06	4.48379e-06	P51911	CNN1	Calponin-1	CNN1_HUMAN	0	0	0	0	4	5	3	0	3	6	3	2.18182	23119.1	23472.9	14348.4	9698.63	23178.1	26580.7	22321.2		20313.5	20444.6		0.993584	0.980235
5.85104e-60	8.49963e-59	P51970	NDUFA8	NADH dehydrogenase [ubiquinone] 1 alpha subcomplex subunit 8	NDUA8_HUMAN	5	6	6	6	5	6	6	5	6	6	7	5.81818	43068.7	44069.6	44251.3	55736.7	34003.9	64205.2	35564.1		43796.5	47377.5		0.924417	0.702676
1.47433e-43	7.64702e-43	P51991	HNRNPA3	Heterogeneous nuclear ribonucleoprotein A3	ROA3_HUMAN	4	6	5	4	8	7	3	4	7	8	6	5.63636	29228.3	27077.1	22943.3	25153.2	68832.3	22083.3	42967.6		26416.2	39759.1		0.664407	0.344567
1.88336e-81	9.60985e-79	P52179	MYOM1	Myomesin-1	MYOM1_HUMAN	106	106	107	107	103	106	107	100	106	105	107	105.455	965797	995132	976294	1.13562e+06	852673	1133134	831205		979074	988157		0.990808	0.931346
2.66822e-33	1.04526e-32	P52209	PGD	6-phosphogluconate dehydrogenase, decarboxylating	6PGD_HUMAN	17	16	17	11	15	12	5	7	14	9	4	11.5455	29040.2	29266.7	30272.9	15930.1	21233.2	15315.5	20963.7		29526.6	18360.6		1.60815	0.00204371
3.45325e-20	1.07934e-19	P52272	HNRNPM	Heterogeneous nuclear ribonucleoprotein M	HNRPM_HUMAN	5	5	6	6	8	8	6	7	14	12	3	7.27273	21859.9	25611.8	23538.3	22364.6	39336.1	23062.9	43352.6		23670	32029		0.739017	0.254962
4.45266e-14	1.26308e-13	P52294	KPNA1	Importin subunit alpha-5	IMA5_HUMAN	4	2	1	0	2	1	1	1	2	2	2	1.63636	8331.69	7944.51	8672.07	13639.2	7608.31	5681.98	8028.1		8316.09	8739.39		0.951564	0.843233
3.23775e-41	1.55306e-40	P52564	MAP2K6	Dual specificity mitogen-activated protein kinase kinase 6	MP2K6_HUMAN	6	7	8	7	4	5	9	7	5	7	8	6.63636	34454.6	36273	35652	34600.3	22627.9	26935.4	21267.2		35459.9	26357.7		1.34533	0.0517019
4.55896e-58	5.65644e-57	P52565	ARHGDIA	Rho GDP-dissociation inhibitor 1	GDIR1_HUMAN	5	6	6	5	6	6	4	5	6	5	6	5.45455	15747.7	16284.9	15331.3	9769.56	13318.8	8220.77	14028.5		15788	11334.4		1.39292	0.0441956
5.64526e-30	2.08543e-29	P52566	ARHGDIB	Rho GDP-dissociation inhibitor 2	GDIR2_HUMAN	3	2	3	3	3	1	1	2	2	2	2	2.18182	24597.1	24486.6	29183.7	11651.9	13553.5	12770.7	12277.3		26089.1	12563.3		2.07661	0.000187746
0.000145532	0.000313985	P52597	HNRNPF	Heterogeneous nuclear ribonucleoprotein F	HNRPF_HUMAN	3	2	4	2	2	3	1	2	3	2	1	2.27273	6186.69	15170.2	11277.4	16410.5	19423.1	11623.2	13801.7		10878.1	15314.6		0.710309	0.192921
6.76914e-64	1.41701e-62	P52758	RIDA	2-iminobutanoate/2-iminopropanoate deaminase	RIDA_HUMAN	4	4	3	2	2	4	5	2	4	5	3	3.45455	43094.7	41357.7	41800.8	35930.4	31646.7	24857.1	30127.4		42084.4	30640.4		1.37349	0.00867916
2.49679e-14	7.12223e-14	P52789	HK2	Hexokinase-2	HXK2_HUMAN	1	0	0	0	0	0	2	2	0	0	1	0.545455	14951.5	14056.1	11895.5	13651.2	15546	15094.9	1781.7		13634.4	11518.4		1.1837	0.614585
0.00234659	0.00460077	P52815	MRPL12	39S ribosomal protein L12, mitochondrial	RM12_HUMAN	1	0	0	1	2	2	0	0	2	1	1	0.909091	17990.6	106382	12502.8	5853.26	15130	6690.48	9310.71		45625.2	9246.11		4.93453	0.214116
7.43857e-08	1.87087e-07	P52888	THOP1	Thimet oligopeptidase	THOP1_HUMAN	1	1	1	1	0	1	1	1	1	2	1	1	79293.3	63824.9	80758.6	42356.4	123900	22891.8	132995		74625.6	80536		0.926613	0.866674
1.66847e-19	5.14792e-19	P52895	AKR1C2	Aldo-keto reductase family 1 member C2	AK1C2_HUMAN	1	0	0	0	0	1	1	1	0	1	0	0.454545	1712.16	2213.32	1162.67	6029.04	415.482	7652.7	761.182		1696.05	3714.6		0.456589	0.398518
1.55938e-15	4.56628e-15	P52907	CAPZA1	F-actin-capping protein subunit alpha-1	CAZA1_HUMAN	4	4	3	3	4	5	6	3	5	5	6	4.36364	18247.2	20394.8	20856.4	15329.3	24490.6	12219.4	25089.1		19832.8	19282.1		1.02856	0.893168
9.07819e-55	8.951e-54	P52943	CRIP2	Cysteine-rich protein 2	CRIP2_HUMAN	1	1	1	2	4	3	2	1	2	2	1	1.81818	19704.7	5315.55	8000.83	9555.05	20438.6	4764.67	20092		11007	13712.6		0.802694	0.666808
2.06163e-12	5.67851e-12	P53004	BLVRA	Biliverdin reductase A	BIEA_HUMAN	8	7	6	5	4	2	4	4	4	5	4	4.81818	68109.3	65499.7	62655.7	33047.3	41879.3	33742.5	37457.2		65421.6	36531.6		1.79082	0.000132062
2.12978e-50	1.52255e-49	P53041	PPP5C	Serine/threonine-protein phosphatase 5	PPP5_HUMAN	5	4	5	4	4	6	8	2	4	4	6	4.72727	19945.4	20124.7	23897.6	14813.3	12833.7	11612.1	12095.5		21322.6	12838.7		1.66081	0.00156412
1.25061e-14	3.59e-14	P53384	NUBP1	Cytosolic Fe-S cluster assembly factor NUBP1	NUBP1_HUMAN	1	1	1	1	2	3	1	1	1	2	1	1.36364	11807.5	11725	11249.6	7933.98	7057.66	6542.98	13761.9		11594	8824.14		1.3139	0.221151
2.41353e-39	1.08862e-38	P53396	ACLY	ATP-citrate synthase	ACLY_HUMAN	6	7	6	0	12	2	0	0	13	1	2	4.45455	8925.19	8886.88	8276.35	4637.34	8960.18	2831.52	8976.69		8696.14	6351.43		1.36916	0.260506
1.60757e-44	8.66177e-44	P53597	SUCLG1	Succinate--CoA ligase [ADP/GDP-forming] subunit alpha, mitochondrial	SUCA_HUMAN	9	11	9	9	8	8	10	9	8	9	10	9.09091	88532.9	88176	92928	67943.5	50750.7	75431.8	46197.2		89878.9	60080.8		1.49597	0.0157461
1.92742e-06	4.6527e-06	P53618	COPB1	Coatomer subunit beta	COPB_HUMAN	3	1	2	0	2	4	0	0	4	0	0	1.45455	11845	15074.3	13425.1	11831.9	12383.4	7462.71	9193.1		13448.1	10217.8		1.31615	0.0948631
1.9687e-34	7.89415e-34	P53778	MAPK12	Mitogen-activated protein kinase 12	MK12_HUMAN	3	4	3	6	5	2	2	3	4	4	4	3.63636	14931.4	15798.5	16567.6	20974.4	20341.9	19970.1	21153.9		15765.8	20610.1		0.764956	0.000223536
5.16407e-14	1.46184e-13	P53985	SLC16A1	Monocarboxylate transporter 1	MOT1_HUMAN	3	3	3	5	2	1	3	5	2	2	2	2.81818	12864.3	18725.6	16043.7	29491.1	21801.4	26930.6	10437.6		15877.8	22165.2		0.716342	0.280207
2.72018e-06	6.52397e-06	P53990	IST1	IST1 homolog	IST1_HUMAN	2	1	2	2	4	3	2	3	2	2	2	2.27273	14708.9	15883.7	13112.8	11883.6	13457.1	15706.4	13940.4		14568.5	13746.9		1.05976	0.506319
0.00529885	0.00969082	P53992	SEC24C	Protein transport protein Sec24C	SC24C_HUMAN	2	2	2	1	2	2	1	2	2	2	0	1.63636	13953.5	14828.5	7023.4	10473.4	12978.5	10377.4	10180.5		11935.1	11002.5		1.08477	0.690401
4.60208e-06	1.09602e-05	P53999	SUB1	Activated RNA polymerase II transcriptional coactivator p15	TCP4_HUMAN	0	2	1	1	3	5	4	2	4	2	1	2.27273	15909.7	15760	14390.1	16143.6	33505	17810.9	37777.8		15353.3	26309.3		0.583567	0.151836
3.4023e-07	8.39166e-07	P54136	RARS	Arginine--tRNA ligase, cytoplasmic	SYRC_HUMAN	7	7	8	9	9	9	7	7	9	10	11	8.45455	13937.4	12173.4	11639.1	12543.1	17832	12340.6	20177.9		12583.3	15723.4		0.800291	0.245017
5.07049e-68	1.88161e-66	P54289	CACNA2D1	Voltage-dependent calcium channel subunit alpha-2/delta-1	CA2D1_HUMAN	25	23	27	26	29	29	26	22	33	28	26	26.7273	43924	46069.9	45336.1	36968.6	66593.4	36064.1	62529.8		45110	50539		0.892578	0.597865
2.53407e-66	7.03677e-65	P54296	MYOM2	Myomesin-2	MYOM2_HUMAN	103	103	108	98	100	99	105	100	102	103	98	101.727	1.42343e+06	1.47011e+06	1.46259e+06	1.55202e+06	1.15381e+06	1.56564e+06	1.1527e+06		1.45204e+06	1.35604e+06		1.07079	0.520818
3.46539e-15	1.00681e-14	P54577	YARS	Tyrosine--tRNA ligase, cytoplasmic	SYYC_HUMAN	2	2	3	2	5	2	2	2	5	2	3	2.72727	9322.39	8476.6	6789.46	10709.3	9894.69	6108.45	7271.58		8196.15	8496		0.964707	0.841532
1.24202e-50	9.02122e-50	P54578	USP14	Ubiquitin carboxyl-terminal hydrolase 14	UBP14_HUMAN	15	15	18	12	17	18	17	11	14	15	15	15.1818	25357.2	24958.6	26284.5	15261.4	15072	12610.7	15707.3		25533.5	14662.8		1.74137	6.42202e-05
2.23709e-10	5.92974e-10	P54619	PRKAG1	5'-AMP-activated protein kinase subunit gamma-1	AAKG1_HUMAN	5	5	5	5	6	6	6	7	10	5	6	6	12341	15626.7	15570.7	12777.6	15162.4	13043.7	13105.8		14512.8	13522.4		1.07324	0.416462
6.90197e-21	2.18064e-20	P54646	PRKAA2	5'-AMP-activated protein kinase catalytic subunit alpha-2	AAPK2_HUMAN	4	4	5	3	6	5	6	3	6	5	6	4.81818	34406.3	29590.9	32332.4	27835.5	26711.4	27782.6	23623.1		32109.8	26488.1		1.21224	0.0192274
5.97668e-63	1.15625e-61	P54652	HSPA2	Heat shock-related 70 kDa protein 2	HSP72_HUMAN	21	20	18	22	20	21	24	19	19	22	26	21.0909	362848	407510	364683	424257	413073	386239	404025		378347	406898		0.929831	0.124287
1.40806e-27	4.98934e-27	P54725	RAD23A	UV excision repair protein RAD23 homolog A	RD23A_HUMAN	8	9	7	6	7	9	7	9	10	10	7	8.09091	30394.2	36436.6	27047.6	35992.5	46728.1	34061.2	43028.9		31292.8	39952.7		0.783247	0.0940862
4.10342e-51	3.0566e-50	P54727	RAD23B	UV excision repair protein RAD23 homolog B	RD23B_HUMAN	7	8	9	7	8	6	7	7	4	7	7	7	32122.7	31073.2	34727	28697.3	28330	23639.7	22841.9		32641	25877.2		1.26138	0.0206762
5.46034e-56	5.77438e-55	P54819	AK2	Adenylate kinase 2, mitochondrial	KAD2_HUMAN	5	10	7	5	5	4	6	7	8	5	8	6.36364	80721.6	84047.1	80741	59416	65924.4	66454.9	66506.3		81836.6	64575.4		1.2673	0.000587988
1.29606e-62	2.46071e-61	P54868	HMGCS2	Hydroxymethylglutaryl-CoA synthase, mitochondrial	HMCS2_HUMAN	14	12	12	5	0	14	0	7	0	15	0	7.18182	420354	446362	414860	89500.9	68423.8	120596	87251.6		427192	91443.2		4.67167	3.47485e-06
1.5952e-15	4.66446e-15	P54920	NAPA	Alpha-soluble NSF attachment protein	SNAA_HUMAN	7	8	7	6	7	7	5	7	10	8	7	7.18182	49761.6	56628.8	48910.6	42295.2	50815.6	37624.9	41404.1		51767	43034.9		1.20291	0.0740589
4.68434e-15	1.35517e-14	P55010	EIF5	Eukaryotic translation initiation factor 5	IF5_HUMAN	2	2	3	4	4	2	3	6	5	8	6	4.09091	20078	24076.6	25578.5	21307.6	19617.2	19785.7	16964.1		23244.4	19418.7		1.19701	0.0791517
0.00499616	0.0091825	P55011	SLC12A2	Solute carrier family 12 member 2	S12A2_HUMAN	1	1	0	1	1	1	0	0	1	1	2	0.818182	152536	165559	149910	11435.9	89176	257654	68044		156001	106578		1.46374	0.466925
5.81185e-17	1.73168e-16	P55036	PSMD4	26S proteasome non-ATPase regulatory subunit 4	PSMD4_HUMAN	4	2	6	1	4	3	2	3	6	6	6	3.90909	8509.73	9969.48	9355.47	7922.36	10093.1	8492.17	9691.93		9278.23	9049.89		1.02523	0.7563
0.00113288	0.00229614	P55039	DRG2	Developmentally-regulated GTP-binding protein 2	DRG2_HUMAN	2	2	2	0	2	2	0	2	1	1	1	1.36364	10591	14734.2	9586.51	6579.38	12885	7854.6	12092.7		11637.2	9852.94		1.18109	0.465741
4.71275e-45	2.61024e-44	P55060	CSE1L	Exportin-2	XPO2_HUMAN	17	15	16	8	15	14	8	13	17	14	11	13.4545	1.5707e+06	1.62106e+06	1642773	1.11935e+06	1.62765e+06	1.27541e+06	1.36595e+06		1.61151e+06	1.34709e+06		1.19629	0.0923075
0.00291786	0.00563154	P55061	TMBIM6	Bax inhibitor 1	BI1_HUMAN	0	0	0	0	1	1	0	0	1	1	0	0.363636	1521.97	1968.4	1570.44	1941.48	4239.88	1583.1	4662.11		1686.94	3106.64		0.54301	0.189599
2.42938e-63	4.88508e-62	P55072	VCP	Transitional endoplasmic reticulum ATPase	TERA_HUMAN	33	34	31	25	24	26	24	24	29	32	29	28.2727	109094	113237	102806	69625.5	78862.4	71073.7	71809.9		108379	72842.9		1.48785	0.000162413
2.96389e-50	2.08238e-49	P55083	MFAP4	Microfibril-associated glycoprotein 4	MFAP4_HUMAN	2	2	2	2	3	3	3	2	3	3	3	2.54545	33417.5	23566.7	23457.2	20731.5	81478.6	16168	72797.9		26813.8	47794		0.561028	0.350329
2.43127e-55	2.46265e-54	P55084	HADHB	Trifunctional enzyme subunit beta, mitochondrial	ECHB_HUMAN	31	31	30	30	26	29	28	27	28	31	29	29.0909	1.07904e+06	1.15141e+06	1.10948e+06	933036	692813	912050	683402		1.11331e+06	805325		1.38243	0.0133156
2.14491e-15	6.2629e-15	P55087	AQP4	Aquaporin-4	AQP4_HUMAN	0	0	0	0	2	1	1	1	2	2	1	0.909091	27161.2	22985.2	26797.2	24841.3	61158.3	31546.8	48519.9		25647.9	41516.6		0.617774	0.166276
5.72698e-40	2.64153e-39	P55209	NAP1L1	Nucleosome assembly protein 1-like 1	NP1L1_HUMAN	2	2	4	3	3	3	3	3	6	4	3	3.27273	11416.6	11190.5	11133.3	7104.07	9547.32	5070.9	9308.95		11246.8	7757.81		1.44974	0.0379532
6.26033e-08	1.57842e-07	P55263	ADK	Adenosine kinase	ADK_HUMAN	2	3	1	0	1	3	2	0	1	2	0	1.36364	5401.42	6359.29	8003.12	9519.94	6998.71	8856.95	8563.69		6587.94	8484.82		0.776439	0.0879403
1.93275e-71	1.2523e-69	P55268	LAMB2	Laminin subunit beta-2	LAMB2_HUMAN	22	23	25	24	39	48	45	26	41	46	44	34.8182	26730.8	26123.6	25036.3	28363.1	62913.3	28321.6	64361.6		25963.5	45989.9		0.564549	0.157912
2.28321e-56	2.45912e-55	P55290	CDH13	Cadherin-13	CAD13_HUMAN	5	9	7	10	9	10	10	10	11	10	11	9.27273	16614.2	14874.8	20535.7	21390.4	20968.3	21060	22698.2		17341.6	21529.2		0.80549	0.0365739
4.70411e-22	1.51079e-21	P55735	SEC13	Protein SEC13 homolog	SEC13_HUMAN	1	1	0	0	3	3	3	0	2	3	2	1.63636	1470.33	3114.83	1821.07	3333.71	9168.93	18616.4	6739.83		2135.41	9464.72		0.225618	0.118965
4.9831e-07	1.22315e-06	P55769	SNU13	NHP2-like protein 1	NH2L1_HUMAN	0	0	0	0	2	3	2	1	2	2	2	1.27273	18694.1	11293.7	5261.81	16141.6	24769.8	7575.24	17614.2		11749.9	16525.2		0.711027	0.408123
3.07471e-58	3.84999e-57	P55786	NPEPPS	Puromycin-sensitive aminopeptidase	PSA_HUMAN	38	39	38	33	34	32	37	31	35	37	35	35.3636	236032	246075	235319	154350	136090	146742	137685		239142	143717		1.66398	1.52389e-05
5.69746e-15	1.64593e-14	P55795	HNRNPH2	Heterogeneous nuclear ribonucleoprotein H2	HNRH2_HUMAN	2	1	2	0	2	2	1	1	2	2	1	1.45455	10227.3	9553.34	9225.13	9001.15	8366.4	6931.18	7637.34		9668.6	7984.02		1.21099	0.0345676
1.27895e-61	2.19357e-60	P55822	SH3BGR	SH3 domain-binding glutamic acid-rich protein	SH3BG_HUMAN	6	6	6	7	8	8	9	6	9	7	6	7.09091	156905	147013	143035	168591	153886	167392	150646		148984	160129		0.930403	0.144
5.82191e-60	8.48751e-59	P55854;P61956;Q6EEV6	SUMO3;SUMO2;SUMO4	Small ubiquitin-related modifier 3;Small ubiquitin-related modifier 2;Small ubiquitin-related modifier 4	SUMO3_HUMAN;SUMO2_HUMAN;SUMO4_HUMAN	1	1	1	1	1	1	1	1	1	1	1	1	61735.7	59127.2	59602.2	37496.6	66866.9	37128.9	67170.4		60155	52165.7		1.15315	0.467661
5.18734e-09	1.34614e-08	P55884	EIF3B	Eukaryotic translation initiation factor 3 subunit B	EIF3B_HUMAN	3	4	2	3	7	6	4	4	7	5	3	4.36364	7941.63	8886.29	12602	8609.68	11122.5	8050.01	9507.69		9809.96	9322.47		1.05229	0.747124
1.36918e-42	6.84927e-42	P56134	ATP5J2	ATP synthase subunit f, mitochondrial	ATPK_HUMAN	2	2	2	2	2	2	2	2	2	2	2	2	466790	512747	479477	590904	391298	609904	475884		486338	516998		0.940697	0.640727
2.53097e-39	1.13908e-38	P56181	NDUFV3	NADH dehydrogenase [ubiquinone] flavoprotein 3, mitochondrial	NDUV3_HUMAN	1	1	1	1	1	1	1	1	0	1	1	0.909091	13058.5	11959.2	9107.28	36453.8	49662.2	28531.8	12018.5		11375	31666.6		0.359212	0.0823625
0.000319107	0.000672828	P56211	ARPP19	cAMP-regulated phosphoprotein 19	ARP19_HUMAN	0	1	1	1	0	1	1	1	0	1	1	0.727273	3090.03	12485.5	12691.7	17866.4	10988.1	14434.5	11427.2		9422.42	13679		0.688822	0.247348
4.335e-50	2.99923e-49	P56378	MP68	6.8 kDa mitochondrial proteolipid	68MP_HUMAN	2	2	3	3	3	3	3	3	2	3	2	2.63636	93055.9	99858.5	82520.2	139683	86987.1	130817	107368		91811.5	116214		0.790023	0.157524
1.75672e-45	9.86046e-45	P56381;Q5VTU8	ATP5F1E;ATP5EP2	ATP synthase subunit epsilon, mitochondrial;ATP synthase subunit epsilon-like protein, mitochondrial	ATP5E_HUMAN;AT5EL_HUMAN	2	2	2	2	2	2	2	2	2	2	2	2	268408	274328	256071	136502	176420	115993	120833		266269	137437		1.93739	0.000606811
9.32967e-58	1.13008e-56	P56385	ATP5ME	ATP synthase subunit e, mitochondrial	ATP5I_HUMAN	4	4	3	3	3	4	5	5	4	4	4	3.90909	113118	122456	107925	220421	125773	215642	146357		114500	177048		0.646714	0.0810162
6.22491e-21	1.96825e-20	P56537	EIF6	Eukaryotic translation initiation factor 6	IF6_HUMAN	3	3	3	1	2	4	2	1	3	3	2	2.45455	30441.7	28199.2	26285.2	41932.5	43672	27173.3	38790.9		28308.7	37892.2		0.747086	0.086788
2.55584e-14	7.2805e-14	P56539	CAV3	Caveolin-3	CAV3_HUMAN	1	1	2	1	3	3	1	2	3	3	2	2	16393.5	12683.3	18512.5	17180.7	29470.6	11001.7	29160.2		15863.1	21703.3		0.730908	0.344388
1.48877e-45	8.39388e-45	P56556	NDUFA6	NADH dehydrogenase [ubiquinone] 1 alpha subcomplex subunit 6	NDUA6_HUMAN	5	5	4	6	4	5	6	6	5	6	7	5.36364	95494.4	95704	82428.9	124351	55988.3	103948	58444.1		91209.1	85682.8		1.0645	0.79733
1.39165e-47	8.36627e-47	P57105	SYNJ2BP	Synaptojanin-2-binding protein	SYJ2B_HUMAN	2	2	2	1	2	3	2	3	3	3	3	2.36364	10103.8	11545	6856.68	7651.87	13751.4	10598.4	10705.1		9501.85	10676.7		0.889959	0.558481
0.000340183	0.000715051	P57678	GEMIN4	Gem-associated protein 4	GEMI4_HUMAN	1	1	0	1	1	1	1	1	1	1	1	0.909091	212354	232846	194945	133726	329519	139982	312376		213382	228901		0.932201	0.817189
1.05068e-40	4.94111e-40	P58546	MTPN	Myotrophin	MTPN_HUMAN	1	1	1	1	2	2	1	1	1	2	2	1.36364	78560.1	13897.5	48582.1	46655	65718.9	8201.05	41890.9		47013.2	40616.5		1.15749	0.773894
3.12436e-20	9.77291e-20	P59665;P59666	DEFA1;DEFA3	Neutrophil defensin 1;Neutrophil defensin 3	DEF1_HUMAN;DEF3_HUMAN	1	2	2	0	2	1	2	0	2	2	2	1.45455	29942.4	25181.7	27568.7	7417.96	81330	2275.37	72822		27564.3	40961.3		0.672935	0.612438
1.14002e-44	6.20477e-44	P59998	ARPC4	Actin-related protein 2/3 complex subunit 4	ARPC4_HUMAN	4	4	3	2	3	3	3	3	2	3	3	3	44458.8	49775.5	54831.8	37113.2	61905.6	31148.4	56525.9		49688.7	46673.3		1.06461	0.754721
0.000332339	0.000699554	P60033	CD81	CD81 antigen	CD81_HUMAN	0	0	0	0	0	2	2	0	0	1	0	0.454545	14819.4	14660.5	38182.6	12049.5	15464.4	3511.96	14079.5		22554.2	11276.3		2.00013	0.181389
4.19647e-08	1.06464e-07	P60059	SEC61G	Protein transport protein Sec61 subunit gamma	SC61G_HUMAN	1	0	0	0	0	1	1	1	1	1	1	0.636364	9822.15	104.796	11255.8	3037.16	109.52	9017.37	11693.8		7060.9	5964.46		1.18383	0.80896
2.14925e-74	2.08886e-72	P60174	TPI1	Triosephosphate isomerase	TPIS_HUMAN	22	22	22	19	19	20	19	20	19	19	18	19.9091	2.7872e+06	2.88114e+06	2787471	1.79113e+06	1.26676e+06	1.95043e+06	1.39423e+06		2818602	1.60064e+06		1.76092	0.00146396
5.95778e-19	1.82717e-18	P60228	EIF3E	Eukaryotic translation initiation factor 3 subunit E	EIF3E_HUMAN	2	4	4	4	6	6	5	3	9	5	4	4.72727	6088.01	7033.12	5576.22	7210.75	10101.8	7060.77	8991.67		6232.45	8341.26		0.747184	0.0743258
7.11103e-18	2.1454e-17	P60520	GABARAPL2	Gamma-aminobutyric acid receptor-associated protein-like 2	GBRL2_HUMAN	1	1	1	1	2	1	1	1	1	1	1	1.09091	9650.29	12933.6	19662.1	16426.2	16242.7	5938.59	10080.5		14082	12172		1.15692	0.644574
1.94753e-05	4.49396e-05	P60602	ROMO1	Reactive oxygen species modulator 1	ROMO1_HUMAN	2	2	2	1	2	1	2	1	2	1	2	1.63636	24553.3	24166	18910.7	11094.9	16812	4193.1	13177.5		22543.3	11319.4		1.99157	0.0235388
8.53485e-45	4.67014e-44	P60660	MYL6	Myosin light polypeptide 6	MYL6_HUMAN	1	1	0	4	5	2	3	3	5	4	3	2.81818	32242.1	24045.1	66192	69199.8	127575	46050.1	90995.3		40826.4	83455.1		0.489202	0.125271
1.1382e-65	2.8858e-64	P60709;P63261	ACTB;ACTG1	Actin, cytoplasmic 1;Actin, cytoplasmic 2	ACTB_HUMAN;ACTG_HUMAN	7	7	7	7	7	7	7	6	7	7	7	6.90909	3.98367e+06	3974795	4162207	2.79812e+06	4854012	2.98056e+06	5.29322e+06		4.04023e+06	3.98148e+06		1.01476	0.94112
9.13855e-54	8.23479e-53	P60842	EIF4A1	Eukaryotic initiation factor 4A-I	IF4A1_HUMAN	10	11	11	9	12	11	11	9	13	14	9	10.9091	87520	99784	92591	65704.7	75576	72796.5	78222.8		93298.3	73075		1.27675	0.00565292
1.98248e-10	5.2617e-10	P60866	RPS20	40S ribosomal protein S20	RS20_HUMAN	1	1	1	2	1	3	3	2	2	2	2	1.81818	24281	35254.2	29256.4	39914.5	71904.7	27703.8	37503.3		29597.2	44256.6		0.668763	0.263821
2.14537e-31	8.13885e-31	P60891	PRPS1	Ribose-phosphate pyrophosphokinase 1	PRPS1_HUMAN	3	2	4	0	3	6	4	1	3	5	4	3.18182	44975.9	42048	50866.5	10618.1	33571.4	25504.9	18196.6		45963.5	21972.8		2.09184	0.0118404
1.09324e-57	1.30868e-56	P60900	PSMA6	Proteasome subunit alpha type-6	PSA6_HUMAN	6	6	6	5	6	6	6	6	6	6	7	6	45918.6	44505.5	43579.4	33025.1	40077.4	27084.2	44085.9		44667.8	36068.1		1.23843	0.113858
1.6893e-14	4.83572e-14	P60903	S100A10	Protein S100-A10	S10AA_HUMAN	0	0	0	2	2	2	2	2	2	2	2	1.45455	33445.4	10704.9	17566.5	34073.4	58094.9	40498.7	48869		20572.3	45384		0.453294	0.031105
1.1799e-66	3.40944e-65	P60953	CDC42	Cell division control protein 42 homolog	CDC42_HUMAN	4	4	3	3	3	3	3	2	4	5	3	3.36364	25909.2	19963.5	23615.1	14396.9	24187.8	16079	27037.1		23162.6	20425.2		1.13402	0.515162
1.22428e-41	5.94235e-41	P60981	DSTN	Destrin	DEST_HUMAN	1	2	1	1	3	3	1	1	3	3	1	1.81818	11996.6	18523	23062.2	16941	38935.1	10969	19687.8		17860.6	21633.2		0.825612	0.642525
1.79747e-28	6.47598e-28	P61019	RAB2A	Ras-related protein Rab-2A	RAB2A_HUMAN	4	6	6	7	6	5	5	4	6	6	5	5.45455	25870.1	28110.8	27607.4	24026.5	37025.4	24347.8	31306.7		27196.1	29176.6		0.93212	0.617443
1.14111e-28	4.13309e-28	P61020	RAB5B	Ras-related protein Rab-5B	RAB5B_HUMAN	5	5	4	5	4	4	3	5	4	4	3	4.18182	17720.6	17920.3	17465	11106.7	13390.4	12192.5	13652		17702	12585.4		1.40655	0.000763622
5.79302e-36	2.39829e-35	P61026	RAB10	Ras-related protein Rab-10	RAB10_HUMAN	8	9	8	9	7	7	6	8	7	7	6	7.45455	25183.1	24164.2	25657.4	21310.9	26656.1	16016.8	25712.7		25001.6	22424.1		1.11494	0.41513
1.03132e-05	2.42223e-05	P61081	UBE2M	NEDD8-conjugating enzyme Ubc12	UBC12_HUMAN	3	2	4	3	4	3	5	2	4	5	5	3.63636	35649.6	32672.3	36465.2	28446.5	25365.7	26813.7	29170.7		34929	27449.2		1.2725	0.00303236
0.000122113	0.000264718	P61086	UBE2K	Ubiquitin-conjugating enzyme E2 K	UBE2K_HUMAN	3	1	2	1	0	2	2	0	0	0	0	1	33657.4	30378.9	21578.6	18091.5	23556.9	20917.8	24828.4		28538.3	21848.6		1.30618	0.113938
6.41487e-51	4.7181e-50	P61088	UBE2N	Ubiquitin-conjugating enzyme E2 N	UBE2N_HUMAN	8	8	8	6	7	8	8	8	7	8	8	7.63636	154687	151991	152538	97288.1	130216	97626.7	140301		153072	116358		1.31553	0.0384275
2.29635e-08	5.85124e-08	P61106	RAB14	Ras-related protein Rab-14	RAB14_HUMAN	2	2	5	5	4	5	3	4	3	4	2	3.54545	11594.3	12910.4	11845.7	12651.5	14671.3	10870.4	12540.4		12116.8	12683.4		0.955327	0.588316
7.88562e-08	1.98087e-07	P61158	ACTR3	Actin-related protein 3	ARP3_HUMAN	3	6	5	4	6	6	3	3	8	9	4	5.18182	19667.7	17416.1	19979.6	11178.4	16405.3	10472	16224.9		19021.1	13570.2		1.40169	0.0415645
9.03988e-05	0.00019733	P61160	ACTR2	Actin-related protein 2	ARP2_HUMAN	2	0	0	2	3	4	1	0	3	3	0	1.63636	18050.6	19122.7	21747.7	10016.2	20647.1	10748.3	20280.1		19640.3	15422.9		1.27345	0.290515
1.78452e-47	1.06497e-46	P61163	ACTR1A	Alpha-centractin	ACTZ_HUMAN	4	4	3	4	3	3	3	3	3	3	3	3.27273	32873.4	30108.6	36943.2	26755.7	19900.3	28367.4	32104.8		33308.4	26782.1		1.24368	0.116857
5.39696e-46	3.0683e-45	P61201	COPS2	COP9 signalosome complex subunit 2	CSN2_HUMAN	10	11	8	9	7	7	6	5	7	6	5	7.36364	13363.4	13584	14721.3	9608.16	12575.3	8863.16	9488.62		13889.5	10133.8		1.37062	0.0155458
9.26394e-52	7.20293e-51	P61204;P84077	ARF3;ARF1	ADP-ribosylation factor 3;ADP-ribosylation factor 1	ARF3_HUMAN;ARF1_HUMAN	2	3	2	3	4	2	2	3	3	4	3	2.81818	26536.3	34462.8	27048.3	27969.6	40828.3	27110.7	45127		29349.1	35258.9		0.832389	0.354171
9.65318e-11	2.58219e-10	P61221	ABCE1	ATP-binding cassette sub-family E member 1	ABCE1_HUMAN	2	3	3	3	4	1	3	4	3	4	4	3.09091	10004.4	12821.1	12859.7	11486.5	10323.8	11412.2	8506.86		11895.1	10432.3		1.14021	0.255967
2.48984e-32	9.61546e-32	P61224	RAP1B	Ras-related protein Rap-1b	RAP1B_HUMAN	7	7	6	5	8	5	5	3	7	6	3	5.63636	44748.1	42177.4	50632.8	33709.8	59741.8	21417.8	54773.3		45852.8	42410.7		1.08116	0.763668
2.96997e-52	2.3865e-51	P61225	RAP2B	Ras-related protein Rap-2b	RAP2B_HUMAN	1	2	1	0	2	1	0	0	2	2	0	1	9643.6	6837.51	9195.28	989.218	6309.82	523.189	4806.68		8558.8	3157.23		2.71086	0.0320846
1.16737e-26	4.05894e-26	P61247	RPS3A	40S ribosomal protein S3a	RS3A_HUMAN	7	6	7	4	9	8	6	5	10	9	8	7.18182	35118.9	38632	39319.8	36294.9	44008.3	30574	47458		37690.2	39583.8		0.952163	0.699472
8.68745e-53	7.20776e-52	P61254	RPL26	60S ribosomal protein L26	RL26_HUMAN	4	4	5	4	4	2	5	4	4	6	5	4.27273	32663.4	34820.1	34555.8	31819.4	58178.7	33226	51488		34013.1	43678		0.778723	0.271277
1.0649e-18	3.25125e-18	P61289	PSME3	Proteasome activator complex subunit 3	PSME3_HUMAN	1	1	1	1	1	1	1	1	1	1	2	1.09091	39004.2	42674.2	54376.4	58075.3	65120.6	30398.8	37185.2		45351.6	47695		0.950867	0.832653
5.54005e-57	6.21277e-56	P61313	RPL15	60S ribosomal protein L15	RL15_HUMAN	5	7	5	5	6	5	5	6	7	6	5	5.63636	24502.9	25565.2	22332.1	26602.2	42498.2	18375.8	40046.9		24133.4	31880.8		0.756989	0.305511
0.00541086	0.00987356	P61326	MAGOH	Protein mago nashi homolog	MGN_HUMAN	1	1	1	0	3	1	0	0	1	1	0	0.818182	1987.58	3701.34	5087.56	1797.94	6025.08	3687.92	3936.76		3592.16	3861.92		0.930147	0.840019
1.93508e-27	6.83897e-27	P61353	RPL27	60S ribosomal protein L27	RL27_HUMAN	4	3	3	4	4	4	3	5	5	4	3	3.81818	31875.3	37925.8	36299.9	42781.2	64828.7	47864.2	76754.9		35367	58057.3		0.609174	0.0599728
1.31257e-33	5.18174e-33	P61457	PCBD1	Pterin-4-alpha-carbinolamine dehydratase	PHS_HUMAN	4	4	4	5	4	4	4	5	4	4	4	4.18182	27983.5	29846.5	44793.2	38296.2	40140.4	35719.2	45218.5		34207.7	39843.6		0.858551	0.314766
2.92995e-07	7.23099e-07	P61513	RPL37A	60S ribosomal protein L37a	RL37A_HUMAN	2	2	1	2	2	2	2	1	2	1	1	1.63636	11117.4	18728.2	4918.23	7850.33	10821.1	4860.67	8047.27		11587.9	7894.85		1.46778	0.356695
2.69345e-59	3.65272e-58	P61586	RHOA	Transforming protein RhoA	RHOA_HUMAN	6	7	7	3	7	6	6	4	6	6	6	5.81818	23023.4	19143.1	20590	15874.9	31084.3	10258.5	30626		20918.8	21960.9		0.952548	0.875065
4.91931e-05	0.000110212	P61601	NCALD	Neurocalcin-delta	NCALD_HUMAN	0	1	0	1	2	1	0	1	3	3	0	1.09091	18737.1	25376	17347.4	17428	25659.6	20513.9	21341.5		20486.8	21235.8		0.964733	0.805634
1.11793e-52	9.18185e-52	P61604	HSPE1	10 kDa heat shock protein, mitochondrial	CH10_HUMAN	9	9	9	8	8	6	7	7	8	7	7	7.72727	587127	660490	598541	523278	707876	542524	687826		615386	615376		1.00002	0.999874
1.35162e-07	3.37656e-07	P61619	SEC61A1	Protein transport protein Sec61 subunit alpha isoform 1	S61A1_HUMAN	0	0	1	0	1	1	1	0	1	1	1	0.636364	7506.51	7374.99	7640.16	8361.93	11429.4	4355.84	13366.9		7507.22	9378.52		0.80047	0.457794
7.0591e-05	0.000156011	P61626	LYZ	Lysozyme C	LYSC_HUMAN	2	2	2	0	1	0	0	1	3	1	1	1.18182	12319.7	15358.7	8924.92	8373.29	21260.4	6559.32	18879.3		12201.1	13768.1		0.886187	0.748977
4.88516e-20	1.52339e-19	P61758	VBP1	Prefoldin subunit 3	PFD3_HUMAN	0	1	0	1	3	2	1	2	3	5	0	1.63636	9788.64	13716.1	11378.7	8332.26	11427.1	5201.84	7917.95		11627.8	8219.78		1.41461	0.114461
2.22914e-05	5.112e-05	P61769	B2M	Beta-2-microglobulin	B2MG_HUMAN	0	0	0	0	1	1	0	0	2	2	1	0.636364	4132.51	3660.46	2861.14	10645.1	3730.53	2164.13	2739.72		3551.37	4819.87		0.736819	0.612471
0.00107214	0.00217843	P61803	DAD1	Dolichyl-diphosphooligosaccharide--protein glycosyltransferase subunit DAD1	DAD1_HUMAN	0	0	0	0	1	1	1	0	1	1	1	0.545455	39859.2	42643.5	18971.1	20672.2	19232.6	19054.3	16610.9		33824.6	18892.5		1.79037	0.0648037
3.02895e-39	1.3587e-38	P61923	COPZ1	Coatomer subunit zeta-1	COPZ1_HUMAN	0	0	0	1	1	1	1	1	1	1	1	0.727273	2531.11	1475.73	2517.85	7377.81	17464.7	7266.62	15144.4		2174.89	11813.4		0.184104	0.027569
4.69402e-18	1.42144e-17	P61960	UFM1	Ubiquitin-fold modifier 1	UFM1_HUMAN	2	2	2	2	2	2	2	2	2	2	2	2	48844.4	64711.4	72869.3	52036.4	54124.6	52186.8	56563.8		62141.7	53727.9		1.1566	0.221898
4.82879e-38	2.09026e-37	P61970	NUTF2	Nuclear transport factor 2	NTF2_HUMAN	3	2	3	2	5	5	4	2	4	4	4	3.45455	42243.7	42309.2	53936.3	29228.8	61043.9	14818.3	51616.1		46163	39176.8		1.17833	0.610079
1.19545e-65	3.01225e-64	P61978	HNRNPK	Heterogeneous nuclear ribonucleoprotein K	HNRPK_HUMAN	13	11	11	12	16	16	13	13	17	17	11	13.6364	26657.2	26833.5	28591.3	25453.2	40808.4	23691.8	38230.8		27360.7	32046		0.853793	0.407747
5.60227e-62	9.89976e-61	P61981	YWHAG	14-3-3 protein gamma	1433G_HUMAN	7	9	9	6	6	7	6	6	6	6	6	6.72727	175289	199735	173907	146822	195674	116294	161557		182977	155087		1.17984	0.236343
2.44697e-22	7.90231e-22	P62081	RPS7	40S ribosomal protein S7	RS7_HUMAN	7	8	6	7	6	5	5	10	9	6	6	6.81818	13791.4	12290.3	12309	11629.9	16421	11135.8	17757		12796.9	14235.9		0.898915	0.50856
2.30389e-50	1.63841e-49	P62136	PPP1CA	Serine/threonine-protein phosphatase PP1-alpha catalytic subunit	PP1A_HUMAN	4	5	6	4	6	7	9	6	6	9	6	6.18182	43168.8	43851.6	37734.4	36398.1	54830.1	43498.5	56108.7		41585	47708.8		0.87164	0.340166
7.91342e-52	6.18823e-51	P62140	PPP1CB	Serine/threonine-protein phosphatase PP1-beta catalytic subunit	PP1B_HUMAN	4	4	5	4	5	5	5	4	5	5	5	4.63636	23330.6	23475.2	23631	25681.6	27446.5	25484	28319.2		23479	26732.8		0.878282	0.0105534
1.3967e-47	8.38429e-47	P62191	PSMC1	26S proteasome regulatory subunit 4	PRS4_HUMAN	5	6	4	5	8	6	6	5	7	6	4	5.63636	31626.5	25214.4	24947.5	22023.2	32605.8	20373	29556.6		27262.8	26139.7		1.04297	0.78643
1.02697e-70	5.90435e-69	P62195	PSMC5	26S proteasome regulatory subunit 8	PRS8_HUMAN	4	6	4	6	6	7	5	6	9	8	9	6.36364	13032.6	12546.8	11615.1	11901.5	16469.5	11243.7	15524		12398.2	13784.7		0.899418	0.419108
4.33875e-41	2.06179e-40	P62241	RPS8	40S ribosomal protein S8	RS8_HUMAN	4	5	4	4	6	7	7	6	6	6	6	5.54545	20104.3	23112.1	20129	25495.1	42072.2	26430.8	41443.5		21115.1	33860.4		0.623594	0.0670693
5.68301e-44	2.99716e-43	P62244	RPS15A	40S ribosomal protein S15a	RS15A_HUMAN	5	6	6	6	7	4	4	4	6	4	4	5.09091	44461.2	50388	55673.6	45457	71009.5	38949.5	73258		50174.3	57168.5		0.877656	0.542412
3.35537e-60	5.0541e-59	P62249	RPS16	40S ribosomal protein S16	RS16_HUMAN	4	5	5	5	6	6	7	7	8	8	7	6.18182	42443.6	50689.6	44168.4	38005	65207.9	39095	61864.3		45767.2	51043		0.89664	0.576213
0.00241563	0.00472931	P62256	UBE2H	Ubiquitin-conjugating enzyme E2 H	UBE2H_HUMAN	1	2	2	0	2	2	0	0	3	2	1	1.36364	10842	10631.1	9485.8	7313.14	9757.92	6186.17	10442.7		10319.7	8424.99		1.22489	0.186813
2.9013e-50	2.04191e-49	P62258	YWHAE	14-3-3 protein epsilon	1433E_HUMAN	17	17	15	16	17	18	19	18	17	19	16	17.1818	239413	206480	224823	177971	319918	181347	309259		223572	247124		0.904697	0.636525
1.09287e-20	3.44221e-20	P62263	RPS14	40S ribosomal protein S14	RS14_HUMAN	4	3	3	3	6	3	4	4	5	4	4	3.90909	38684.4	38394.8	37351.1	41918	66212.3	40798.2	58422.2		38143.4	51837.7		0.735824	0.124041
2.45696e-47	1.45563e-46	P62266	RPS23	40S ribosomal protein S23	RS23_HUMAN	4	4	3	3	5	3	4	2	6	3	3	3.63636	15967.4	16868.5	14231.1	13549	22918.2	13542.2	22548.3		15689	18139.5		0.864909	0.479101
2.02494e-58	2.58306e-57	P62269	RPS18	40S ribosomal protein S18	RS18_HUMAN	6	8	5	5	7	4	5	7	10	7	6	6.36364	62954.7	62772.5	62954.3	58773.5	100333	58815.9	99275.9		62893.9	79299.5		0.793118	0.294361
4.94461e-09	1.28396e-08	P62273	RPS29	40S ribosomal protein S29	RS29_HUMAN	1	2	2	1	1	1	1	1	1	2	1	1.27273	10830.5	18019.9	25980.1	20002.1	30023.2	9917.16	10029.4		18276.8	17493		1.04481	0.912155
4.29791e-54	3.96925e-53	P62277	RPS13	40S ribosomal protein S13	RS13_HUMAN	6	6	6	5	5	5	4	6	6	5	4	5.27273	53584.2	55093.9	55114.6	80956.8	85318.9	44324.2	72458.4		54597.6	70764.6		0.771538	0.198283
2.27748e-10	6.03288e-10	P62280	RPS11	40S ribosomal protein S11	RS11_HUMAN	2	3	3	2	4	3	2	2	5	5	3	3.09091	20074.1	25463.1	26838.4	18825.1	31760.9	14351	17982.6		24125.2	20729.9		1.16379	0.51259
1.9091e-31	7.26277e-31	P62304	SNRPE	Small nuclear ribonucleoprotein E	RUXE_HUMAN	1	1	1	1	1	1	1	1	1	1	1	1	26436.9	27616.9	27035.8	21599.5	28108.3	23021.5	27002.1		27029.8	24932.8		1.08411	0.311997
0.000588788	0.00121631	P62306	SNRPF	Small nuclear ribonucleoprotein F	RUXF_HUMAN	1	1	1	1	0	1	0	0	1	1	0	0.636364	1583.62	2404.37	2330.26	1399.97	1468.22	1071.5	1477.98		2106.09	1354.42		1.55497	0.0286085
3.53842e-23	1.15643e-22	P62312	LSM6	U6 snRNA-associated Sm-like protein LSm6	LSM6_HUMAN	2	2	2	1	2	2	0	0	2	1	1	1.36364	10406.8	10329.3	11816	4358.8	10442	4355.91	9166.73		10850.7	7080.86		1.5324	0.108026
0.00265977	0.00517995	P62314	SNRPD1	Small nuclear ribonucleoprotein Sm D1	SMD1_HUMAN	0	0	0	0	1	1	0	1	1	1	0	0.454545	16958.8	34611.2	23786.3	14280.3	30350.9	22258.2	29878.3		25118.8	24191.9		1.03831	0.887218
1.37435e-23	4.50609e-23	P62316	SNRPD2	Small nuclear ribonucleoprotein Sm D2	SMD2_HUMAN	3	2	2	1	2	3	2	2	3	1	2	2.09091	8576.73	23241.2	19423	9090.55	16348.4	5030.86	15037.4		17080.3	11376.8		1.50133	0.290132
3.83409e-27	1.3492e-26	P62318	SNRPD3	Small nuclear ribonucleoprotein Sm D3	SMD3_HUMAN	2	2	2	2	2	2	2	2	2	3	2	2.09091	14044.8	14736.6	14568.2	14457.9	21939.6	13708.2	22153.6		14449.9	18064.8		0.799892	0.243074
8.38238e-42	4.09293e-41	P62333	PSMC6	26S proteasome regulatory subunit 10B	PRS10_HUMAN	8	8	8	7	7	9	5	6	9	8	10	7.72727	12833.8	14693.2	14093.1	10823.7	13360.2	10366.3	15633.9		13873.4	12546		1.1058	0.421524
4.34675e-26	1.48854e-25	P62424	RPL7A	60S ribosomal protein L7a	RL7A_HUMAN	5	5	4	6	8	7	6	5	8	7	6	6.09091	9622.91	11163.2	10840.8	10885	19440.9	11144.1	18386.8		10542.3	14964.2		0.704502	0.167369
3.45749e-10	9.12311e-10	P62495	ETF1	Eukaryotic peptide chain release factor subunit 1	ERF1_HUMAN	3	3	2	2	2	3	3	2	2	3	2	2.45455	13882.1	14054	12769.5	13918.9	12216	7381.18	10844.5		13568.5	11090.1		1.22348	0.199116
1.96683e-40	9.14419e-40	P62633	CNBP	Cellular nucleic acid-binding protein	CNBP_HUMAN	0	0	0	0	1	1	1	0	1	2	1	0.636364	34869.5	44415.7	38796.5	62419.6	11280.6	1767.81	26147.8		39360.6	25404		1.54939	0.42103
7.9242e-39	3.49693e-38	P62701	RPS4X	40S ribosomal protein S4, X isoform	RS4X_HUMAN	8	8	8	5	7	7	7	5	7	7	7	6.90909	32674.8	35907.7	32623.5	35767.5	62181.9	33172.9	57064.4		33735.3	47046.7		0.717061	0.18866
1.40228e-66	3.97508e-65	P62714;P67775	PPP2CB;PPP2CA	Serine/threonine-protein phosphatase 2A catalytic subunit beta isoform;Serine/threonine-protein phosphatase 2A catalytic subunit alpha isoform	PP2AB_HUMAN;PP2AA_HUMAN	7	7	7	4	9	8	6	5	7	10	8	7.09091	67283.2	68308.5	64446.4	39315.7	53071.5	34302.7	48844.8		66679.4	43883.7		1.51946	0.00699861
3.43662e-48	2.12228e-47	P62750	RPL23A	60S ribosomal protein L23a	RL23A_HUMAN	3	4	4	2	6	4	3	4	8	5	5	4.36364	33919.8	32267.6	30983.4	33226.6	51388.9	38030.3	53506.5		32390.3	44038.1		0.735506	0.106527
7.23667e-26	2.46991e-25	P62753	RPS6	40S ribosomal protein S6	RS6_HUMAN	3	3	3	2	3	3	3	2	4	3	4	3	31550.6	37563.9	36409.5	35307.9	58059.7	36549.9	76369.6		35174.7	51571.8		0.682052	0.219021
1.92307e-50	1.37719e-49	P62805	HIST1H4A	Histone H4	H4_HUMAN	12	13	13	11	11	10	10	10	11	10	10	11	3548579	3602146	3536257	2.69071e+06	6361583	2.92283e+06	6.73783e+06		3.56233e+06	4.67824e+06		0.761468	0.424213
8.67395e-05	0.000189748	P62820	RAB1A	Ras-related protein Rab-1A	RAB1A_HUMAN	3	3	3	3	3	2	2	3	2	3	3	2.72727	22645.3	21752.2	17349.5	14145.6	18674.1	14416.8	18414.1		20582.3	16412.6		1.25405	0.091615
4.14583e-60	6.17638e-59	P62826	RAN	GTP-binding nuclear protein Ran	RAN_HUMAN	8	8	9	3	7	7	7	5	6	7	6	6.63636	102779	102186	123526	43742.9	92091.3	47658.3	82447		109497	66484.9		1.64694	0.0397043
3.29371e-39	1.47261e-38	P62829	RPL23	60S ribosomal protein L23	RL23_HUMAN	4	4	4	3	5	4	4	3	4	4	4	3.90909	19493.5	21067.2	17274.4	19138.6	28044.4	21575.8	31763.1		19278.3	25130.5		0.76713	0.160581
2.27268e-08	5.79455e-08	P62834	RAP1A	Ras-related protein Rap-1A	RAP1A_HUMAN	1	1	1	0	1	1	1	0	1	1	1	0.818182	23659	17973.9	19914.1	2740.9	19714.7	4832.84	14274.4		20515.6	10390.7		1.97443	0.0950711
1.42455e-64	3.21271e-63	P62837	UBE2D2	Ubiquitin-conjugating enzyme E2 D2	UB2D2_HUMAN	1	1	1	1	1	1	1	1	2	2	3	1.36364	34200.3	61739.6	34737.2	27240.8	50227.7	27116.4	17920.3		43559	30626.3		1.42228	0.298417
1.5834e-15	4.63328e-15	P62841	RPS15	40S ribosomal protein S15	RS15_HUMAN	0	2	1	1	2	1	2	1	1	1	1	1.18182	8000.32	12710.7	6594.01	9661.75	7460.76	8606.9	13791.1		9101.69	9880.13		0.921211	0.743308
3.54373e-41	1.68792e-40	P62847	RPS24	40S ribosomal protein S24	RS24_HUMAN	3	3	3	3	3	3	3	4	3	4	4	3.27273	31114.1	37598.8	34714	24871.9	49940.3	27224.1	40993.3		34475.6	35757.4		0.964154	0.865189
4.10139e-37	1.73132e-36	P62851	RPS25	40S ribosomal protein S25	RS25_HUMAN	4	3	4	3	4	5	4	5	5	5	4	4.18182	36088.7	35423.1	37692.4	34843.6	46327.2	36770.6	50548.2		36401.4	42122.4		0.864182	0.258875
1.06794e-43	5.58173e-43	P62854	RPS26	40S ribosomal protein S26	RS26_HUMAN	2	2	1	2	2	2	2	2	2	2	3	2	36383.8	30097.7	32230.3	44397.7	54475.1	33480.1	54991.7		32903.9	46836.2		0.702532	0.0745916
9.84314e-53	8.11711e-52	P62857	RPS28	40S ribosomal protein S28	RS28_HUMAN	2	2	2	2	2	2	2	2	2	2	2	2	54044.7	49837.4	51860.1	50717.2	65180.2	43034	57008.2		51914.1	53984.9		0.961641	0.729127
2.41741e-15	7.04343e-15	P62861	FAU	40S ribosomal protein S30	RS30_HUMAN	1	1	1	1	1	1	1	1	1	1	1	1	41705.3	46422.3	46620.8	46343.8	51866.2	54478.5	61317		44916.1	53501.4		0.839532	0.0798456
1.05705e-18	3.2297e-18	P62879	GNB2	Guanine nucleotide-binding protein G(I)/G(S)/G(T) subunit beta-2	GBB2_HUMAN	4	4	4	4	5	7	4	4	5	6	3	4.54545	44855.1	48292.1	45396.3	31737.9	60881.2	30140.3	60410.2		46181.2	45792.4		1.00849	0.971053
1.72864e-10	4.59096e-10	P62888	RPL30	60S ribosomal protein L30	RL30_HUMAN	3	0	1	2	4	5	3	1	4	3	4	2.72727	9573.65	11617.4	10535.5	8734.95	11824.2	6753.05	11897		10575.5	9802.31		1.07888	0.642292
0.00356369	0.0067422	P62891;Q59GN2	RPL39;RPL39P5	60S ribosomal protein L39;Putative 60S ribosomal protein L39-like 5	RL39_HUMAN;R39L5_HUMAN	1	0	1	1	1	1	1	0	1	0	0	0.636364	17246.3	18840.2	19060.6	18160.8	22817.6	14728.3	19271.5		18382.3	18744.6		0.980675	0.865338
4.10063e-15	1.18883e-14	P62899	RPL31	60S ribosomal protein L31	RL31_HUMAN	3	3	3	2	4	2	2	2	3	2	2	2.54545	36688.7	35217.7	35223.7	34935.2	34689.1	29294.3	21682.2		35710.1	30150.2		1.1844	0.193293
7.43927e-26	2.53481e-25	P62906	RPL10A	60S ribosomal protein L10a	RL10A_HUMAN	4	4	4	5	5	5	5	5	6	6	6	5	78504.2	45537.2	55220.3	68766.5	93124.7	74145.4	101787		59753.9	84455.9		0.707516	0.101408
1.53817e-14	4.41237e-14	P62910	RPL32	60S ribosomal protein L32	RL32_HUMAN	1	2	1	2	3	3	3	1	2	2	1	1.90909	23692.2	14648.1	19341.9	17525	29443.9	18280.7	25464.9		19227.4	22678.7		0.84782	0.432667
3.95317e-13	1.10451e-12	P62913	RPL11	60S ribosomal protein L11	RL11_HUMAN	2	2	3	3	3	2	3	3	3	3	3	2.72727	61331.2	65315.6	60817.6	58029.7	97250.4	47995.8	79518.6		62488.1	70698.6		0.883866	0.558306
2.22977e-49	1.48239e-48	P62917	RPL8	60S ribosomal protein L8	RL8_HUMAN	6	3	4	6	5	6	6	4	4	4	3	4.63636	26502.3	35244	36929.6	24525.1	48770.9	25919.6	41206.4		32892	35105.5		0.936947	0.779931
3.15432e-81	1.43066e-78	P62937	PPIA	Peptidyl-prolyl cis-trans isomerase A	PPIA_HUMAN	12	12	12	11	11	11	11	11	11	11	11	11.2727	242234	224740	229387	137858	391483	122965	394903		232120	261802		0.886625	0.754762
1.52114e-57	1.7998e-56	P62942	FKBP1A	Peptidyl-prolyl cis-trans isomerase FKBP1A	FKB1A_HUMAN	3	3	3	2	3	2	2	2	3	4	2	2.63636	155218	163121	157876	134504	159195	121386	147041		158738	140532		1.12955	0.122803
1.77676e-53	1.54973e-52	P62979	RPS27A	Ubiquitin-40S ribosomal protein S27a	RS27A_HUMAN	6	6	6	4	4	5	5	4	5	5	5	5	666623	648841	669120	554156	693948	572727	666104		661528	621734		1.06401	0.376142
7.37982e-45	4.04898e-44	P62993	GRB2	Growth factor receptor-bound protein 2	GRB2_HUMAN	5	6	5	3	6	6	5	6	5	7	5	5.36364	39729.2	44521	42106.8	31556.8	38938.9	32041.1	34433.3		42119	34242.5		1.23002	0.0189679
0.000186201	0.000398571	P62995	TRA2B	Transformer-2 protein homolog beta	TRA2B_HUMAN	0	0	0	0	3	0	0	0	3	0	0	0.545455	10782.3	10383.3	9776.34	8458.35	18766.8	10158.6	20373.3		10314	14439.3		0.714302	0.298715
5.40075e-15	1.56132e-14	P63000	RAC1	Ras-related C3 botulinum toxin substrate 1	RAC1_HUMAN	3	4	5	2	7	6	6	1	7	6	6	4.81818	64110.1	48554.9	54525.7	26987.4	57597.9	27285.5	78676.1		55730.2	47636.7		1.1699	0.621128
4.98303e-20	1.55273e-19	P63010	AP2B1	AP-2 complex subunit beta	AP2B1_HUMAN	7	7	8	3	7	6	3	5	9	7	2	5.81818	20918.9	22616.1	20160.4	15329.9	20243.3	11468.8	21334.9		21231.8	17094.2		1.24205	0.195624
6.79155e-13	1.88849e-12	P63092;Q5JWF2	GNAS	Guanine nucleotide-binding protein G(s) subunit alpha isoforms short;Guanine nucleotide-binding protein G(s) subunit alpha isoforms XLas	GNAS2_HUMAN;GNAS1_HUMAN	6	6	7	4	7	6	5	4	9	8	4	6	37341	40056.7	42073.5	25390.7	48346.4	16462.2	32690.3		39823.7	30722.4		1.29624	0.310333
9.53538e-55	9.35659e-54	P63104	YWHAZ	14-3-3 protein zeta/delta	1433Z_HUMAN	9	7	8	8	8	10	7	8	8	9	8	8.18182	73528.2	71376.8	75532.5	60383.2	83620.1	43349.7	89284.1		73479.2	69159.3		1.06246	0.746112
2.77022e-59	3.74438e-58	P63151	PPP2R2A	Serine/threonine-protein phosphatase 2A 55 kDa regulatory subunit B alpha isoform	2ABA_HUMAN	6	6	7	6	5	7	8	6	7	10	8	6.90909	29717.9	31719.3	31072.1	20495.1	23495.7	20014.8	21901		30836.4	21476.7		1.43581	0.000295347
2.8553e-25	9.61663e-25	P63173	RPL38	60S ribosomal protein L38	RL38_HUMAN	2	3	3	3	3	2	2	1	2	0	0	1.90909	17496.5	18339.9	21187.5	21296.2	27964.1	16534.6	17600.2		19008	20848.8		0.911706	0.589425
9.7594e-06	2.29481e-05	P63208	SKP1	S-phase kinase-associated protein 1	SKP1_HUMAN	2	0	0	2	3	3	1	3	4	3	2	2.09091	14579.3	10494.5	9273.86	17919.6	27544.5	13951.9	28409.1		11449.2	21956.3		0.521455	0.0640668
5.334e-48	3.27419e-47	P63220	RPS21	40S ribosomal protein S21	RS21_HUMAN	1	1	2	3	2	3	3	1	4	2	3	2.27273	18372.2	16953.4	25870.1	22338.6	26184.3	18640.5	17903.9		20398.6	21266.8		0.959173	0.798841
7.88313e-62	1.36932e-60	P63241	EIF5A	Eukaryotic translation initiation factor 5A-1	IF5A1_HUMAN	9	9	10	9	9	11	9	9	10	10	9	9.45455	15480.6	22919	22152.3	20714.4	24344.9	21491.7	28556.2		20184	23776.8		0.848893	0.267884
1.06652e-36	4.47435e-36	P63244	RACK1	Receptor of activated protein C kinase 1	RACK1_HUMAN	6	9	8	6	12	11	10	7	12	12	10	9.36364	47369.5	47718.9	53946.5	42162.5	76402.6	42954.3	67007.2		49678.3	57131.6		0.869541	0.504392
2.83928e-25	9.57055e-25	P63267	ACTG2	Actin, gamma-enteric smooth muscle	ACTH_HUMAN	2	2	2	2	2	2	2	2	2	3	2	2.09091	5233493	2.44958e+06	2.24081e+06	4.18557e+06	6399714	3.87773e+06	192444		3.30796e+06	3.66387e+06		0.902861	0.844473
1.37935e-39	6.26306e-39	P63279	UBE2I	SUMO-conjugating enzyme UBC9	UBC9_HUMAN	4	3	3	1	1	2	2	2	2	2	2	2.18182	29266.4	29927.5	30014.3	11529.6	24863.5	13088.1	21284.9		29736.1	17691.5		1.68081	0.0248518
9.45758e-06	2.22512e-05	P63302	SELENOW	Selenoprotein W	SELW_HUMAN	1	0	0	0	2	2	3	0	1	2	3	1.27273	7586.09	6846.46	5134.03	7932.55	8574.05	10580.1	10774.2		6522.19	9465.22		0.689069	0.0366342
1.22601e-53	1.08324e-52	P63316	TNNC1	Troponin C, slow skeletal and cardiac muscles	TNNC1_HUMAN	3	3	4	8	8	8	11	9	12	9	9	7.63636	95580.1	117334	124163	243057	267333	240168	325297		112359	268964		0.417748	0.00137429
3.38805e-41	1.62134e-40	P67809	YBX1	Nuclease-sensitive element-binding protein 1	YBOX1_HUMAN	6	7	7	7	4	7	8	7	5	7	6	6.45455	30504.1	32210.7	30827.3	49170.6	54209.4	44441.5	51538.3		31180.7	49840		0.625617	0.000670863
0.00340111	0.00646941	P67812	SEC11A	Signal peptidase complex catalytic subunit SEC11A	SC11A_HUMAN	0	0	1	0	3	2	1	2	3	2	1	1.36364	7445.25	10195.3	11420.2	11655.5	18442.2	9719.2	12995.7		9686.92	13203.2		0.733683	0.206395
1.77776e-42	8.83898e-42	P67936	TPM4	Tropomyosin alpha-4 chain	TPM4_HUMAN	6	5	7	4	5	4	4	5	9	5	4	5.27273	119339	125632	107269	134297	152698	124523	128201		117413	134930		0.87018	0.099236
5.85719e-45	3.23095e-44	P68036	UBE2L3	Ubiquitin-conjugating enzyme E2 L3	UB2L3_HUMAN	5	7	5	4	4	5	4	3	4	4	4	4.45455	74430.9	82035	73227.5	54466.4	52779.4	62528.4	61423.3		76564.4	57799.4		1.32466	0.00386707
9.36192e-65	2.18373e-63	P68104;Q5VTE0	EEF1A1;EEF1A1P5	Elongation factor 1-alpha 1;Putative elongation factor 1-alpha-like 3	EF1A1_HUMAN;EF1A3_HUMAN	14	15	14	13	15	14	14	13	17	15	15	14.4545	2420821	2.89047e+06	2.6341e+06	1.86438e+06	2776639	1.57843e+06	2.52252e+06		2.64846e+06	2.18549e+06		1.21184	0.242258
3.60104e-68	1.36106e-66	P68133	ACTA1	Actin, alpha skeletal muscle	ACTS_HUMAN	36	39	36	36	33	27	29	39	32	30	30	33.3636	159369136	165454832	162025664	201847840	177049488	204562768	188758000		1.62283e+08	193054524		0.840608	0.0101521
6.79566e-67	2.02481e-65	P68363	TUBA1B	Tubulin alpha-1B chain	TBA1B_HUMAN	21	19	20	21	19	17	19	19	20	20	19	19.4545	286800	299614	289690	237879	421807	219784	428308		292035	326945		0.893224	0.625905
2.23442e-50	1.59178e-49	P68366	TUBA4A	Tubulin alpha-4A chain	TBA4A_HUMAN	4	5	5	4	3	3	4	4	5	4	4	4.09091	340458	362746	330680	290146	371801	226558	303712		344628	298054		1.15626	0.253715
8.97056e-69	3.62553e-67	P68371	TUBB4B	Tubulin beta-4B chain	TBB4B_HUMAN	21	22	22	20	20	22	21	21	20	23	21	21.1818	462390	471032	483797	389527	445579	378977	465490		472406	419893		1.12506	0.0943672
0.000477769	0.000995535	P68400;Q8NEV1	CSNK2A1;CSNK2A3	Casein kinase II subunit alpha;Casein kinase II subunit alpha 3	CSK21_HUMAN;CSK23_HUMAN	3	3	3	1	2	2	0	0	5	0	1	1.81818	25480.1	25786.7	29673.8	25586.1	20518.9	16631.1	15378.5		26980.2	19528.6		1.38157	0.0523856
2.919e-11	7.89619e-11	P68402	PAFAH1B2	Platelet-activating factor acetylhydrolase IB subunit beta	PA1B2_HUMAN	2	2	2	3	2	2	3	3	2	2	1	2.18182	20615.3	24087.5	21292.6	12229.4	17233.4	12946.7	17742.4		21998.5	15038		1.46286	0.0147483
6.53486e-59	8.57726e-58	P68871	HBB	Hemoglobin subunit beta	HBB_HUMAN	19	18	18	15	15	12	13	16	15	13	13	15.1818	42832052	44253764	44221636	6365458	33514776	7321849	36217748		4.37692e+07	2.0855e+07		2.09874	0.062716
1.3591e-47	8.18265e-47	P69891	HBG1	Hemoglobin subunit gamma-1	HBG1_HUMAN	11	11	12	4	13	8	8	3	13	11	8	9.27273	30745122	33225718	41386292	5620646	148479888	5842366	139384688		35119044	74831897		0.469306	0.439714
1.97321e-31	7.4927e-31	P69892	HBG2	Hemoglobin subunit gamma-2	HBG2_HUMAN	1	1	1	0	1	0	0	0	1	1	0	0.545455	159672	148590	140364	5792.93	1.01676e+06	8453.54	620440		149542	412861		0.362209	0.410405
3.86687e-70	1.97307e-68	P69905	HBA1	Hemoglobin subunit alpha	HBA_HUMAN	14	18	17	10	11	9	10	11	11	9	9	11.7273	54576056	68555960	64935304	8.18786e+06	35908360	9174523	33280948		6.26891e+07	2.16379e+07		2.89719	0.00770584
1.36635e-17	4.11012e-17	P78344	EIF4G2	Eukaryotic translation initiation factor 4 gamma 2	IF4G2_HUMAN	6	6	5	3	5	4	2	5	5	6	4	4.63636	9231.97	10759.3	8480.11	9692.97	7344.66	13842.9	7950.28		9490.46	9707.71		0.977621	0.909754
0.000222859	0.000475046	P78347	GTF2I	General transcription factor II-I	GTF2I_HUMAN	0	0	0	0	2	0	0	0	3	1	0	0.545455	7676.09	1462.47	2707.12	1093.11	2181.05	542.659	2723.74		3948.56	1635.14		2.41482	0.23019
1.04297e-08	2.68435e-08	P78356	PIP4K2B	Phosphatidylinositol 5-phosphate 4-kinase type-2 beta	PI42B_HUMAN	1	1	2	2	1	1	2	2	2	2	2	1.63636	8078.11	11148.7	8189.15	6112.54	7965.33	4933.2	6702.91		9138.65	6428.5		1.42158	0.0608646
9.11518e-50	6.24298e-49	P78371	CCT2	T-complex protein 1 subunit beta	TCPB_HUMAN	14	17	15	12	14	14	13	12	18	17	13	14.4545	46335.6	44357.3	43726.9	19444.2	50146.4	24103.8	48864.3		44806.6	35639.7		1.25721	0.381946
5.2846e-39	2.34221e-38	P78417	GSTO1	Glutathione S-transferase omega-1	GSTO1_HUMAN	10	11	10	13	8	11	10	9	8	10	11	10.0909	137596	128409	131224	110104	57249.1	104752	62312.3		132410	83604.2		1.58377	0.031783
2.24955e-31	8.52615e-31	P78527	PRKDC	DNA-dependent protein kinase catalytic subunit	PRKDC_HUMAN	8	7	7	6	14	11	8	9	16	10	9	9.54545	93421.5	90186.9	75250.9	70085.9	86589.5	74184.5	92777.3		86286.5	80909.3		1.06646	0.521991
1.87783e-05	4.34295e-05	P78560	CRADD	Death domain-containing protein CRADD	CRADD_HUMAN	0	0	0	0	1	0	0	1	2	2	0	0.545455	101.188	1844.07	2141.09	2211.69	3177.01	1731.36	4404.85		1362.12	2881.23		0.472756	0.144176
1.84878e-34	7.42789e-34	P80297	MT1X	Metallothionein-1X	MT1X_HUMAN	0	0	0	0	0	2	2	0	0	2	1	0.636364	255.364	848.679	337.073	888	1359.38	20.1512	2176.93		480.372	1111.11		0.432334	0.307618
0.000165766	0.000355948	P80723	BASP1	Brain acid soluble protein 1	BASP1_HUMAN	0	0	0	0	3	1	0	0	3	1	0	0.727273	1722.87	2301.45	2348.43	1311.22	9690.31	859.645	6749.97		2124.25	4652.79		0.456554	0.366283
3.83804e-60	5.75988e-59	P80748	IGLV3-21	Immunoglobulin lambda variable 3-21	LV321_HUMAN	3	1	1	1	1	1	1	1	1	1	1	1.18182	34344.5	27773.9	25911.4	23759.9	34387.6	4736.23	28517.9		29343.3	22850.4		1.28415	0.447944
1.6948e-39	7.67834e-39	P81605	DCD	Dermcidin	DCD_HUMAN	1	0	0	0	4	3	3	0	3	3	3	1.81818	12490.2	11961.2	13140	8599.89	82024.4	7864.08	74106.7		12530.5	43148.8		0.290401	0.256906
0.00475884	0.00878986	P82675	MRPS5	28S ribosomal protein S5, mitochondrial	RT05_HUMAN	0	2	0	0	0	0	0	1	0	0	0	0.272727	239550	313481	164003	167435	215876	164898	142194		239011	172601		1.38476	0.161936
1.20998e-38	5.30519e-38	P82909	MRPS36	28S ribosomal protein S36, mitochondrial	RT36_HUMAN	4	5	4	4	5	2	3	6	4	4	3	4	13436.6	15518.2	15111.2	18391.2	12479.1	18399.6	15160.5		14688.7	16107.6		0.911911	0.46003
0.000239435	0.00050905	P82930	MRPS34	28S ribosomal protein S34, mitochondrial	RT34_HUMAN	1	3	0	3	1	3	2	3	2	4	2	2.18182	8102.84	9504.46	11543.4	9975.84	9400.01	9823.34	11055		9716.89	10063.5		0.965553	0.725689
3.2883e-10	8.68231e-10	P82933	MRPS9	28S ribosomal protein S9, mitochondrial	RT09_HUMAN	2	2	2	2	3	4	4	2	3	2	2	2.54545	7310.67	10672.3	6648.39	8840.06	8932.09	11478	10012.1		8210.45	9815.56		0.836473	0.262297
4.52937e-11	1.22119e-10	P82979	SARNP	SAP domain-containing ribonucleoprotein	SARNP_HUMAN	1	1	1	1	1	1	1	2	1	1	1	1.09091	21365.1	37802.9	16317.8	36885.3	24937.5	7588.3	6549.47		25161.9	18990.1		1.325	0.571753
2.71992e-31	1.02803e-30	P83111	LACTB	Serine beta-lactamase-like protein LACTB, mitochondrial	LACTB_HUMAN	4	7	4	7	3	6	8	6	4	6	7	5.63636	11281.3	13622.1	16657.8	14246	11770.7	17935.3	12400.1		13853.8	14088		0.983371	0.915268
4.16398e-40	1.92933e-39	P83731	RPL24	60S ribosomal protein L24	RL24_HUMAN	3	2	3	3	3	3	3	3	3	3	3	2.90909	44126.1	47481.2	44665.3	42188	60119	37561.3	54419.9		45424.2	48572		0.935193	0.636492
2.21172e-06	5.32954e-06	P83916	CBX1	Chromobox protein homolog 1	CBX1_HUMAN	1	1	1	0	2	2	1	0	2	2	0	1.09091	5848.59	7109.35	4627.22	5443.73	10579.3	3731.67	7432.99		5861.72	6796.91		0.862409	0.63289
0.00539604	0.00985091	P84022	SMAD3	Mothers against decapentaplegic homolog 3	SMAD3_HUMAN	2	0	1	0	1	1	0	0	1	1	0	0.636364	19529.9	40980.2	39781.1	28420.1	18358.9	7553.8	11212.3		33430.4	16386.3		2.04015	0.0853849
1.01302e-50	7.39739e-50	P84085	ARF5	ADP-ribosylation factor 5	ARF5_HUMAN	5	7	5	5	6	5	4	5	6	7	3	5.27273	25279.7	25632.4	27725.1	21043.7	37111.6	19496.2	34949.2		26212.4	28150.2		0.931162	0.737086
4.28493e-05	9.62635e-05	P84090	ERH	Enhancer of rudimentary homolog	ERH_HUMAN	0	0	0	1	1	1	0	1	1	1	0	0.545455	657.828	1181.53	2356.48	4489.88	5189.45	3648.33	4311.94		1398.61	4409.9		0.317153	0.00306803
2.04575e-24	6.78924e-24	P84098	RPL19	60S ribosomal protein L19	RL19_HUMAN	3	2	3	2	2	3	3	2	3	2	2	2.45455	47832.8	47216.1	47896.9	28792.4	27736.8	21802.6	25578.5		47648.6	25977.6		1.83422	7.67967e-05
4.42298e-33	1.72441e-32	P84103	SRSF3	Serine/arginine-rich splicing factor 3	SRSF3_HUMAN	3	3	2	3	3	4	2	2	3	4	3	2.90909	31490.6	35300.3	34088.6	24464.9	60877.6	20449.3	40526.6		33626.5	36579.6		0.919269	0.797482
8.30899e-09	2.14531e-08	P84243	H3F3A	Histone H3.3	H33_HUMAN	0	0	0	1	1	0	1	0	1	1	1	0.545455	NaN	2070.28	3121.23	6665.72	10224.3	1895.55	27409		2595.75	11548.6		0.224767	0.343452
2.22119e-14	6.34937e-14	P98095	FBLN2	Fibulin-2	FBLN2_HUMAN	0	0	0	0	2	2	1	0	2	2	0	0.818182	7024.62	5988.05	3175.59	4000.74	7704.86	8555.99	12634.3		5396.09	8223.98		0.656141	0.274769
1.57063e-75	1.78092e-73	P98160	HSPG2	Basement membrane-specific heparan sulfate proteoglycan core protein	PGBM_HUMAN	65	68	65	68	88	90	91	69	90	108	94	81.4545	102860	103100	101183	106933	185063	100505	181832		102381	143583		0.713043	0.191512
0.00168452	0.00335262	P98179	RBM3	RNA-binding protein 3	RBM3_HUMAN	1	1	1	1	1	0	0	1	0	1	0	0.636364	11223.7	12911.5	12611	10784.9	11653.4	12328.2	8792.33		12248.7	10889.7		1.1248	0.234847
2.01215e-49	1.34209e-48	P99999	CYCS	Cytochrome c	CYC_HUMAN	9	10	10	8	8	8	8	8	8	8	8	8.45455	607073	740947	638130	489966	224515	549843	215140		662050	369866		1.78997	0.0436963
2.09253e-05	4.81224e-05	Q00013	MPP1	55 kDa erythrocyte membrane protein	EM55_HUMAN	6	5	6	0	3	0	0	0	1	0	0	1.90909	40175	41652.4	41364	13554.6	18515.5	8998.31	25576.5		41063.8	16661.2		2.46463	0.00217232
9.27605e-40	4.24018e-39	Q00059	TFAM	Transcription factor A, mitochondrial	TFAM_HUMAN	3	4	5	5	6	3	4	6	5	5	6	4.72727	29334	33746.8	29212.8	29123.3	26520	21895.1	25323.5		30764.5	25715.5		1.19634	0.0674735
5.3739e-05	0.000119936	Q00169	PITPNA	Phosphatidylinositol transfer protein alpha isoform	PIPNA_HUMAN	3	3	4	0	2	3	1	1	0	0	1	1.63636	17032.9	15310.7	16702.5	9599.69	11928.5	4182.78	8301.02		16348.7	8503		1.9227	0.0105337
6.37916e-64	1.34225e-62	Q00325	SLC25A3	Phosphate carrier protein, mitochondrial	MPCP_HUMAN	15	16	15	15	14	11	14	13	14	13	14	14	541589	522842	560073	548463	467648	593644	494286		541501	526010		1.02945	0.671943
3.75535e-39	1.67351e-38	Q00577	PURA	Transcriptional activator protein Pur-alpha	PURA_HUMAN	5	6	5	6	6	4	4	5	6	5	4	5.09091	35326.9	36902.4	34440.9	29165.5	36741.5	28221.4	33959.4		35556.7	32022		1.11039	0.209755
1.80764e-50	1.30137e-49	Q00610	CLTC	Clathrin heavy chain 1	CLH1_HUMAN	24	24	26	21	33	20	17	18	35	26	20	24	26413.4	28959.4	26712.3	24038.5	40083.9	22451.9	36904.3		27361.7	30869.7		0.886361	0.538897
1.51378e-58	1.96166e-57	Q00688	FKBP3	Peptidyl-prolyl cis-trans isomerase FKBP3	FKBP3_HUMAN	13	14	12	12	12	9	11	11	11	10	10	11.3636	174854	165285	168119	131738	160424	143955	150540		169419	146665		1.15515	0.0290197
3.99905e-37	1.68987e-36	Q00765	REEP5	Receptor expression-enhancing protein 5	REEP5_HUMAN	1	2	1	2	0	2	3	3	2	1	2	1.72727	24583.5	20573.2	22316.9	22550.3	25365.5	13115.1	15979.5		22491.2	19252.6		1.16822	0.396662
7.13909e-05	0.000157523	Q00796	SORD	Sorbitol dehydrogenase	DHSO_HUMAN	2	3	1	0	1	0	2	1	1	2	2	1.36364	20794.9	23534.4	20487.4	10231	15981.5	7383.96	10710.1		21605.6	11076.6		1.95056	0.005642
5.55938e-56	5.86393e-55	Q00839	HNRNPU	Heterogeneous nuclear ribonucleoprotein U	HNRPU_HUMAN	7	9	7	6	15	11	9	7	14	12	9	9.63636	53338.7	59136.4	54207	47281.3	98431.4	41446.9	88590.6		55560.7	68937.5		0.805958	0.468964
3.82717e-79	1.0415e-76	Q00872	MYBPC1	Myosin-binding protein C, slow-type	MYPC1_HUMAN	95	92	93	88	87	82	82	87	87	86	83	87.4545	3.38153e+06	3311858	3.35763e+06	4.1753e+06	3437544	4321257	3.4532e+06		3.35034e+06	3846824		0.870936	0.133121
3.80365e-05	8.56399e-05	Q00G26	PLIN5	Perilipin-5	PLIN5_HUMAN	2	0	0	6	0	2	3	4	0	3	5	2.27273	20505.3	22935.4	19536.3	20597.4	23668.1	21855.4	18149.6		20992.4	21067.6		0.996428	0.964552
1.04125e-54	1.01441e-53	Q01082	SPTBN1	Spectrin beta chain, non-erythrocytic 1	SPTB2_HUMAN	27	27	30	26	40	40	22	21	49	44	21	31.5455	32479.4	34573.4	32133.9	35089.9	63186.9	29870.6	58976.7		33062.2	46781		0.706744	0.225379
4.32705e-24	1.42444e-23	Q01105	SET	Protein SET	SET_HUMAN	2	2	2	4	4	4	2	1	3	1	1	2.36364	26484.6	24234	24849.4	15218.8	26249.2	12616.4	26700.7		25189.4	20196.3		1.24723	0.30521
0.0029301	0.00564983	Q01130	SRSF2	Serine/arginine-rich splicing factor 2	SRSF2_HUMAN	1	1	1	0	1	2	0	0	3	2	1	1.09091	15981.9	20494.5	14237.9	10553.8	22961.9	11359.9	24994.8		16904.8	17467.6		0.967778	0.910154
4.09556e-34	1.63422e-33	Q01469	FABP5	Fatty acid-binding protein 5	FABP5_HUMAN	1	1	2	2	4	5	3	2	3	4	4	2.81818	81776.3	37406.2	48821.4	62638.7	180180	92284.9	181357		56001.3	129115		0.433731	0.110067
4.33503e-15	1.2559e-14	Q01484	ANK2	Ankyrin-2	ANK2_HUMAN	1	2	0	0	1	0	2	1	1	1	1	0.909091	8770.83	9874.34	7449.44	11697	10098.7	8583.72	9904.89		8698.2	10071.1		0.863682	0.210434
3.41573e-29	1.24602e-28	Q01518	CAP1	Adenylyl cyclase-associated protein 1	CAP1_HUMAN	4	3	5	2	5	5	3	3	6	6	5	4.27273	25803.8	20539.1	27275.9	17530.5	31517.9	15301.8	33480.4		24539.6	24457.6		1.00335	0.989269
0.00440851	0.0082084	Q01814	ATP2B2	Plasma membrane calcium-transporting ATPase 2	AT2B2_HUMAN	1	0	0	0	0	2	0	0	0	2	2	0.636364	1576.42	1963.51	4019.54	5566.53	2834.37	4035.83	2967.69		2519.82	3851.1		0.654312	0.232583
1.39519e-24	4.64155e-24	Q01844	EWSR1	RNA-binding protein EWS	EWS_HUMAN	1	1	1	2	1	2	2	2	2	2	2	1.63636	13617.4	11595.1	11312.7	10261.5	21014.2	10021.3	11027.6		12175.1	13081.2		0.930734	0.788237
6.90616e-27	2.41568e-26	Q01995	TAGLN	Transgelin	TAGL_HUMAN	6	6	8	7	12	12	7	3	11	10	7	8.09091	16697.7	17855.1	16435.6	14554.5	38647	13656.5	38029.1		16996.1	26221.8		0.648169	0.316346
3.07445e-14	8.74558e-14	Q02045	MYL5	Myosin light chain 5	MYL5_HUMAN	0	0	0	0	1	2	0	0	1	1	0	0.454545	11156.2	4592.78	19859.6	7548.65	8668.86	27324.9	215.984		11869.5	10939.6		1.08501	0.909391
5.42942e-43	2.75315e-42	Q02094	RHAG	Ammonium transporter Rh type A	RHAG_HUMAN	2	2	2	0	2	0	0	0	2	0	0	0.909091	72731.5	72559.3	68468.5	5728.88	19394.5	4921.33	13454.6		71253.1	10874.8		6.5521	3.01415e-05
0.00367192	0.00693604	Q02127	DHODH	Dihydroorotate dehydrogenase (quinone), mitochondrial	PYRD_HUMAN	0	0	2	0	0	0	0	1	0	0	0	0.272727	5687.03	6652.75	5184.7	3916.42	5193.83	2649.23	4106.93		5841.5	3966.6		1.47267	0.0468901
2.20949e-70	1.17143e-68	Q02218	OGDH	2-oxoglutarate dehydrogenase, mitochondrial	ODO1_HUMAN	33	35	33	36	35	38	42	34	37	37	42	36.5455	233906	259894	254677	259454	202745	257084	200346		249492	229907		1.08519	0.383209
0.00011385	0.0002472	Q02221	COX6A2	Cytochrome c oxidase subunit 6A2, mitochondrial	CX6A2_HUMAN	0	1	1	1	1	1	1	1	1	1	1	0.909091	29263.5	41704.5	39988.2	43872.1	24952.3	42984.1	29068.6		36985.4	35219.3		1.05015	0.798636
1.50832e-49	1.01266e-48	Q02252	ALDH6A1	Methylmalonate-semialdehyde dehydrogenase [acylating], mitochondrial	MMSA_HUMAN	12	9	9	9	11	5	10	12	11	3	9	9.09091	27083.3	27486.5	26614.6	27746.4	22782.5	25820.2	21257.2		27061.5	24401.6		1.109	0.187869
9.65036e-55	9.42411e-54	Q02338	BDH1	D-beta-hydroxybutyrate dehydrogenase, mitochondrial	BDH_HUMAN	6	5	6	6	5	4	8	7	4	4	8	5.72727	70986.6	61459.4	63313.6	78909.9	38759.5	86651.4	30832.7		65253.2	58788.4		1.10997	0.715966
1.4145e-35	5.82057e-35	Q02413	DSG1	Desmoglein-1	DSG1_HUMAN	0	0	0	0	6	0	2	0	6	0	2	1.45455	19947.1	22777.1	17533.5	4049.29	26453.3	26692	38397.7		20085.9	23898.1		0.840483	0.675707
2.3542e-05	5.37463e-05	Q02539	HIST1H1A	Histone H1.1	H11_HUMAN	1	1	1	1	1	1	1	1	1	1	1	1	405408	416036	416526	515604	1.12968e+06	462992	1094463		412656	800684		0.51538	0.12853
3.3369e-51	2.49931e-50	Q02543	RPL18A	60S ribosomal protein L18a	RL18A_HUMAN	1	1	2	1	3	2	3	1	4	2	3	2.09091	14473.2	18978.5	23588.1	25439.1	35584.8	12337.9	28162.4		19013.3	25381.1		0.749113	0.347478
1.2736e-59	1.78655e-58	Q02641	CACNB1	Voltage-dependent L-type calcium channel subunit beta-1	CACB1_HUMAN	12	10	11	8	9	10	11	10	11	11	11	10.3636	25941	25104.1	24578.6	23029.8	26373.6	21412.8	27094.4		25207.9	24477.6		1.02983	0.673561
2.67569e-17	8.01923e-17	Q02750	MAP2K1	Dual specificity mitogen-activated protein kinase kinase 1	MP2K1_HUMAN	5	7	5	3	4	6	5	3	4	5	4	4.63636	30227.4	34582.9	33568.6	25451.3	28395.1	22665.2	18828.7		32793	23835.1		1.37583	0.0196865
2.92726e-47	1.72177e-46	Q02878	RPL6	60S ribosomal protein L6	RL6_HUMAN	6	10	8	10	11	8	9	10	12	9	9	9.27273	54860.4	64133.1	64790.2	62305.9	77855	57181.3	75660.1		61261.2	68250.6		0.897593	0.334099
3.95604e-62	7.20918e-61	Q02978	SLC25A11	Mitochondrial 2-oxoglutarate/malate carrier protein	M2OM_HUMAN	16	14	15	15	14	12	12	15	16	14	13	14.1818	277178	289933	294693	336985	256006	333643	261791		287268	297106		0.966886	0.725795
2.34536e-38	1.02175e-37	Q03135	CAV1	Caveolin-1	CAV1_HUMAN	6	4	5	7	7	8	7	7	7	7	7	6.54545	46330.1	50242.3	49780.6	99231	78942.8	96713.5	80620.1		48784.3	88876.8		0.548898	0.00145828
7.28014e-12	1.98646e-11	Q03154	ACY1	Aminoacylase-1	ACY1_HUMAN	6	8	6	8	0	3	9	9	5	7	12	6.63636	21569.8	24758.6	21345.6	19815.7	19728.6	23344.2	11898		22558	18696.6		1.20653	0.255178
1.61399e-66	4.51253e-65	Q03252	LMNB2	Lamin-B2	LMNB2_HUMAN	11	13	11	12	21	14	11	13	21	14	10	13.7273	13200.7	14912	15837.1	14757.9	28017.1	14152.2	29189.6		14649.9	21529.2		0.680468	0.218175
0.00315295	0.00604525	Q03591	CFHR1	Complement factor H-related protein 1	FHR1_HUMAN	1	0	0	0	1	0	0	0	1	0	0	0.272727	10182.5	6839.58	4208.4	9409.26	6519.82	6937.25	4517.28		7076.84	6845.9		1.03373	0.906624
4.26091e-13	1.18724e-12	Q04323	UBXN1	UBX domain-containing protein 1	UBXN1_HUMAN	1	2	1	2	3	4	3	2	3	2	2	2.27273	25080.1	5830.52	9856.18	10440.1	11665.6	3643.01	4027.31		13589	7444		1.82549	0.314511
4.217e-50	2.92729e-49	Q04446	GBE1	1,4-alpha-glucan-branching enzyme	GLGB_HUMAN	17	20	13	12	12	14	12	17	13	16	14	14.5455	57364.5	64167.3	61835.7	56638.3	40128.2	54918.8	41952.1		61122.5	48409.4		1.26262	0.0630487
7.91637e-51	5.80155e-50	Q04637	EIF4G1	Eukaryotic translation initiation factor 4 gamma 1	IF4G1_HUMAN	10	9	9	9	8	11	15	7	9	12	12	10.0909	13770.4	13147	12712.5	14378.1	10840.3	13132.7	9629.79		13210	11995.2		1.10127	0.392701
4.11561e-31	1.54553e-30	Q04695	KRT17	Keratin, type I cytoskeletal 17	K1C17_HUMAN	1	2	1	0	4	0	0	0	6	1	0	1.36364	6955.96	12460.4	8630	13742.4	30806	7656.72	25604.3		9348.78	19452.4		0.480599	0.176927
8.62169e-05	0.000188808	Q04759	PRKCQ	Protein kinase C theta type	KPCT_HUMAN	1	4	1	1	1	1	1	0	1	4	1	1.45455	8803.44	7710.68	10620.3	11996.4	14048.3	5180.46	12426.7		9044.8	10913		0.828813	0.476179
2.64237e-53	2.25652e-52	Q04760	GLO1	Lactoylglutathione lyase	LGUL_HUMAN	9	10	10	9	9	11	12	10	10	11	11	10.1818	233320	225639	231607	169438	171436	167453	160651		230189	167245		1.37636	8.32088e-06
3.56174e-51	2.66283e-50	Q04828	AKR1C1	Aldo-keto reductase family 1 member C1	AK1C1_HUMAN	3	5	6	5	4	9	7	7	6	13	8	6.63636	26974.8	28746.2	27873.7	26473.4	21941	25798.7	19281.1		27864.9	23373.6		1.19215	0.0795116
4.19777e-48	2.58451e-47	Q04837	SSBP1	Single-stranded DNA-binding protein, mitochondrial	SSBP_HUMAN	5	6	5	5	4	4	3	5	7	6	6	5.09091	19280.2	22314.5	23613.2	23638.4	32795	24706.8	33844.9		21735.9	28746.3		0.756131	0.0887094
4.15885e-36	1.73052e-35	Q04917	YWHAH	14-3-3 protein eta	1433F_HUMAN	4	5	7	3	3	4	3	3	3	4	3	3.81818	22714.2	21861.8	22726.1	19509.7	30413	16354.5	18322.1		22434	21149.8		1.06072	0.745373
3.50396e-22	1.1289e-21	Q04941	PLP2	Proteolipid protein 2	PLP2_HUMAN	1	1	1	0	1	1	1	1	1	1	1	0.909091	15598.5	16409	15521.3	8682.74	35564.1	5875.17	35793.2		15842.9	21478.8		0.737608	0.587443
0.00440985	0.0082084	Q05315	CLC	Galectin-10	LEG10_HUMAN	0	0	0	0	1	0	0	0	1	0	0	0.181818	3041.86	10520.9	12607.2	15071.3	6323.59	2390.04	6733.97		8723.32	7629.73		1.14333	0.7946
7.74679e-60	1.11346e-58	Q05639	EEF1A2	Elongation factor 1-alpha 2	EF1A2_HUMAN	14	14	15	14	13	11	14	15	13	14	13	13.6364	500074	505719	468422	380455	385690	360576	427607		491405	388582		1.26461	0.0031147
1.30099e-18	3.96909e-18	Q05682	CALD1	Caldesmon	CALD1_HUMAN	1	2	4	2	7	6	4	4	7	6	4	4.27273	9337.19	9224.06	8983.48	8260.67	17142.9	7285.01	15786.7		9181.58	12118.8		0.757629	0.372129
7.33453e-68	2.66418e-66	Q05707	COL14A1	Collagen alpha-1(XIV) chain	COEA1_HUMAN	39	43	34	23	52	40	11	20	55	47	10	34	81767.1	83739.4	78708.6	34132.4	226326	28143.1	222463		81405	127766		0.637141	0.514016
0.00214642	0.00422657	Q06033	ITIH3	Inter-alpha-trypsin inhibitor heavy chain H3	ITIH3_HUMAN	1	3	2	0	0	0	0	0	1	0	0	0.636364	32945.7	36539.5	34670.9	5598.01	23969.5	8310.2	5099.56		34718.7	10744.3		3.23135	0.0065283
7.86612e-05	0.000172817	Q06124	PTPN11	Tyrosine-protein phosphatase non-receptor type 11	PTN11_HUMAN	2	2	0	0	0	1	0	0	2	0	0	0.636364	4093.88	13688.5	4125.54	8532.28	5706.31	2705.58	3385.6		7302.63	5082.44		1.43684	0.504975
1.2196e-58	1.59054e-57	Q06323	PSME1	Proteasome activator complex subunit 1	PSME1_HUMAN	8	6	8	7	10	12	8	8	11	13	11	9.27273	43482.4	46345.2	44995	25202.2	46590.3	24118.9	49996.1		44940.9	36476.9		1.23204	0.346483
8.77743e-27	3.05712e-26	Q06432	CACNG1	Voltage-dependent calcium channel gamma-1 subunit	CCG1_HUMAN	2	2	2	1	2	3	2	1	2	3	2	2	17804.1	18158.3	18367	9660.29	26270.9	8056.26	21117		18109.8	16276.1		1.11266	0.740371
0.000101094	0.000220324	Q06828	FMOD	Fibromodulin	FMOD_HUMAN	2	2	2	0	2	4	0	1	4	3	0	1.81818	15605.9	18756.1	13623.9	8294.88	19119.2	11576.8	28468.5		15995.3	16864.8		0.948441	0.879468
1.29244e-59	1.80676e-58	Q06830	PRDX1	Peroxiredoxin-1	PRDX1_HUMAN	16	16	17	14	15	16	15	13	14	15	13	14.9091	1.20868e+06	1.19888e+06	1.20903e+06	593251	841356	623484	849380		1.20553e+06	726868		1.65853	0.00201436
4.96706e-17	1.48321e-16	Q07020	RPL18	60S ribosomal protein L18	RL18_HUMAN	5	4	3	4	6	4	3	2	5	4	4	4	26008.4	24870	27053.3	28414	49259.8	27924.7	43667.2		25977.2	37316.4		0.696134	0.137408
6.12771e-52	4.83817e-51	Q07021	C1QBP	Complement component 1 Q subcomponent-binding protein, mitochondrial	C1QBP_HUMAN	3	3	4	4	4	5	5	4	4	5	5	4.18182	21474.4	23798.9	24966.9	38194.1	40199.6	37063.1	46450.2		23413.4	40476.7		0.57844	0.00128049
6.13225e-07	1.50341e-06	Q07065	CKAP4	Cytoskeleton-associated protein 4	CKAP4_HUMAN	0	3	1	1	12	5	0	0	12	2	3	3.54545	1.34772e+06	1.29144e+06	1093680	1.00257e+06	1.85666e+06	903028	1.34405e+06		1.24428e+06	1.27658e+06		0.974699	0.906916
1.71191e-54	1.65201e-53	Q07507	DPT	Dermatopontin	DERM_HUMAN	2	2	2	1	4	5	5	2	4	5	5	3.36364	50322.6	44247.7	30736	18515.7	198438	12626.2	143012		41768.8	93148		0.448413	0.392242
0.00547168	0.00996226	Q07666	KHDRBS1	KH domain-containing, RNA-binding, signal transduction-associated protein 1	KHDR1_HUMAN	0	0	0	0	2	1	0	1	2	1	0	0.636364	2803.14	1148.85	11161.1	6934.96	4488.81	1196.04	1698.38		5037.71	3579.55		1.40736	0.651122
3.12882e-14	8.89404e-14	Q07955	SRSF1	Serine/arginine-rich splicing factor 1	SRSF1_HUMAN	5	4	4	3	3	5	2	2	4	3	3	3.45455	13899.8	14975.2	11801.9	12353.5	19263.5	13664	24627.5		13558.9	17477.2		0.77581	0.303927
7.08076e-24	2.32532e-23	Q07960	ARHGAP1	Rho GTPase-activating protein 1	RHG01_HUMAN	3	3	2	2	4	3	1	2	4	2	0	2.36364	14637.1	12922.5	13091.3	10243.3	13291.4	9245.91	11500.4		13550.3	11070.3		1.22403	0.0793377
1.55978e-73	1.41489e-71	Q08043	ACTN3	Alpha-actinin-3	ACTN3_HUMAN	45	43	44	41	43	47	4	39	44	46	3	36.2727	670302	693715	673255	382242	749948	387927	762830		679091	570736		1.18985	0.432586
0.00287165	0.00555408	Q08188	TGM3	Protein-glutamine gamma-glutamyltransferase E	TGM3_HUMAN	0	0	0	0	1	0	0	0	2	0	0	0.272727	6153.17	19695.7	18393.8	16875.1	12429.3	6308.24	7427.58		14747.6	10760.1		1.37058	0.427294
3.53134e-36	1.47392e-35	Q08209	PPP3CA	Serine/threonine-protein phosphatase 2B catalytic subunit alpha isoform	PP2BA_HUMAN	6	9	6	4	5	10	7	5	9	10	4	6.81818	37090.8	37286.4	35810.1	24167.6	48265.2	26836	46441.1		36729.1	36427.5		1.00828	0.969541
8.52542e-10	2.24087e-09	Q08211	DHX9	ATP-dependent RNA helicase A	DHX9_HUMAN	5	6	5	0	10	8	6	8	15	13	4	7.27273	12920.2	14503.1	14374.9	13784.9	22606.2	13331	22615.2		13932.7	18084.3		0.770432	0.24116
1.52467e-31	5.82199e-31	Q08257	CRYZ	Quinone oxidoreductase	QOR_HUMAN	5	5	5	2	4	6	7	6	5	8	7	5.45455	24752	25668.7	23988.1	20296.2	15426.9	16804.8	12871.6		24802.9	16349.9		1.51701	0.00635628
1.1101e-08	2.85176e-08	Q08495	DMTN	Dematin	DEMA_HUMAN	4	5	4	0	0	0	0	0	3	0	0	1.45455	36485.3	39901	38898.5	31697.4	13461.3	5003.32	22333.2		38428.3	18123.8		2.12032	0.0313438
0.000330154	0.000695402	Q08554	DSC1	Desmocollin-1	DSC1_HUMAN	0	0	0	0	1	0	0	0	2	0	0	0.272727	2111.58	8632.85	712.266	4049.19	10721.5	3943.33	7574.02		3818.9	6572.01		0.581085	0.370758
1.08428e-37	4.62008e-37	Q08623	PUDP	Pseudouridine-5'-phosphatase	HDHD1_HUMAN	2	2	3	1	2	4	1	1	3	4	2	2.27273	21361.7	51196	17747	12564.2	14550.1	18860.9	11887.6		30101.5	14465.7		2.08089	0.144974
3.94186e-07	9.69901e-07	Q08722	CD47	Leukocyte surface antigen CD47	CD47_HUMAN	3	3	3	1	2	2	0	1	2	2	2	1.90909	38410.8	39055.7	34682.9	12541.3	30286.8	6858.25	35183		37383.1	21217.3		1.76191	0.104237
6.87816e-09	1.78038e-08	Q08AD1	CAMSAP2	Calmodulin-regulated spectrin-associated protein 2	CAMP2_HUMAN	1	1	1	1	1	1	1	0	0	1	1	0.818182	7978.5	9174.48	8355.31	5771.81	3473.48	7006.29	3692.77		8502.76	4986.09		1.7053	0.0201772
4.28523e-55	4.29787e-54	Q09666	AHNAK	Neuroblast differentiation-associated protein AHNAK	AHNK_HUMAN	91	87	99	95	150	140	81	101	158	130	83	110.455	62953.8	63911.8	61406.1	69217	108044	63937.5	101457		62757.2	85663.8		0.732599	0.143472
8.87636e-53	7.34955e-52	Q0VAK6	LMOD3	Leiomodin-3	LMOD3_HUMAN	10	10	11	13	13	14	13	14	12	16	19	13.1818	24727.3	25481.5	24851.6	36309.2	27225.2	37881.3	27576.1		25020.1	32247.9		0.775867	0.082755
2.7092e-15	7.888e-15	Q0ZGT2	NEXN	Nexilin	NEXN_HUMAN	8	9	7	5	6	12	11	5	8	9	5	7.72727	40399.6	34818.5	36670.1	22435.6	32725.7	21316.3	34220.8		37296.1	27674.6		1.34766	0.0713812
1.53694e-05	3.57684e-05	Q10567	AP1B1	AP-1 complex subunit beta-1	AP1B1_HUMAN	0	1	1	0	0	0	0	0	1	2	0	0.454545	5762.8	7897.68	8532.75	12153.4	12435.2	3798.15	5351.1		7397.75	8434.46		0.877086	0.722117
9.81647e-05	0.000214054	Q10713	PMPCA	Mitochondrial-processing peptidase subunit alpha	MPPA_HUMAN	4	3	3	2	1	0	2	2	2	0	2	1.90909	10706.3	13338.5	13435.4	5498.45	7611.88	7630.06	7828.9		12493.4	7142.33		1.74921	0.00295025
5.4128e-11	1.4565e-10	Q12797	ASPH	Aspartyl/asparaginyl beta-hydroxylase	ASPH_HUMAN	1	1	1	1	1	1	1	1	1	1	1	1	109142	35002.5	105822	57475.5	158975	42557.2	133919		83322.2	98231.9		0.848219	0.719915
2.89468e-07	7.14825e-07	Q12805	EFEMP1	EGF-containing fibulin-like extracellular matrix protein 1	FBLN3_HUMAN	1	2	0	1	3	2	2	0	2	3	1	1.54545	4885.91	6285.61	1959.56	4716.34	15266.6	4048.47	16837.8		4377.03	10217.3		0.428393	0.218048
1.29948e-07	3.2483e-07	Q12846	STX4	Syntaxin-4	STX4_HUMAN	2	1	1	1	1	1	0	0	0	1	0	0.727273	26683.6	13906.4	22385.6	41523.6	37579.8	22355.5	13152.2		20991.9	28652.8		0.732629	0.405391
0.00426199	0.00796222	Q12849	GRSF1	G-rich sequence factor 1	GRSF1_HUMAN	1	0	2	2	0	0	0	2	0	0	2	0.818182	7680.37	7481.05	6823.57	6715.78	4909.24	10573.1	4660.93		7328.33	6714.76		1.09138	0.722008
0.00283	0.0054853	Q12882	DPYD	Dihydropyrimidine dehydrogenase [NADP(+)]	DPYD_HUMAN	2	1	1	1	1	0	0	0	1	0	0	0.636364	203714	197446	159484	176405	180979	811.694	1267.05		186881	89865.7		2.07956	0.177142
0.00176965	0.00351518	Q12904	AIMP1	Aminoacyl tRNA synthase complex-interacting multifunctional protein 1	AIMP1_HUMAN	3	4	2	4	5	5	4	1	7	4	6	4.09091	18307.6	20876.6	16107.6	7858.28	16255.3	9621.5	14220.9		18430.6	11989		1.53729	0.0549856
7.38877e-39	3.26417e-38	Q12905	ILF2	Interleukin enhancer-binding factor 2	ILF2_HUMAN	4	4	3	4	6	5	3	2	5	3	0	3.54545	7129.4	5247.5	6038.71	4364.71	9243.71	1721.05	7425.37		6138.54	5688.71		1.07907	0.832497
2.87699e-06	6.89194e-06	Q12906	ILF3	Interleukin enhancer-binding factor 3	ILF3_HUMAN	2	0	1	0	7	5	1	1	4	5	1	2.45455	13616.8	13123.6	16672.1	13009.5	24716	14676.7	27879.2		14470.8	20070.3		0.721006	0.262802
0.00371032	0.00700533	Q12907	LMAN2	Vesicular integral-membrane protein VIP36	LMAN2_HUMAN	2	0	0	0	2	1	0	0	0	0	0	0.454545	9106.2	10811	10094	6973.04	13474.7	5274.88	10107.2		10003.7	8957.44		1.11681	0.651358
1.70068e-28	6.13267e-28	Q12931	TRAP1	Heat shock protein 75 kDa, mitochondrial	TRAP1_HUMAN	9	7	9	10	9	8	10	11	11	13	11	9.81818	14749.5	12671.2	13156.3	13380.8	17304.4	13570	15697.9		13525.7	14988.3		0.902416	0.285457
1.11014e-44	6.0502e-44	Q12955	ANK3	Ankyrin-3	ANK3_HUMAN	2	3	3	1	3	3	3	2	3	5	1	2.63636	15244	13915.8	12955.7	10596.2	15232.5	7338.57	16447.2		14038.5	12403.6		1.13181	0.550284
7.81909e-48	4.77807e-47	Q12988	HSPB3	Heat shock protein beta-3	HSPB3_HUMAN	7	7	7	6	6	5	5	5	6	5	4	5.72727	37304.7	42344.2	39568.6	31205.4	46555.7	21394.3	43154.2		39739.1	35577.4		1.11698	0.574018
2.73643e-61	4.55922e-60	Q13011	ECH1	Delta(3,5)-Delta(2,4)-dienoyl-CoA isomerase, mitochondrial	ECH1_HUMAN	15	15	15	14	13	11	14	14	14	16	15	14.1818	555524	562218	491150	474548	390132	452209	433845		536297	437684		1.22531	0.0178639
4.24032e-34	1.69033e-33	Q13045	FLII	Protein flightless-1 homolog	FLII_HUMAN	3	3	2	2	3	4	2	2	3	3	2	2.63636	11114.9	8622.2	8261.55	7182.96	11099.5	5202	7232.56		9332.87	7679.27		1.21533	0.360117
8.50738e-09	2.19514e-08	Q13057	COASY	Bifunctional coenzyme A synthase	COASY_HUMAN	4	4	5	2	4	3	2	0	2	3	0	2.63636	16205.4	13283.2	13171.4	10437.1	6860.56	5242.87	5011.31		14220	6887.97		2.06446	0.00760449
3.28109e-38	1.42635e-37	Q13061	TRDN	Triadin	TRDN_HUMAN	13	14	10	12	11	10	13	8	6	12	11	10.9091	31938.2	28167.1	29174.8	24882.6	27836.5	17789.1	22182.3		29760	23172.6		1.28427	0.0583571
2.56648e-25	8.6725e-25	Q13098	GPS1	COP9 signalosome complex subunit 1	CSN1_HUMAN	6	4	7	6	6	6	5	5	6	6	4	5.54545	23671.3	22887.7	24524	15491.7	23608.4	15386.2	22091.9		23694.4	19144.5		1.23766	0.139108
1.5294e-06	3.69629e-06	Q13126	MTAP	S-methyl-5'-thioadenosine phosphorylase	MTAP_HUMAN	2	2	3	1	0	0	0	2	2	0	0	1.09091	4830.74	10685	8378.38	3986.66	5055.44	5598.91	6129.97		7964.72	5192.74		1.53382	0.12861
8.82258e-30	3.24156e-29	Q13131	PRKAA1	5'-AMP-activated protein kinase catalytic subunit alpha-1	AAPK1_HUMAN	2	2	2	3	2	2	3	1	4	2	2	2.27273	50230.3	56809.6	60893.7	44642.2	33370.2	40342.8	30439.2		55977.9	37198.6		1.50484	0.00974474
4.25736e-47	2.49934e-46	Q13148	TARDBP	TAR DNA-binding protein 43	TADBP_HUMAN	2	3	2	2	3	2	2	2	2	2	2	2.18182	10918.8	8943.14	14914.3	7624.73	17691.8	4577.76	9925.72		11592.1	9955.01		1.16445	0.670574
2.3439e-14	6.69077e-14	Q13151	HNRNPA0	Heterogeneous nuclear ribonucleoprotein A0	ROA0_HUMAN	0	2	2	0	2	2	1	2	2	2	0	1.36364	11567.3	9879.09	9455.12	10385.7	11996.5	5926.29	9064.73		10300.5	9343.31		1.10245	0.579341
1.62579e-55	1.66327e-54	Q13155	AIMP2	Aminoacyl tRNA synthase complex-interacting multifunctional protein 2	AIMP2_HUMAN	2	2	2	2	3	2	3	3	1	4	2	2.36364	6921.39	8378.95	8665.4	10066	7976.39	9432.31	8730.2		7988.58	9051.23		0.882596	0.188691
7.58261e-25	2.53915e-24	Q13162	PRDX4	Peroxiredoxin-4	PRDX4_HUMAN	3	3	3	3	6	4	4	1	5	7	3	3.81818	8889.23	8951.82	7850.86	6893.22	17509.9	6616.29	14962.4		8563.97	11495.5		0.744986	0.416444
1.79036e-29	6.56035e-29	Q13177	PAK2	Serine/threonine-protein kinase PAK 2	PAK2_HUMAN	3	3	4	0	5	4	2	2	3	3	1	2.72727	8146.11	10337.6	8534.99	5698.43	9289.52	5069.19	7676.22		9006.23	6933.34		1.29897	0.163728
5.13033e-79	1.30888e-76	Q13200	PSMD2	26S proteasome non-ATPase regulatory subunit 2	PSMD2_HUMAN	14	15	15	10	13	10	10	14	16	13	12	12.9091	16718.9	18899.6	18082.8	15464	17754.1	14298.7	17361.6		17900.4	16219.6		1.10363	0.18662
2.82166e-49	1.85177e-48	Q13203	MYBPH	Myosin-binding protein H	MYBPH_HUMAN	10	9	12	3	15	17	7	1	15	17	6	10.1818	64358.7	70100.1	65908.1	29169.3	122090	31677.6	140257		66789	80798.5		0.826611	0.703307
3.75402e-61	6.17899e-60	Q13228	SELENBP1	Methanethiol oxidase	SBP1_HUMAN	21	21	22	21	25	20	24	20	21	23	25	22.0909	260266	259779	260324	139407	154398	133418	130250		260123	139368		1.86644	7.35838e-06
0.00427636	0.0079854	Q13232	NME3	Nucleoside diphosphate kinase 3	NDK3_HUMAN	0	0	1	0	0	0	1	2	2	1	1	0.727273	32909.3	42681	42272.7	5082.6	8176.59	3677.34	7788.72		39287.7	6181.32		6.35587	9.98651e-05
6.09274e-05	0.000135166	Q13283	G3BP1	Ras GTPase-activating protein-binding protein 1	G3BP1_HUMAN	3	2	3	2	2	3	3	4	5	6	4	3.36364	17603.1	10399.9	14640.6	11032.6	10796.7	10970.4	11656.9		14214.5	11114.2		1.27896	0.138958
2.94656e-53	2.5058e-52	Q13310	PABPC4	Polyadenylate-binding protein 4	PABP4_HUMAN	5	7	6	7	7	6	9	5	7	7	9	6.81818	31713.2	35161.1	35475.3	30881.8	38791.4	29019	26950.6		34116.5	31410.7		1.08614	0.439556
1.02304e-64	2.35935e-63	Q13326	SGCG	Gamma-sarcoglycan	SGCG_HUMAN	8	9	7	6	7	6	6	6	7	7	7	6.90909	18086.3	18173.5	17597.1	21408.4	23987.3	19479.9	25484.1		17952.3	22589.9		0.794703	0.0329332
4.88017e-35	1.99209e-34	Q13347	EIF3I	Eukaryotic translation initiation factor 3 subunit I	EIF3I_HUMAN	2	2	2	2	4	2	2	3	5	3	3	2.72727	12899.5	14279.2	10465	9440.17	14413.3	9450.83	12527.4		12547.9	11457.9		1.09513	0.554716
1.63734e-05	3.80183e-05	Q13361	MFAP5	Microfibrillar-associated protein 5	MFAP5_HUMAN	0	1	0	0	2	4	2	0	2	4	3	1.63636	6118.98	16558.3	12721.1	6880.03	31899.9	3842.92	12452.2		11799.5	13768.8		0.856974	0.812596
0.0016756	0.00333811	Q13363	CTBP1	C-terminal-binding protein 1	CTBP1_HUMAN	2	2	2	2	4	5	2	3	4	4	3	3	8997.75	10147.4	10277.4	6955.27	9173.98	8426.41	10311.6		9807.49	8716.83		1.12512	0.27937
2.81835e-45	1.57166e-44	Q13404	UBE2V1	Ubiquitin-conjugating enzyme E2 variant 1	UB2V1_HUMAN	7	7	7	6	7	6	8	7	7	6	7	6.81818	193243	191653	184967	85217.8	152972	109133	150821		189954	124536		1.5253	0.0209314
3.20848e-13	8.98286e-13	Q13405	MRPL49	39S ribosomal protein L49, mitochondrial	RM49_HUMAN	0	0	1	1	1	2	2	1	1	1	1	1	70842.6	1607.31	2413.44	2457.85	5151.7	2791.97	2989.33		24954.4	3347.71		7.45417	0.311788
1.13615e-06	2.76223e-06	Q13409	DYNC1I2	Cytoplasmic dynein 1 intermediate chain 2	DC1I2_HUMAN	3	3	2	1	2	3	3	2	3	3	3	2.54545	4425.03	4897.84	4583.65	3364.04	5114.72	3026.44	4651.46		4635.5	4039.16		1.14764	0.368959
1.54057e-45	8.67396e-45	Q13418	ILK	Integrin-linked protein kinase	ILK_HUMAN	8	6	8	5	6	6	6	5	6	7	7	6.36364	18825	17958.6	18782.1	10929.5	22712.6	14145.1	17912.7		18521.9	16425		1.12767	0.516981
5.44441e-67	1.64623e-65	Q13423	NNT	NAD(P) transhydrogenase, mitochondrial	NNTM_HUMAN	37	36	36	37	35	36	37	38	35	36	40	36.6364	393130	407737	390987	428100	332199	434328	349675		397285	386075		1.02903	0.736218
1.49358e-28	5.40497e-28	Q13424	SNTA1	Alpha-1-syntrophin	SNTA1_HUMAN	8	7	10	11	12	9	10	7	10	9	9	9.27273	53175.7	57154.7	54299.1	47777.4	39737.8	46961.9	40533		54876.5	43752.5		1.25425	0.00885611
6.56664e-45	3.60767e-44	Q13425	SNTB2	Beta-2-syntrophin	SNTB2_HUMAN	5	6	6	6	5	5	4	5	6	5	4	5.18182	37234	39712.4	36626.3	44998.4	41368.1	46425.4	33040.4		37857.6	41458.1		0.913153	0.367723
5.09677e-05	0.000114	Q13435	SF3B2	Splicing factor 3B subunit 2	SF3B2_HUMAN	1	1	1	1	1	2	1	0	0	0	0	0.727273	23354.2	17643.6	19904.9	24318.5	20862.7	28202.7	15359.8		20300.9	22185.9		0.915036	0.614328
8.29907e-06	1.95706e-05	Q13439	GOLGA4	Golgin subfamily A member 4	GOGA4_HUMAN	1	1	1	1	1	1	1	1	1	1	0	0.909091	56821.4	52227.1	51493.1	98701.5	48602.8	74188	31438.1		53513.9	63232.6		0.846302	0.602223
3.70017e-36	1.54281e-35	Q13442	PDAP1	28 kDa heat- and acid-stable phosphoprotein	HAP28_HUMAN	2	3	3	4	2	3	3	4	2	4	5	3.18182	17585.8	18996.6	18128.9	23583.1	27490.8	19343.6	17654		18237.1	22017.9		0.828287	0.211122
0.00197442	0.00390863	Q13445	TMED1	Transmembrane emp24 domain-containing protein 1	TMED1_HUMAN	0	0	0	1	1	0	0	1	1	1	0	0.454545	5505.25	6424.56	5195.64	9287.76	7991.82	9009.16	8261.87		5708.48	8637.65		0.660884	0.00163655
6.61233e-08	1.66512e-07	Q13501	SQSTM1	Sequestosome-1	SQSTM_HUMAN	1	1	2	0	0	4	2	3	0	4	1	1.63636	5722.39	6252.56	7320.54	7090.64	6549.16	6195.75	4136.18		6431.83	5992.93		1.07324	0.631239
2.66881e-08	6.79182e-08	Q13505	MTX1	Metaxin-1	MTX1_HUMAN	4	3	3	3	3	3	3	4	4	4	3	3.36364	8756	8688.52	8034.99	8081.69	8754.05	7256.78	7799.62		8493.17	7973.04		1.06524	0.266328
6.4894e-59	8.54507e-58	Q13508	ART3	Ecto-ADP-ribosyltransferase 3	NAR3_HUMAN	5	6	7	6	6	8	6	6	7	8	5	6.36364	43741.3	43123.6	39800.5	22715.9	36982.9	20838.5	36187.1		42221.8	29181.1		1.44689	0.0534594
0.00506342	0.00929355	Q13509	TUBB3	Tubulin beta-3 chain	TBB3_HUMAN	1	0	1	1	2	0	0	1	1	0	0	0.636364	39437.6	8739.8	40896.6	26387.7	6254.95	3119.51	5695.73		29691.3	10364.5		2.86472	0.134724
7.97247e-07	1.94989e-06	Q13526	PIN1	Peptidyl-prolyl cis-trans isomerase NIMA-interacting 1	PIN1_HUMAN	3	2	2	3	2	2	2	3	2	2	2	2.27273	23902.1	16555	18017.1	17861.8	12585.2	14873.4	16097.6		19491.4	15354.5		1.26943	0.130795
5.57261e-52	4.41697e-51	Q13554	CAMK2B	Calcium/calmodulin-dependent protein kinase type II subunit beta	KCC2B_HUMAN	9	7	7	8	10	13	11	9	11	12	11	9.81818	47706.8	45692.1	50453	50251.7	67496	45691.5	69873.8		47950.6	58328.3		0.822082	0.213084
1.54877e-34	6.2348e-34	Q13555	CAMK2G	Calcium/calmodulin-dependent protein kinase type II subunit gamma	KCC2G_HUMAN	4	4	4	5	4	6	5	5	4	6	6	4.81818	27448.8	23162.4	24546.2	27193.4	32639.2	29615.5	28810.2		25052.4	29564.6		0.84738	0.0465003
1.21283e-53	1.07392e-52	Q13557	CAMK2D	Calcium/calmodulin-dependent protein kinase type II subunit delta	KCC2D_HUMAN	5	6	6	6	7	8	7	7	8	8	9	7	20310.8	18090.1	19360.2	24043.3	38133.1	23138.6	34581.3		19253.7	29974.1		0.642346	0.0622391
2.11972e-49	1.41153e-48	Q13561	DCTN2	Dynactin subunit 2	DCTN2_HUMAN	7	5	6	6	7	10	6	5	7	9	7	6.81818	13875.5	12918.3	12234.1	12790.1	20966.6	10164	17459.6		13009.3	15345.1		0.847784	0.453333
1.04257e-18	3.18784e-18	Q13564	NAE1	NEDD8-activating enzyme E1 regulatory subunit	ULA1_HUMAN	7	7	6	5	4	5	4	2	4	5	2	4.63636	13331.4	12790.1	12796.1	12358.5	9040.46	7390.67	7845.07		12972.5	9158.68		1.41642	0.0356221
1.688e-28	6.09231e-28	Q13586	STIM1	Stromal interaction molecule 1	STIM1_HUMAN	3	2	2	2	10	5	4	2	9	6	4	4.45455	12403.6	14930.4	16722.9	24657.9	30349.2	12516.2	27064.8		14685.6	23647		0.621034	0.116054
0.00101529	0.00206601	Q13616	CUL1	Cullin-1	CUL1_HUMAN	3	4	3	3	2	5	3	0	5	4	3	3.18182	6698.57	8911.77	6330.77	7313.96	9496.81	7615.46	5074.23		7313.7	7375.11		0.991673	0.963213
3.47288e-12	9.52708e-12	Q13617	CUL2	Cullin-2	CUL2_HUMAN	4	5	4	3	2	5	4	7	4	5	5	4.36364	11591	12434.7	9582.53	6898.1	7399.68	9889.9	7008.64		11202.7	7799.08		1.43642	0.0265263
1.44223e-05	3.3641e-05	Q13618	CUL3	Cullin-3	CUL3_HUMAN	10	11	9	4	11	5	6	5	7	5	5	7.09091	17440.5	19128.7	17454.1	11628.2	16192.2	9578.22	16524.9		18007.8	13480.9		1.3358	0.0817296
9.09876e-41	4.29874e-40	Q13619	CUL4A	Cullin-4A	CUL4A_HUMAN	5	4	5	4	3	3	1	3	2	3	3	3.27273	12089.2	11389.5	13437.8	10585.2	14105.6	13522.2	20809.2		12305.5	14755.5		0.833958	0.390076
2.78703e-59	3.75468e-58	Q13642	FHL1	Four and a half LIM domains protein 1	FHL1_HUMAN	13	12	12	12	10	13	13	12	11	13	12	12.0909	2.94519e+06	3911773	3091727	2137349	4395030	1.95888e+06	3.98648e+06		3.31623e+06	3.11943e+06		1.06309	0.811172
4.23544e-45	2.34906e-44	Q13643	FHL3	Four and a half LIM domains protein 3	FHL3_HUMAN	5	5	5	5	9	9	9	5	9	11	11	7.54545	163195	205711	167741	249594	262563	251648	188144		178882	237987		0.751647	0.0494536
0.000558239	0.00115613	Q13683	ITGA7	Integrin alpha-7	ITA7_HUMAN	1	2	2	1	3	5	0	2	4	4	1	2.27273	8152.11	10877.4	8835.8	10415.4	5572.64	5993.9	6328.06		9288.44	7077.49		1.31239	0.199281
1.36113e-40	6.37173e-40	Q13698	CACNA1S	Voltage-dependent L-type calcium channel subunit alpha-1S	CAC1S_HUMAN	11	14	13	16	16	15	22	16	17	20	18	16.1818	28928.6	30271.5	27959.5	31690.4	35806.6	31985.1	33431.9		29053.2	33228.5		0.874346	0.0202744
0.00057515	0.00118994	Q13724	MOGS	Mannosyl-oligosaccharide glucosidase	MOGS_HUMAN	0	0	0	0	2	0	0	0	2	0	0	0.363636	7020.61	3172.73	5428.86	3556.86	8195.04	5655.58	6547.58		5207.4	5988.77		0.869527	0.619267
1.51515e-44	8.181e-44	Q13813	SPTAN1	Spectrin alpha chain, non-erythrocytic 1	SPTN1_HUMAN	33	32	25	22	75	59	31	25	69	56	17	40.3636	12535.5	13141.3	11514	10947	26280.1	10101.4	24767.6		12396.9	18024		0.687801	0.324866
1.45664e-16	4.32121e-16	Q13825	AUH	Methylglutaconyl-CoA hydratase, mitochondrial	AUHM_HUMAN	3	2	2	3	4	1	2	2	4	3	3	2.63636	12057	9928.47	10341.8	10425.2	12385.9	13230.1	12393		10775.8	12108.6		0.88993	0.194737
1.13726e-61	1.95877e-60	Q13838	DDX39B	Spliceosome RNA helicase DDX39B	DX39B_HUMAN	7	5	5	5	7	2	1	2	4	4	3	4.09091	24407.5	32895.2	27754.2	26860.2	27181.8	19983.2	29879.4		28352.3	25976.2		1.09147	0.496169
3.44902e-41	1.64666e-40	Q13867	BLMH	Bleomycin hydrolase	BLMH_HUMAN	3	3	3	2	2	2	2	2	2	2	1	2.18182	35047.4	42154.8	38581.3	14317.5	29580.9	19812.8	17548.3		38594.5	20314.9		1.89981	0.00772475
2.88355e-54	2.73101e-53	Q13884	SNTB1	Beta-1-syntrophin	SNTB1_HUMAN	11	11	7	6	10	11	11	6	11	13	9	9.63636	15786.3	14850.2	15633.6	8831.39	16418.9	8795.07	13857.3		15423.4	11975.7		1.28789	0.187688
2.70247e-51	2.03909e-50	Q13885	TUBB2A	Tubulin beta-2A chain	TBB2A_HUMAN	5	5	5	5	5	4	4	4	5	4	4	4.54545	32138.2	32277.8	28878	29627.7	56159	24015.9	47858.1		31098	39415.2		0.788987	0.397099
5.5655e-34	2.21427e-33	Q13907	IDI1	Isopentenyl-diphosphate Delta-isomerase 1	IDI1_HUMAN	2	2	3	3	1	2	3	2	1	2	2	2.09091	7931.32	9297.51	6875.08	8012.55	6196.08	6514.31	6662.64		8034.64	6846.4		1.17356	0.176011
0.000201323	0.000430262	Q13951	CBFB	Core-binding factor subunit beta	PEBB_HUMAN	1	1	1	0	1	1	0	0	0	0	0	0.454545	17497.8	15021	16281.7	15061.1	16490.9	13727.3	21276.7		16266.8	16639		0.977631	0.862196
1.12279e-10	2.99557e-10	Q13976	PRKG1	cGMP-dependent protein kinase 1	KGP1_HUMAN	5	6	5	1	1	6	4	2	0	7	3	3.63636	9071.96	8332.35	8654.72	4581.66	4164.37	5688.91	5769.71		8686.34	5051.17		1.71967	0.00082213
3.65174e-50	2.55246e-49	Q14011	CIRBP	Cold-inducible RNA-binding protein	CIRBP_HUMAN	2	3	3	5	3	4	3	5	4	4	4	3.63636	17312.1	16677.1	15203.3	19733.8	14945.5	14762.8	15538.9		16397.5	16245.2		1.00937	0.922323
0.00385474	0.00723451	Q14019	COTL1	Coactosin-like protein	COTL1_HUMAN	1	0	0	0	1	0	0	0	1	0	0	0.272727	80102.5	88009.7	18814.9	55528.9	22925.1	8916.02	9632.16		62309	24250.6		2.56939	0.149948
4.18118e-21	1.32718e-20	Q14103	HNRNPD	Heterogeneous nuclear ribonucleoprotein D0	HNRPD_HUMAN	8	7	6	1	7	7	2	2	7	6	1	4.90909	27406.8	27264.9	20128	14700.7	38360.4	18042.1	42074		24933.2	28294.3		0.881209	0.708052
7.74815e-12	2.11276e-11	Q14108	SCARB2	Lysosome membrane protein 2	SCRB2_HUMAN	0	0	2	2	3	2	0	2	4	3	1	1.72727	13454.9	14847.2	12102.7	21985.4	14466.4	15277.9	17236.6		13468.3	17241.6		0.781152	0.132415
9.56135e-55	9.35958e-54	Q14112	NID2	Nidogen-2	NID2_HUMAN	10	9	12	13	19	18	12	10	20	19	14	14.1818	22973.2	23164.3	22913.3	28879	57288.7	26377	52834		23016.9	41344.7		0.556708	0.11019
4.2615e-47	2.49934e-46	Q14118	DAG1	Dystroglycan	DAG1_HUMAN	6	6	6	9	11	12	8	9	9	11	7	8.54545	11052.6	11704.8	11805.7	10776.6	18906.9	10829.1	17225		11521	14434.4		0.798164	0.300156
1.36053e-39	6.18452e-39	Q14152	EIF3A	Eukaryotic translation initiation factor 3 subunit A	EIF3A_HUMAN	5	7	7	5	10	4	7	9	11	8	6	7.18182	12960.5	12419.8	11251.4	9922.62	14148.1	10187.1	12818.3		12210.6	11769		1.03752	0.74551
0.000560948	0.00116115	Q14157	UBAP2L	Ubiquitin-associated protein 2-like	UBP2L_HUMAN	0	0	0	0	0	0	0	1	1	1	1	0.363636	58692.6	20757.7	31938.7	5160.72	8979.63	5126.39	11408.3		37129.7	7668.76		4.84168	0.0277257
2.04627e-39	9.23988e-39	Q14159	SPIDR	DNA repair-scaffolding protein	SPIDR_HUMAN	1	1	1	1	1	1	1	1	1	1	1	1	9847.65	9297.96	9513.49	12957.1	11092.9	11305.2	9020.33		9553.04	11093.9		0.861107	0.170933
2.16617e-44	1.16193e-43	Q14165	MLEC	Malectin	MLEC_HUMAN	6	7	6	6	7	6	6	4	7	6	7	6.18182	26680.2	26534.5	25980.6	19991.8	31605.5	15286.6	25151.2		26398.4	23008.8		1.14732	0.451019
8.59356e-70	4.27791e-68	Q14195	DPYSL3	Dihydropyrimidinase-related protein 3	DPYL3_HUMAN	18	19	18	17	17	19	17	18	17	19	17	17.8182	82085.9	82132.9	81699.1	70155.7	55780.8	69991.3	52342.9		81972.6	62067.7		1.3207	0.0155844
3.14296e-31	1.18463e-30	Q14203	DCTN1	Dynactin subunit 1	DCTN1_HUMAN	5	5	6	1	8	6	3	3	6	9	5	5.18182	9197.47	10446.4	8852.02	4701.7	8615.96	4430.83	9976.74		9498.61	6931.31		1.37039	0.191173
3.58934e-55	3.61242e-54	Q14204	DYNC1H1	Cytoplasmic dynein 1 heavy chain 1	DYHC1_HUMAN	39	43	46	37	64	62	45	38	59	67	44	49.4545	14606.5	14000.3	14426.2	15636	18576.9	14266.5	17474.3		14344.3	16488.4		0.869962	0.119414
8.55011e-55	8.45074e-54	Q14240	EIF4A2	Eukaryotic initiation factor 4A-II	IF4A2_HUMAN	6	7	7	7	8	10	8	8	6	6	8	7.36364	64709.7	64164.9	67866.4	58707.2	63008.3	53654.3	48089.6		65580.3	55864.8		1.17391	0.0564156
1.38195e-39	6.26793e-39	Q14249	ENDOG	Endonuclease G, mitochondrial	NUCG_HUMAN	5	5	5	3	5	1	4	5	5	3	5	4.18182	34666.4	35593.9	29580.2	26017	21627.4	21113	18944.4		33280.1	21925.4		1.51788	0.00475023
3.29316e-06	7.85663e-06	Q14254	FLOT2	Flotillin-2	FLOT2_HUMAN	3	3	4	0	5	1	0	0	6	1	0	2.09091	20211	16001.2	14462.3	11732.7	17404.1	11962.9	16258.9		16891.5	14339.6		1.17796	0.307359
7.01844e-21	2.21572e-20	Q14257	RCN2	Reticulocalbin-2	RCN2_HUMAN	0	0	0	0	2	3	1	1	2	2	2	1.18182	25195.2	32181.5	16983	18622.3	59265	39075.9	50012.1		24786.5	41743.8		0.593777	0.183055
1.88336e-81	9.60985e-79	Q14315	FLNC	Filamin-C	FLNC_HUMAN	142	143	141	142	149	141	143	144	151	151	139	144.182	1.25864e+06	1.21384e+06	1.26544e+06	1.38896e+06	1.57077e+06	1.37446e+06	1.62228e+06		1.24597e+06	1.48912e+06		0.836717	0.0237041
4.93235e-75	5.16253e-73	Q14324	MYBPC2	Myosin-binding protein C, fast-type	MYPC2_HUMAN	71	76	72	61	71	70	71	56	69	73	70	69.0909	511267	532432	545985	304018	563064	305089	572178		529895	436087		1.21511	0.346377
1.32237e-47	7.97328e-47	Q14353	GAMT	Guanidinoacetate N-methyltransferase	GAMT_HUMAN	6	8	6	4	10	7	7	4	7	9	7	6.81818	51014.8	58972.5	46429.5	28617.4	67972.2	22916.9	67182.4		52138.9	46672.3		1.11713	0.724728
7.29631e-05	0.000160756	Q14558	PRPSAP1	Phosphoribosyl pyrophosphate synthase-associated protein 1	KPRA_HUMAN	3	4	4	0	3	4	1	1	3	5	3	2.81818	9656.68	12401.2	10590.1	8247.33	7381.67	4374.7	6785.13		10882.7	6697.21		1.62496	0.017048
3.96369e-56	4.23555e-55	Q14624	ITIH4	Inter-alpha-trypsin inhibitor heavy chain H4	ITIH4_HUMAN	21	23	20	3	14	9	5	3	15	10	6	11.7273	95276.8	101046	96452.5	17664	46249.9	16595.5	42042.9		97591.9	30638.1		3.18531	0.000847574
2.60496e-06	6.25866e-06	Q14689	DIP2A	Disco-interacting protein 2 homolog A	DIP2A_HUMAN	1	2	2	1	0	1	0	1	1	1	0	0.909091	189942	33271.1	26151.3	53541.7	26654	8945.61	16380.4		83121.5	26380.4		3.15088	0.273901
0.00206056	0.00406929	Q14696	MESD	LRP chaperone MESD	MESD_HUMAN	1	1	1	0	2	2	0	0	1	1	0	0.818182	20642.9	60855.2	15534.5	889.129	11378.3	4114.55	14644.5		32344.2	7756.63		4.16987	0.107735
9.60871e-66	2.46684e-64	Q14697	GANAB	Neutral alpha-glucosidase AB	GANAB_HUMAN	13	15	14	14	15	10	10	16	16	17	12	13.8182	16650.1	17674.8	17753.3	14537	18937.4	12306.7	20215.6		17359.4	16499.2		1.05213	0.713386
2.7748e-39	1.24607e-38	Q14714	SSPN	Sarcospan	SSPN_HUMAN	3	2	2	1	2	3	2	2	3	3	2	2.27273	28161.4	29336.6	27141.1	27678.7	39222	19506.6	23429.7		28213.1	27459.2		1.02745	0.887609
8.61811e-11	2.30986e-10	Q14738	PPP2R5D	Serine/threonine-protein phosphatase 2A 56 kDa regulatory subunit delta isoform	2A5D_HUMAN	2	3	3	2	1	3	1	2	2	2	1	2	15995.6	14213.9	15578.5	10596.1	10089.4	8874.4	8628.09		15262.6	9547		1.59868	0.000507057
0.0037558	0.00708138	Q14739	LBR	Lamin-B receptor	LBR_HUMAN	0	0	0	0	1	1	0	0	1	1	0	0.363636	21368.8	3040.41	3085.5	2234.22	13394.2	3665.29	691.546		9164.91	4996.32		1.83433	0.52655
4.31718e-27	1.51398e-26	Q14847	LASP1	LIM and SH3 domain protein 1	LASP1_HUMAN	2	6	2	1	6	4	1	2	8	5	2	3.54545	16367.1	17006.7	17157.8	16017.4	29738	13638.5	34304.6		16843.8	23424.6		0.719066	0.32318
2.94616e-52	2.37673e-51	Q14894	CRYM	Ketimine reductase mu-crystallin	CRYM_HUMAN	4	3	3	10	0	8	0	10	0	8	0	4.18182	14698.6	16811.7	14456.8	127543	24681	151339	20844		15322.4	81101.8		0.188927	0.163395
3.98362e-22	1.28141e-21	Q14914	PTGR1	Prostaglandin reductase 1	PTGR1_HUMAN	4	7	6	4	2	2	0	1	3	3	0	2.90909	15396.3	13803.3	16468	11361	9753.17	10256.1	13215.3		15222.5	11146.4		1.36569	0.0146585
1.82564e-41	8.7984e-41	Q14974	KPNB1	Importin subunit beta-1	IMB1_HUMAN	14	16	14	14	15	15	10	11	15	13	12	13.5455	25379.4	24461.9	26279.1	15572.1	25142.1	15215.7	18874.1		25373.5	18701		1.3568	0.0600408
0.00379531	0.00713938	Q14980	NUMA1	Nuclear mitotic apparatus protein 1	NUMA1_HUMAN	1	0	2	0	3	2	0	2	1	3	2	1.45455	7431.38	15033.5	10107.5	8369.99	8485.05	10043.3	7070.71		10857.5	8492.25		1.27852	0.289477
3.50856e-32	1.34985e-31	Q14BN4	SLMAP	Sarcolemmal membrane-associated protein	SLMAP_HUMAN	5	4	4	2	5	7	7	2	4	7	6	4.81818	11173	11277.4	12363.7	14724.2	16471.3	14443.9	13316.4		11604.7	14738.9		0.78735	0.0132669
0.0034772	0.00660491	Q15006	EMC2	ER membrane protein complex subunit 2	EMC2_HUMAN	1	1	0	0	0	2	0	3	1	3	0	1	9182.73	5819.87	6576.28	7463.92	7799.95	5446.64	4937.26		7192.96	6411.94		1.12181	0.544205
1.38045e-43	7.16919e-43	Q15008	PSMD6	26S proteasome non-ATPase regulatory subunit 6	PSMD6_HUMAN	9	8	8	7	11	9	5	9	9	9	7	8.27273	13358.5	14514.6	13303.6	9883.06	14138.9	9678.51	14090.2		13725.6	11947.7		1.14881	0.294152
6.1659e-51	4.54317e-50	Q15019	2002-09-01	Septin-2	SEPT2_HUMAN	5	5	5	3	9	8	5	3	5	6	3	5.18182	21195.6	17003.8	17785.3	14810.1	28322.2	13320	25571.1		18661.5	20505.8		0.91006	0.704565
0.00535987	0.00978926	Q15020	SART3	Squamous cell carcinoma antigen recognized by T-cells 3	SART3_HUMAN	1	1	1	0	2	0	0	0	2	1	0	0.727273	168057	63302.3	50294.7	187557	70342.3	5371.55	27726.7		93884.6	72749.3		1.29052	0.727101
9.09215e-60	1.28869e-58	Q15029	EFTUD2	116 kDa U5 small nuclear ribonucleoprotein component	U5S1_HUMAN	1	3	1	2	4	1	1	1	3	4	1	2	67913.3	101819	69585.5	93397.8	90713.4	59983.3	80117.2		79772.7	81052.9		0.984205	0.924662
3.36064e-41	1.61011e-40	Q15046	KARS	Lysine--tRNA ligase	SYK_HUMAN	6	6	6	5	7	6	6	6	10	8	7	6.63636	15748.6	17420.4	14635.9	14323.8	22388.8	15189	18878.3		15934.9	17695		0.900535	0.477125
2.06225e-44	1.10764e-43	Q15056	EIF4H	Eukaryotic translation initiation factor 4H	IF4H_HUMAN	3	3	3	4	2	3	2	5	2	5	3	3.18182	43687.2	90359.2	58587.8	95503.3	42898	72042.7	39867.6		64211.4	62577.9		1.0261	0.936039
9.49924e-41	4.47758e-40	Q15063	POSTN	Periostin	POSTN_HUMAN	1	2	2	1	15	9	2	2	12	8	2	5.09091	49775.9	39694.9	42657	25683.4	86531.9	55293	75234.3		44042.6	60685.7		0.72575	0.345245
1.02086e-48	6.5112e-48	Q15084	PDIA6	Protein disulfide-isomerase A6	PDIA6_HUMAN	6	5	3	5	8	6	4	4	7	6	5	5.36364	11765.9	11116.1	12123.3	9953.76	16359.4	10476.4	17588.3		11668.4	13594.4		0.858324	0.448655
3.91917e-42	1.93447e-41	Q15102	PAFAH1B3	Platelet-activating factor acetylhydrolase IB subunit gamma	PA1B3_HUMAN	4	3	3	1	1	2	0	1	2	3	2	2	53742.3	47795.1	62089.4	15492.3	39118.1	13020.4	23101.7		54542.3	22683.1		2.40453	0.00938855
1.33832e-05	3.13066e-05	Q15113	PCOLCE	Procollagen C-endopeptidase enhancer 1	PCOC1_HUMAN	1	1	2	0	2	5	0	0	4	0	0	1.36364	7061.15	11129.3	9056.02	7738.09	12219.4	4916.33	17525.7		9082.16	10599.9		0.856817	0.674399
4.74987e-06	1.13055e-05	Q15119	PDK2	[Pyruvate dehydrogenase (acetyl-transferring)] kinase isozyme 2, mitochondrial	PDK2_HUMAN	2	1	1	0	0	3	1	1	0	2	0	1	22459.4	9453.76	24009.1	9439.31	14228.7	15614.9	13302.3		18640.7	13146.3		1.41794	0.244485
6.40649e-40	2.94829e-39	Q15124	PGM5	Phosphoglucomutase-like protein 5	PGM5_HUMAN	13	13	14	13	11	14	18	11	13	14	14	13.4545	28394.3	28751.1	27522.4	31324.6	25687.3	31464.9	25499.1		28222.6	28494		0.990477	0.897666
5.01902e-81	1.98057e-78	Q15149	PLEC	Plectin	PLEC_HUMAN	222	225	224	211	211	225	215	218	210	237	216	219.455	161834	167902	161529	185833	179650	180204	174819		163755	180127		0.909111	0.00363176
0.005415	0.00987668	Q15154	PCM1	Pericentriolar material 1 protein	PCM1_HUMAN	0	0	0	0	1	1	0	1	0	1	0	0.363636	5507.76	12242.9	7222.66	6141.75	3272.08	3086.36	6398.31		8324.44	4724.63		1.76193	0.130969
0.0013229	0.0026654	Q15172	PPP2R5A	Serine/threonine-protein phosphatase 2A 56 kDa regulatory subunit alpha isoform	2A5A_HUMAN	1	2	0	2	1	2	0	1	0	2	2	1.18182	52180.4	34408.4	37956.4	27795.6	38095	35766.1	21003.5		41515	30665.1		1.35382	0.154818
4.63744e-15	1.34256e-14	Q15181	PPA1	Inorganic pyrophosphatase	IPYR_HUMAN	3	3	4	4	4	4	3	2	4	3	4	3.45455	19600.7	25533.1	19984.1	34406.1	27240.4	27483	28630.8		21706	29440		0.737294	0.029248
9.81845e-15	2.82445e-14	Q15185	PTGES3	Prostaglandin E synthase 3	TEBP_HUMAN	3	2	2	2	2	3	3	2	2	4	2	2.45455	6105.35	6334.46	7289.39	5795.68	6960.71	11706.3	14636.9		6576.4	9774.88		0.672786	0.2504
0.00138632	0.00278765	Q15233	NONO	Non-POU domain-containing octamer-binding protein	NONO_HUMAN	1	2	4	2	4	3	2	1	5	3	0	2.45455	12225	24857.5	16217	8500.72	17058	7568.93	19603.2		17766.5	13182.7		1.34771	0.378493
8.04423e-13	2.2353e-12	Q15257	PTPA	Serine/threonine-protein phosphatase 2A activator	PTPA_HUMAN	5	5	6	4	5	5	4	3	5	4	4	4.54545	28912.7	28776.4	28282.1	20100.8	25060	13694.2	20390.7		28657.1	19811.4		1.44649	0.0240688
7.42633e-35	3.01635e-34	Q15293	RCN1	Reticulocalbin-1	RCN1_HUMAN	1	3	2	1	2	3	1	2	3	2	1	1.90909	76648.5	97079.6	95298.5	102798	192717	93999.1	70179.6		89675.5	114923		0.780307	0.468666
0.00139468	0.00280309	Q15363	TMED2	Transmembrane emp24 domain-containing protein 2	TMED2_HUMAN	0	0	1	1	2	1	0	1	2	1	0	0.818182	4154.42	4923.09	6670.19	2006.43	7840.48	4037	7776.85		5249.23	5415.19		0.969353	0.930776
1.69668e-67	5.58536e-66	Q15365	PCBP1	Poly(rC)-binding protein 1	PCBP1_HUMAN	9	9	9	8	10	9	9	6	9	10	9	8.81818	45216.9	62368.4	62964.5	56928.1	62526.9	38391.7	52381.5		56849.9	52557.1		1.08168	0.606045
1.85886e-55	1.89696e-54	Q15366	PCBP2	Poly(rC)-binding protein 2	PCBP2_HUMAN	6	6	8	6	6	6	6	5	5	7	5	6	52272.7	62214.5	57073.8	42514.1	58176.4	38279.5	54256.4		57187	48306.6		1.18383	0.203657
2.93266e-33	1.14776e-32	Q15369	ELOC	Elongin-C	ELOC_HUMAN	1	1	1	2	2	4	3	2	3	4	4	2.45455	7366.26	9975.46	10096.2	13946.5	15701.1	14613.7	16268.5		9145.98	15132.4		0.604395	0.00161901
6.75323e-44	3.54784e-43	Q15370	ELOB	Elongin-B	ELOB_HUMAN	0	1	0	2	1	3	4	3	3	5	5	2.45455	12186.3	16474.5	16879.1	14027.1	12058.4	13665.5	13782.4		15180	13383.3		1.13424	0.244737
0.0054552	0.0099367	Q15386	UBE3C	Ubiquitin-protein ligase E3C	UBE3C_HUMAN	1	1	0	0	1	1	2	0	0	0	2	0.727273	6919.85	5141.83	9060.81	4215.42	3034.7	2517.14	1987.16		7040.83	2938.6		2.39598	0.0137125
1.12108e-35	4.62716e-35	Q15404	RSU1	Ras suppressor protein 1	RSU1_HUMAN	4	7	6	4	5	5	5	5	7	6	6	5.45455	37263.4	39637.4	35448.4	26252.2	32164.6	22845.7	37758		37449.8	29755.2		1.2586	0.113961
0.00543423	0.00990733	Q15417	CNN3	Calponin-3	CNN3_HUMAN	0	0	0	0	0	0	0	0	1	1	0	0.181818	22428.6	12255.6	15739.3	45114.9	53767.7	7951.24	20884.4		16807.8	31929.5		0.526403	0.290089
0.00354103	0.00670742	Q15418	RPS6KA1	Ribosomal protein S6 kinase alpha-1	KS6A1_HUMAN	1	1	2	0	1	4	3	3	3	3	1	2	16242.2	14538.1	24997.3	15714.1	15017.3	7458.67	15762.6		18592.6	13488.2		1.37843	0.216688
7.85781e-21	2.47879e-20	Q15435	PPP1R7	Protein phosphatase 1 regulatory subunit 7	PP1R7_HUMAN	8	9	8	8	4	6	7	9	9	7	6	7.36364	19100.7	22041.8	23565.5	20676.2	14585.1	17649.8	15928.1		21569.3	17209.8		1.25332	0.0705811
2.46361e-13	6.90691e-13	Q15517	CDSN	Corneodesmosin	CDSN_HUMAN	0	0	0	0	1	0	0	0	2	0	0	0.272727	12564.7	8117.82	17233.4	5718.19	21789.8	5547.7	20810		12638.6	13466.4		0.93853	0.891927
5.52607e-46	3.13733e-45	Q15555	MAPRE2	Microtubule-associated protein RP/EB family member 2	MARE2_HUMAN	2	3	2	2	2	3	2	4	4	4	4	2.90909	23933.3	18312.4	17728.2	20238.9	19879.9	12773.3	15327.1		19991.3	17054.8		1.17218	0.327898
4.11895e-69	1.73336e-67	Q15582	TGFBI	Transforming growth factor-beta-induced protein ig-h3	BGH3_HUMAN	5	6	6	9	13	15	8	10	18	17	10	10.6364	31719.2	34326.9	30936.9	41495.3	58377.3	34175.2	58647.4		32327.7	48173.8		0.671064	0.0830304
2.29271e-41	1.10234e-40	Q15631	TSN	Translin	TSN_HUMAN	5	7	5	3	5	7	5	5	6	6	6	5.45455	12631.7	12687	10639.7	7387.58	12132.3	6122.8	10727.5		11986.1	9092.55		1.31824	0.159853
9.78341e-44	5.11998e-43	Q15642	TRIP10	Cdc42-interacting protein 4	CIP4_HUMAN	7	8	7	10	8	6	7	8	7	9	8	7.72727	7010.27	7835.43	8808.04	9311.53	9773.49	8679.77	6276.68		7884.58	8510.37		0.926468	0.565468
1.01611e-05	2.38788e-05	Q15691	MAPRE1	Microtubule-associated protein RP/EB family member 1	MARE1_HUMAN	2	2	2	0	3	2	0	1	2	2	1	1.54545	8718.12	7738.92	9929.16	4151.26	8792.54	4441.58	10212.9		8795.4	6899.56		1.27478	0.361472
1.75526e-34	7.05908e-34	Q15772	SPEG	Striated muscle preferentially expressed protein kinase	SPEG_HUMAN	13	22	15	22	10	27	31	23	17	26	32	21.6364	16771.9	16308.1	16315	18361.5	16005.1	19219.3	15230.5		16465	17204.1		0.957038	0.540689
7.22178e-42	3.53893e-41	Q15819	UBE2V2	Ubiquitin-conjugating enzyme E2 variant 2	UB2V2_HUMAN	2	3	3	2	2	3	2	3	2	2	2	2.36364	51189.8	53654.6	51378.3	27730.3	38242.6	29472.8	39487.6		52074.3	33733.3		1.5437	0.00380993
9.28302e-08	2.32617e-07	Q15833	STXBP2	Syntaxin-binding protein 2	STXB2_HUMAN	1	1	1	1	0	0	0	1	0	0	0	0.454545	43801.4	46519.6	44764.5	168391	671.426	177196	127.657		45028.5	86596.5		0.51998	0.512043
7.58085e-16	2.22947e-15	Q15836	VAMP3	Vesicle-associated membrane protein 3	VAMP3_HUMAN	2	1	2	3	2	3	2	4	2	3	3	2.45455	6195.71	9789.83	7759.4	11878	12504	10361.5	11464.8		7914.98	11552.1		0.685156	0.0161669
8.56946e-05	0.000187765	Q15843	NEDD8	NEDD8	NEDD8_HUMAN	1	1	1	1	1	1	1	1	1	2	1	1.09091	16260.4	17051.3	26555	23636.9	27809.5	21919.5	26927.9		19955.6	25073.4		0.795885	0.172254
7.74145e-14	2.18387e-13	Q15848	ADIPOQ	Adiponectin	ADIPO_HUMAN	3	3	3	4	2	3	3	3	3	4	3	3.09091	16480.8	15649.6	17008.7	15374.3	12318.1	15393.8	16459.6		16379.7	14886.5		1.10031	0.235266
1.03812e-45	5.86927e-45	Q15907	RAB11B	Ras-related protein Rab-11B	RB11B_HUMAN	8	6	7	7	5	5	5	5	8	6	5	6.09091	45495.3	43734.2	43742.3	32407.3	56981.8	31745.6	50129.7		44323.9	42816.1		1.03522	0.849349
6.95539e-48	4.25666e-47	Q16082	HSPB2	Heat shock protein beta-2	HSPB2_HUMAN	7	8	6	7	7	7	7	7	7	7	7	7	289878	356223	340434	181643	297133	193301	342269		328845	253587		1.29678	0.188639
4.25122e-64	9.0856e-63	Q16134	ETFDH	Electron transfer flavoprotein-ubiquinone oxidoreductase, mitochondrial	ETFD_HUMAN	17	16	20	18	15	19	22	21	20	19	21	18.9091	80548.9	83892	79102	93766.3	60727	91001	59307.7		81181	76200.5		1.06536	0.673628
2.07202e-18	6.29784e-18	Q16181	2007-09-01	Septin-7	SEPT7_HUMAN	5	1	2	1	8	6	0	1	5	5	0	3.09091	15754.1	10837.8	13193.4	11391.2	24493.3	9111.8	18093.9		13261.8	15772.5		0.840816	0.583035
3.97968e-13	1.11115e-12	Q16186	ADRM1	Proteasomal ubiquitin receptor ADRM1	ADRM1_HUMAN	1	1	1	1	0	1	1	2	1	2	2	1.18182	6814.62	5754.39	2468.21	4767.74	4110.89	7027.15	9712.46		5012.41	6404.56		0.782632	0.487086
5.50247e-38	2.37684e-37	Q16363	LAMA4	Laminin subunit alpha-4	LAMA4_HUMAN	3	5	5	7	14	26	11	5	13	20	7	10.5455	14654.8	15418.1	14191.3	16752.7	25601.7	12851.1	22000.6		14754.7	19301.5		0.764432	0.232028
5.67518e-42	2.79446e-41	Q16531	DDB1	DNA damage-binding protein 1	DDB1_HUMAN	24	23	23	23	22	22	23	21	31	23	23	23.4545	44849.1	48615.6	45972.5	36118.7	41043.9	32559.9	39897.3		46479.1	37404.9		1.24259	0.0142654
0.00164619	0.00328595	Q16539	MAPK14	Mitogen-activated protein kinase 14	MK14_HUMAN	1	0	0	1	2	2	1	0	3	0	0	0.909091	14722.7	12143.9	21287	15729.9	13639.8	14687.1	7163.52		16051.2	12805.1		1.2535	0.360142
2.35578e-10	6.23626e-10	Q16540	MRPL23	39S ribosomal protein L23, mitochondrial	RM23_HUMAN	1	1	1	1	1	1	1	1	1	1	1	1	7337.8	4603.9	4093.62	5128.55	7942.72	5083.75	5900.26		5345.11	6013.82		0.888804	0.58825
2.2893e-28	8.22616e-28	Q16543	CDC37	Hsp90 co-chaperone Cdc37	CDC37_HUMAN	7	6	7	5	6	6	7	4	5	5	5	5.72727	40053.3	42479	41247.3	37362.9	40603.9	37516.7	34166.8		41259.9	37412.6		1.10283	0.0684873
1.30579e-15	3.83195e-15	Q16555	DPYSL2	Dihydropyrimidinase-related protein 2	DPYL2_HUMAN	8	10	13	8	14	14	7	9	13	13	5	10.3636	18652.1	19171	19784.3	18055.3	28303.2	15556.7	25436.8		19202.5	21838		0.879314	0.493373
9.67379e-11	2.58601e-10	Q16563	SYPL1	Synaptophysin-like protein 1	SYPL1_HUMAN	2	3	3	3	3	4	3	3	3	2	3	2.90909	54474.6	50250.2	35645.3	45767.8	73568.6	35670.5	48060.7		46790	50766.9		0.921664	0.724573
1.91877e-45	1.07441e-44	Q16585	SGCB	Beta-sarcoglycan	SGCB_HUMAN	3	4	4	5	5	8	7	7	8	9	7	6.09091	41126.3	37830.4	35988.3	33993.2	43889.6	33179.9	39843.8		38315	37726.6		1.0156	0.863517
7.87174e-49	5.04434e-48	Q16586	SGCA	Alpha-sarcoglycan	SGCA_HUMAN	6	4	4	5	5	5	4	4	7	6	6	5.09091	22156.3	26681.6	25119	24160.6	29725.2	27469.5	25805.9		24652.3	26790.3		0.920194	0.286354
1.18063e-05	2.76813e-05	Q16629	SRSF7	Serine/arginine-rich splicing factor 7	SRSF7_HUMAN	3	2	2	0	3	3	0	1	2	2	0	1.63636	22331.6	20041.8	21317.3	15926.7	29369.9	15566.4	27420.1		21230.3	22070.8		0.961918	0.855436
0.00548841	0.00998382	Q16654	PDK4	[Pyruvate dehydrogenase (acetyl-transferring)] kinase isozyme 4, mitochondrial	PDK4_HUMAN	1	1	1	0	0	5	0	0	0	4	0	1.09091	11393.3	8898.17	20323.5	5651.3	10874.1	5660.34	6500.33		13538.3	7171.51		1.88779	0.108
1.46271e-07	3.65184e-07	Q16658	FSCN1	Fascin	FSCN1_HUMAN	8	7	6	2	10	10	0	2	12	9	1	6.09091	18361.2	16888	16417.6	12676.1	28634.1	8351.54	23275.7		17222.3	18234.4		0.944495	0.862506
2.76425e-53	2.35567e-52	Q16698	DECR1	2,4-dienoyl-CoA reductase, mitochondrial	DECR_HUMAN	18	16	17	16	17	10	16	16	15	10	17	15.2727	295139	279296	270915	220948	194388	212154	173296		281783	200197		1.40753	0.00197549
3.34433e-48	2.06842e-47	Q16718	NDUFA5	NADH dehydrogenase [ubiquinone] 1 alpha subcomplex subunit 5	NDUA5_HUMAN	5	7	6	6	6	5	6	7	6	7	7	6.18182	33373.5	34225.7	30513.7	81808.4	45327.3	68278	38019.1		32704.3	58358.2		0.560406	0.0860282
4.78556e-46	2.7245e-45	Q16762	TST	Thiosulfate sulfurtransferase	THTR_HUMAN	7	10	8	5	4	8	7	7	6	8	7	7	57693.8	57769.6	58532.2	43901.2	40221.8	37546	42128.1		57998.5	40949.3		1.41635	0.000135889
8.04379e-05	0.000176531	Q16773	KYAT1	Kynurenine--oxoglutarate transaminase 1	KAT1_HUMAN	1	1	1	0	0	0	0	1	0	1	0	0.454545	8241.67	9249.58	8195.79	9516.25	1003.05	7986.76	5834.21		8562.35	6085.07		1.40711	0.313892
2.01261e-55	2.04874e-54	Q16775	HAGH	Hydroxyacylglutathione hydrolase, mitochondrial	GLO2_HUMAN	9	10	8	8	8	8	9	9	9	10	10	8.90909	178495	167600	191372	105289	75440	126610	83728		179156	97766.8		1.83248	0.00268442
1.12341e-53	1.00126e-52	Q16795	NDUFA9	NADH dehydrogenase [ubiquinone] 1 alpha subcomplex subunit 9, mitochondrial	NDUA9_HUMAN	14	17	18	18	12	14	16	19	13	18	17	16	242142	242635	241902	299294	112104	305781	121326		242226	209626		1.15551	0.629708
3.46072e-31	1.3032e-30	Q16816	PHKG1	Phosphorylase b kinase gamma catalytic chain, skeletal muscle/heart isoform	PHKG1_HUMAN	10	10	11	8	10	12	13	9	11	14	15	11.1818	52153.3	54957.8	50438.9	43955.1	39691.4	42288.4	35540		52516.7	40368.7		1.30093	0.00412806
8.2537e-27	2.87717e-26	Q16821	PPP1R3A	Protein phosphatase 1 regulatory subunit 3A	PPR3A_HUMAN	5	6	9	18	13	20	17	13	14	18	20	13.9091	6306.75	6522.61	7323.33	7294.49	7960.95	6902.9	8187.1		6717.57	7586.36		0.885479	0.102727
3.42521e-44	1.82054e-43	Q16836	HADH	Hydroxyacyl-coenzyme A dehydrogenase, mitochondrial	HCDH_HUMAN	18	19	20	16	16	14	17	13	14	16	14	16.0909	502244	549380	516731	351789	371301	354905	355765		522785	358440		1.4585	5.02173e-05
1.03234e-61	1.7856e-60	Q16851	UGP2	UTP--glucose-1-phosphate uridylyltransferase	UGPA_HUMAN	26	29	29	28	30	28	29	27	26	26	29	27.9091	430707	418300	422113	423518	414449	371628	416199		423706	406448		1.04246	0.280361
7.61077e-42	3.72062e-41	Q16853	AOC3	Membrane primary amine oxidase	AOC3_HUMAN	3	2	3	0	10	7	9	4	11	7	9	5.90909	34909	38613	25071.9	32087.5	89110.1	24492.2	78118.8		32864.6	55952.2		0.58737	0.288894
1.16512e-30	4.35934e-30	Q16881	TXNRD1	Thioredoxin reductase 1, cytoplasmic	TRXR1_HUMAN	3	5	4	3	2	4	3	2	4	2	3	3.18182	10261.6	16362.7	11028	9332.21	14609	7192.51	10869.7		12550.8	10500.9		1.19521	0.44075
1.09436e-69	5.21868e-68	Q16891	IMMT	MICOS complex subunit MIC60	MIC60_HUMAN	38	37	33	37	28	29	35	39	31	33	33	33.9091	114133	122387	114377	132668	93863.3	139361	98637.7		116966	116132		1.00718	0.954552
1.97726e-15	5.77749e-15	Q1KMD3	HNRNPUL2	Heterogeneous nuclear ribonucleoprotein U-like protein 2	HNRL2_HUMAN	2	2	3	0	5	4	3	1	3	5	2	2.72727	8251.58	10014.8	8534.49	9088.12	13617.5	9186.08	14140.4		8933.62	11508		0.776294	0.187722
7.33696e-38	3.14926e-37	Q2KHM9	KIAA0753	Protein moonraker	MOONR_HUMAN	1	1	1	0	1	1	1	1	1	1	1	0.909091	1.87691e+06	2069826	1.99671e+06	9390.1	2.23826e+06	108888	2.26183e+06		1.98115e+06	1.15459e+06		1.71588	0.320758
0.00155899	0.00311798	Q2KHT3	CLEC16A	Protein CLEC16A	CL16A_HUMAN	1	0	1	1	1	1	1	1	1	1	2	1	35883	25766.6	70496.5	62056.5	58079.2	7520.87	13487.5		44048.7	35286		1.24833	0.686045
6.6713e-55	6.65825e-54	Q2TAA2	IAH1	Isoamyl acetate-hydrolyzing esterase 1 homolog	IAH1_HUMAN	2	1	2	3	2	3	2	3	3	3	3	2.45455	14847.1	13970.8	13165.4	22941.8	20154.3	13907.4	14065.6		13994.4	17767.3		0.787652	0.221165
3.34764e-49	2.18992e-48	Q2TAL5	SMTNL2	Smoothelin-like protein 2	SMTL2_HUMAN	5	6	6	3	4	6	5	5	6	5	7	5.27273	13934.1	15373.8	14081.3	13100	28992.1	12831.8	28857.9		14463	20945.5		0.69051	0.28884
1.69392e-69	7.85749e-68	Q2TBA0	KLHL40	Kelch-like protein 40	KLH40_HUMAN	11	12	12	12	16	17	16	13	15	16	16	14.1818	114108	120894	119671	113293	107373	107463	100333		118224	107116		1.10371	0.0270483
0.0010132	0.00206279	Q30154;Q9GIY3	HLA-DRB5;HLA-DRB1	HLA class II histocompatibility antigen, DR beta 5 chain;HLA class II histocompatibility antigen, DRB1-14 beta chain	DRB5_HUMAN;2B1E_HUMAN	0	0	0	0	0	1	1	0	0	1	1	0.363636	5306.82	4294.06	5690.71	2685.66	4724.16	1881.47	2269.63		5097.2	2890.23		1.7636	0.0442616
0.00288336	0.00557022	Q32P44	EML3	Echinoderm microtubule-associated protein-like 3	EMAL3_HUMAN	1	1	1	1	1	1	1	1	1	1	1	1	79710.9	83503.5	81391.1	47758.4	46452.9	48837.2	51653		81535.1	48675.4		1.67508	5.03832e-06
2.67893e-12	7.35895e-12	Q3LXA3	TKFC	Triokinase/FMN cyclase	TKFC_HUMAN	4	5	5	0	4	1	1	1	4	2	2	2.63636	4752.89	5338.87	4451.3	3635.46	3738.99	2633.39	4031.85		4847.69	3509.92		1.38114	0.0245211
0.000326239	0.00068751	Q3SXM5	HSDL1	Inactive hydroxysteroid dehydrogenase-like protein 1	HSDL1_HUMAN	1	0	0	1	1	1	0	1	1	0	1	0.636364	12558	9270.2	14263.4	16002.5	10415.6	32391.1	22887.3		12030.5	20424.1		0.589034	0.203157
0.00222026	0.00436776	Q3ZCQ8	TIMM50	Mitochondrial import inner membrane translocase subunit TIM50	TIM50_HUMAN	3	2	3	2	1	1	1	1	1	1	2	1.63636	10601.6	10244.7	10280.5	10864.8	8912.17	7060.54	4657.63		10375.6	7873.79		1.31774	0.17175
4.20948e-13	1.17371e-12	Q3ZCW2	LGALSL	Galectin-related protein	LEGL_HUMAN	1	1	1	2	2	4	1	2	2	2	0	1.63636	7867.47	7478.01	6723.66	8641.82	7685.83	7103.9	8145.7		7356.38	7894.31		0.931858	0.312417
1.6095e-08	4.11911e-08	Q49AH0	CDNF	Cerebral dopamine neurotrophic factor	CDNF_HUMAN	1	0	0	0	1	1	0	0	1	1	0	0.454545	2215.44	2736.95	1513.64	2255.67	6573.08	3945.72	6787.16		2155.34	4890.41		0.440728	0.0936741
0.00269087	0.00523331	Q53EU6	GPAT3	Glycerol-3-phosphate acyltransferase 3	GPAT3_HUMAN	1	1	1	0	0	0	0	0	0	0	0	0.272727	4142.96	4334.15	5069.36	2823.8	3109.32	2124.05	1328.66		4515.49	2346.46		1.92438	0.00915799
0.00077478	0.00158847	Q53FT3	HIKESHI	Protein Hikeshi	HIKES_HUMAN	2	2	2	1	1	2	4	2	0	2	3	1.90909	26943.3	25595.3	23760.4	19978.4	13438.5	12924.7	13162.7		25433	14876.1		1.70966	0.00451327
1.89613e-80	6.44999e-78	Q53GG5	PDLIM3	PDZ and LIM domain protein 3	PDLI3_HUMAN	15	16	16	13	15	17	16	14	17	18	17	15.8182	323828	300095	318335	330498	375415	339849	361954		314086	351929		0.89247	0.0380054
6.51953e-50	4.49539e-49	Q53GQ0	HSD17B12	Very-long-chain 3-oxoacyl-CoA reductase	DHB12_HUMAN	4	4	4	8	7	4	4	8	6	3	5	5.18182	16303.2	18322.3	18002.3	25994.4	27264.3	25186.3	29565.1		17542.6	27002.5		0.649665	0.000629261
0.00262133	0.00511729	Q53H12	AGK	Acylglycerol kinase, mitochondrial	AGK_HUMAN	1	1	1	1	1	1	1	0	1	1	2	1	11688.9	13097	12178	7233.73	17607.9	14213.6	15260.6		12321.3	13578.9		0.907383	0.656533
4.08583e-08	1.03721e-07	Q53H82	LACTB2	Endoribonuclease LACTB2	LACB2_HUMAN	3	2	1	2	1	2	3	2	2	2	1	1.90909	17333.2	17329.6	18046.4	12488.5	13834.3	9361.57	9282.04		17569.8	11241.6		1.56292	0.00566912
1.81463e-19	5.59465e-19	Q58WW2	DCAF6	DDB1- and CUL4-associated factor 6	DCAF6_HUMAN	7	4	4	2	2	3	2	0	0	2	2	2.54545	11588.2	15199.7	15346.6	9407.15	9498.34	11809.7	11033.6		14044.8	10437.2		1.34565	0.0337058
1.7551e-62	3.28638e-61	Q5BKX8	CAVIN4	Caveolae-associated protein 4	CAVN4_HUMAN	6	6	6	6	10	11	6	5	8	9	5	7.09091	83251.8	91324.2	82683	81544.5	171351	59889.4	110482		85753	105817		0.810392	0.515717
3.0118e-06	7.21066e-06	Q5D862	FLG2	Filaggrin-2	FILA2_HUMAN	1	1	1	0	3	0	0	0	4	0	1	1	4557.25	2442.88	4163.32	9418.3	13279.4	3932.87	10450.9		3721.15	9270.37		0.401403	0.0669833
3.19661e-35	1.3101e-34	Q5HYK3	COQ5	2-methoxy-6-polyprenyl-1,4-benzoquinol methylase, mitochondrial	COQ5_HUMAN	8	8	7	9	6	6	9	12	10	8	10	8.45455	18878.6	16974.4	15327.8	27195.7	16322.5	25131.7	12167.4		17060.3	20204.3		0.844388	0.498323
5.07374e-12	1.38907e-11	Q5JPH6	EARS2	Probable glutamate--tRNA ligase, mitochondrial	SYEM_HUMAN	1	0	1	2	1	1	1	0	1	1	1	0.909091	685553	641404	594982	783312	445290	332249	381909		640647	485690		1.31904	0.261644
0.00233404	0.00458055	Q5JRA6	MIA3	Transport and Golgi organization protein 1 homolog	TGO1_HUMAN	1	1	1	1	0	1	1	1	1	0	1	0.818182	22845.9	21863.9	25746.6	30219.9	124874	22490.5	176242		23485.5	88456.6		0.265503	0.201965
1.82424e-25	6.1746e-25	Q5JRX3	PITRM1	Presequence protease, mitochondrial	PREP_HUMAN	5	10	6	3	0	3	4	4	3	2	5	4.09091	16350.3	15716.3	14879.8	15364.4	10518.5	12303.3	19280.5		15648.8	14366.7		1.08925	0.601062
3.10848e-05	7.0337e-05	Q5JTH9	RRP12	RRP12-like protein	RRP12_HUMAN	2	1	1	0	0	0	0	0	0	0	1	0.454545	106595	177080	203892	197043	120374	33792.4	126775		162522	119496		1.36007	0.396445
0.00319836	0.00612943	Q5JTJ3	COA6	Cytochrome c oxidase assembly factor 6 homolog	COA6_HUMAN	1	1	0	0	1	2	2	1	2	2	2	1.27273	7819.07	6835.51	8050.98	4150	8856.89	7003.33	12952.1		7568.52	8240.57		0.918446	0.772808
9.52215e-20	2.95585e-19	Q5SNT2	TMEM201	Transmembrane protein 201	TM201_HUMAN	0	0	0	0	2	1	0	1	2	1	0	0.636364	11538.9	3508.18	3802.74	2182.34	13049.6	1922.23	6958.15		6283.27	6028.08		1.04233	0.948961
7.70224e-54	7.01797e-53	Q5SSJ5	HP1BP3	Heterochromatin protein 1-binding protein 3	HP1B3_HUMAN	6	7	8	9	10	10	6	6	14	12	8	8.72727	14830.5	15598	15127.6	15813.4	39967	14214.6	34900.4		15185.4	26223.8		0.579067	0.214501
5.1742e-43	2.63355e-42	Q5SV97	PERM1	PGC-1 and ERR-induced regulator in muscle protein 1	PERM1_HUMAN	4	4	6	9	2	4	6	9	2	2	8	5.09091	15856.6	14474.4	11946	20979.7	9268.55	18110.3	9181.54		14092.3	14385		0.979655	0.940313
1.51508e-50	1.09268e-49	Q5SZK8	FREM2	FRAS1-related extracellular matrix protein 2	FREM2_HUMAN	0	0	0	0	6	7	0	0	12	9	0	3.09091	35446.9	56685.5	48898.2	56815.9	69406.7	51146.3	48754.4		47010.2	56530.8		0.831585	0.261927
0.000178188	0.000382019	Q5T440	IBA57	Putative transferase CAF17, mitochondrial	CAF17_HUMAN	1	2	1	4	0	0	4	2	1	1	1	1.54545	13107.2	9798.85	9935.34	8056.21	7449.04	8607.51	13414		10947.1	9381.7		1.16686	0.436242
5.42782e-05	0.000121007	Q5T4S7	UBR4	E3 ubiquitin-protein ligase UBR4	UBR4_HUMAN	3	5	2	0	3	3	1	2	2	3	1	2.27273	5749.06	5014.38	4278.05	5799.66	5065.04	4403.45	4338.06		5013.83	4901.55		1.02291	0.842916
0.00333576	0.00635933	Q5TAQ9	DCAF8	DDB1- and CUL4-associated factor 8	DCAF8_HUMAN	1	1	2	1	0	1	2	0	0	1	0	0.818182	9106.79	12301.1	9683.66	44253.5	15867.3	2848.79	5661.53		10363.9	17157.8		0.604033	0.571181
4.7348e-14	1.34125e-13	Q5TDH0	DDI2	Protein DDI1 homolog 2	DDI2_HUMAN	5	7	6	0	2	0	0	0	3	0	0	2.09091	25096.4	25636.6	23323	19610.4	7965.93	15802.8	10851.6		24685.4	13557.7		1.82077	0.0160144
0.00234818	0.00460167	Q5U5X0	LYRM7	Complex III assembly factor LYRM7	LYRM7_HUMAN	1	0	0	0	1	0	2	2	0	1	3	0.909091	10136.3	21827.8	6341.4	7043.3	8216	6699.74	6201.67		12768.5	7040.18		1.81366	0.204926
4.10145e-73	3.34842e-71	Q5VST9	OBSCN	Obscurin	OBSCN_HUMAN	147	141	137	152	143	204	198	145	150	209	187	164.818	154744	164307	155287	176599	162317	184050	167588		158113	172638		0.91586	0.0679432
3.25785e-60	4.9437e-59	Q5VTT5	MYOM3	Myomesin-3	MYOM3_HUMAN	53	59	57	60	60	57	62	64	60	57	61	59.0909	269602	277942	271540	424202	287404	421548	298353		273028	357877		0.762911	0.115095
8.48849e-07	2.07237e-06	Q5VW32	BROX	BRO1 domain-containing protein BROX	BROX_HUMAN	2	1	2	1	2	1	0	1	1	1	1	1.18182	26172.4	16419.1	19889.4	14805.3	18800.8	8219.95	15618.1		20827	14361.1		1.45024	0.128269
2.96937e-19	9.13412e-19	Q5VWP3	MLIP	Muscular LMNA-interacting protein	MLIP_HUMAN	5	4	6	5	8	7	8	5	5	6	7	6	7865.6	6151.89	5537.27	9444.08	8003.39	8978.72	8458.1		6518.25	8721.07		0.747414	0.0242439
0.000682101	0.0014041	Q5VWZ2	LYPLAL1	Lysophospholipase-like protein 1	LYPL1_HUMAN	2	2	2	3	3	1	2	2	3	1	0	1.90909	11333.5	13294.1	14551.5	11077.1	13050	8186.05	13669.8		13059.7	11495.7		1.13605	0.388554
1.50829e-65	3.68672e-64	Q5VXT5	SYPL2	Synaptophysin-like protein 2	SYPL2_HUMAN	7	7	7	6	6	6	7	7	7	7	7	6.72727	220211	255903	242544	245809	294325	228495	321912		239553	272635		0.878657	0.273967
9.0348e-22	2.89482e-21	Q5VYK3	ECPAS	Proteasome adapter and scaffold protein ECM29	ECM29_HUMAN	4	4	4	2	5	10	5	4	5	10	6	5.36364	14420.8	14147.7	15924.8	9481.13	13502.8	10334.7	12586.1		14831.1	11476.2		1.29234	0.0387525
0.000395222	0.000826061	Q5VZP5	DUSP27	Inactive dual specificity phosphatase 27	DUS27_HUMAN	0	0	0	2	2	2	0	0	4	2	0	1.09091	31594.2	46408.6	28021.2	23949.9	28389.1	9756.23	11096.7		35341.3	18298		1.93143	0.0651057
6.2166e-44	3.27013e-43	Q5XKP0	MIC13	MICOS complex subunit MIC13	MIC13_HUMAN	2	3	2	4	4	3	3	3	3	4	4	3.18182	83690.2	46802.7	66501.4	76510.5	42255.3	57462.6	51866.5		65664.8	57023.7		1.15153	0.51513
4.06499e-26	1.39439e-25	Q5XPI4	RNF123	E3 ubiquitin-protein ligase RNF123	RN123_HUMAN	14	10	11	11	7	6	6	6	6	9	7	8.45455	19862.5	22016.9	19193.7	13028.9	12047	13733.6	12887.9		20357.7	12924.3		1.57514	0.000276165
1.56163e-27	5.52391e-27	Q63HQ2	EGFLAM	Pikachurin	EGFLA_HUMAN	1	2	2	0	1	1	2	1	1	1	3	1.36364	7913.75	5072.07	7395.2	4995.4	8318.52	4535.48	15176.4		6793.67	8256.44		0.822833	0.646063
5.55915e-05	0.0001238	Q63ZY3	KANK2	KN motif and ankyrin repeat domain-containing protein 2	KANK2_HUMAN	0	0	0	0	2	0	1	0	2	2	1	0.727273	27157.4	16908	10404.7	23124.8	8975.51	2072.22	10493.2		18156.7	11166.4		1.62601	0.33815
1.0108e-49	6.89982e-49	Q68J44	DUPD1	Dual specificity phosphatase DUPD1	DUPD1_HUMAN	2	2	2	2	1	2	3	2	2	2	2	2	22663.1	19760.9	18968.8	20108.2	14645.8	21443.4	13822		20464.3	17504.9		1.16906	0.281685
9.33638e-05	0.000203694	Q6DD88	ATL3	Atlastin-3	ATLA3_HUMAN	1	1	1	0	5	2	0	1	2	1	1	1.36364	19319.8	41144.4	23738.2	151462	38522.3	295172	26559.6		28067.4	127929		0.219399	0.23559
1.26082e-30	4.71307e-30	Q6DKJ4	NXN	Nucleoredoxin	NXN_HUMAN	4	4	4	3	4	6	6	6	5	5	5	4.72727	8251.86	8596.1	10113.8	7493.35	8431.68	7387.34	8739.78		8987.26	8013.04		1.12158	0.1787
0.00015134	0.000326344	Q6F5E7	TXNRD3NB	Protein TXNRD3NB	TR3N_HUMAN	1	1	1	1	1	0	0	1	1	1	1	0.818182	374827	346657	356765	248381	458588	184662	316094		359417	301931		1.19039	0.447713
4.26855e-10	1.12487e-09	Q6H8Q1	ABLIM2	Actin-binding LIM protein 2	ABLM2_HUMAN	4	6	4	6	5	12	7	7	9	10	5	6.81818	11348.5	11302.6	12047.3	15037.9	17205.3	11681.9	14740.2		11566.1	14666.3		0.788618	0.0715218
6.11124e-16	1.79856e-15	Q6IAA8	LAMTOR1	Ragulator complex protein LAMTOR1	LTOR1_HUMAN	0	0	0	2	0	1	0	2	1	0	0	0.545455	10167.7	2013.44	1462.2	6213.12	7554.42	4811.34	1945.7		4547.78	5131.15		0.886308	0.840376
2.75687e-43	1.41554e-42	Q6IAN0	DHRS7B	Dehydrogenase/reductase SDR family member 7B	DRS7B_HUMAN	3	4	6	5	7	6	6	6	6	6	6	5.54545	14213.2	13403.2	13539.8	17240.9	30317.3	17214.1	27444		13718.8	23054.1		0.595068	0.0691298
8.50988e-43	4.28327e-42	Q6IBS0	TWF2	Twinfilin-2	TWF2_HUMAN	4	6	5	7	6	6	6	6	6	5	4	5.54545	23294.9	27471.1	23521.6	36163.6	25952.1	34407.6	24052.7		24762.6	30144		0.821475	0.210077
1.42925e-26	4.95264e-26	Q6ICL3	TANGO2	Transport and Golgi organization protein 2 homolog	TNG2_HUMAN	1	2	1	0	1	0	1	1	1	0	0	0.727273	5043.94	6266.68	3148.51	2451.59	2412.51	4197.38	1974.71		4819.71	2759.05		1.74687	0.0836873
5.54785e-06	1.31665e-05	Q6IPR1	ETFRF1	Electron transfer flavoprotein regulatory factor 1	ETFR1_HUMAN	1	1	1	1	1	1	1	2	2	2	2	1.36364	109698	126201	109561	89677.2	83656.4	8416.59	8111.56		115153	47465.4		2.42605	0.0553501
7.04279e-27	2.46136e-26	Q6IQ22	RAB12	Ras-related protein Rab-12	RAB12_HUMAN	2	2	2	3	2	2	1	2	3	3	3	2.27273	5447.83	7153.32	5929.03	5851.38	5158.76	5551.75	5181.55		6176.73	5435.86		1.13629	0.173935
0.000158693	0.000341299	Q6JBY9	RCSD1	CapZ-interacting protein	CPZIP_HUMAN	0	0	0	0	0	2	1	0	0	2	0	0.454545	2316.92	2331.47	2973.85	8788.62	3242.14	1420.2	1984.94		2540.75	3858.98		0.6584	0.539742
0.000122443	0.000265293	Q6NUK1	SLC25A24	Calcium-binding mitochondrial carrier protein SCaMC-1	SCMC1_HUMAN	1	0	1	0	3	2	0	2	3	2	2	1.45455	15497	18247.9	8581.31	6181.82	11189.7	4472.92	8540.56		14108.7	7596.25		1.85733	0.0791848
1.24259e-40	5.82349e-40	Q6NVY1	HIBCH	3-hydroxyisobutyryl-CoA hydrolase, mitochondrial	HIBCH_HUMAN	15	15	14	13	16	12	14	13	15	12	15	14	48640.1	53290	51851.5	29680.9	54994.7	30637	52200.8		51260.5	41878.3		1.22403	0.300093
0.0029082	0.00561556	Q6NXT6	TAPT1	Transmembrane anterior posterior transformation protein 1 homolog	TAPT1_HUMAN	0	0	0	1	3	1	1	0	2	0	0	0.727273	10576.9	10321.3	8654.19	13864.9	12752.4	11789.9	14392.9		9850.79	13200		0.74627	0.0111011
1.11911e-06	2.72403e-06	Q6NY19	KANK3	KN motif and ankyrin repeat domain-containing protein 3	KANK3_HUMAN	1	1	1	0	1	1	0	0	1	1	1	0.727273	517852	482140	451424	657212	567379	58982.4	541114		483805	456172		1.06058	0.869813
2.01696e-57	2.35909e-56	Q6NZI2	CAVIN1	Caveolae-associated protein 1	CAVN1_HUMAN	13	11	12	12	13	12	12	13	15	13	13	12.6364	61807.8	74894	69777.1	87618.7	113534	83625.2	105865		68826.3	97660.8		0.704749	0.0244986
0.000579197	0.00119771	Q6P1N9	TATDN1	Putative deoxyribonuclease TATDN1	TATD1_HUMAN	1	2	1	0	0	2	2	0	0	3	1	1.09091	13738	5381.49	5547.92	11574.8	5878.37	14028.8	8255.5		8222.49	9934.37		0.827681	0.608766
0.00287315	0.00555408	Q6P1X6	C8orf82	UPF0598 protein C8orf82	CH082_HUMAN	1	2	2	1	1	1	0	2	1	1	0	1.09091	4292.85	5411.24	4341.5	5959.39	8070.36	4362.98	6193.68		4681.86	6146.6		0.761699	0.183348
1.27615e-05	2.98866e-05	Q6P2E9	EDC4	Enhancer of mRNA-decapping protein 4	EDC4_HUMAN	0	0	0	0	1	1	2	1	1	2	1	0.818182	31857.6	24425	63094.6	60512.4	9580.17	26982	91102		39792.4	47044.1		0.845853	0.770943
5.33768e-12	1.45937e-11	Q6P2Q9	PRPF8	Pre-mRNA-processing-splicing factor 8	PRP8_HUMAN	3	3	0	3	5	5	3	2	5	4	0	3	13255.7	22772.5	10104.2	17490.9	16159.3	14392.1	13422.9		15377.5	15366.3		1.00072	0.997485
9.54993e-20	2.96222e-19	Q6P587	FAHD1	Acylpyruvase FAHD1, mitochondrial	FAHD1_HUMAN	4	2	2	2	2	2	4	2	3	2	4	2.63636	27409.2	24804.2	33413.7	14697.2	13091.1	13732.6	22655		28542.3	16044		1.779	0.0142106
1.16574e-24	3.8909e-24	Q6P5Q4	LMOD2	Leiomodin-2	LMOD2_HUMAN	9	8	6	9	5	9	9	9	6	7	7	7.63636	11179.8	13519	13194.2	15953.6	9911.6	15504.3	9646.81		12631	12754.1		0.990349	0.956075
0.000191323	0.000409319	Q6PCB0	VWA1	von Willebrand factor A domain-containing protein 1	VWA1_HUMAN	0	0	0	0	3	4	2	0	0	3	1	1.18182	3102.39	7992.99	8024.66	5735.33	9343.94	5871.25	8781.97		6373.35	7433.12		0.857426	0.575356
9.75731e-21	3.07563e-20	Q6PCB7	SLC27A1	Long-chain fatty acid transport protein 1	S27A1_HUMAN	5	5	5	5	3	6	2	5	1	5	2	4	6399.95	6528.13	6510.69	5537.14	5242.2	5926.2	4236.26		6479.59	5235.45		1.23764	0.0337418
8.18053e-13	2.27163e-12	Q6PCE3	PGM2L1	Glucose 1,6-bisphosphate synthase	PGM2L_HUMAN	2	7	5	0	0	0	2	1	1	1	0	1.72727	15576.6	12567	12009.1	7498.13	7266.57	10380.8	12236.7		13384.2	9345.55		1.43215	0.0625942
0.00195734	0.00387668	Q6PI48	DARS2	Aspartate--tRNA ligase, mitochondrial	SYDM_HUMAN	0	0	0	0	1	1	1	0	1	0	1	0.454545	3947.56	11300.6	8806.48	7152.75	6769.59	7189.24	7938.26		8018.22	7262.46		1.10406	0.696623
9.30509e-28	3.30578e-27	Q6PI78	TMEM65	Transmembrane protein 65	TMM65_HUMAN	1	1	1	0	1	1	2	3	3	2	2	1.54545	13198	12307.5	11728.4	12400.6	16642.9	12674.7	15318.7		12411.3	14259.2		0.870405	0.205979
2.86974e-05	6.51517e-05	Q6PIU2	NCEH1	Neutral cholesterol ester hydrolase 1	NCEH1_HUMAN	2	0	3	0	0	2	1	2	0	2	0	1.09091	10976.1	8024.23	10137.6	4076.38	5797.69	5972.46	3220.04		9712.64	4766.65		2.03763	0.00596869
8.02667e-34	3.18415e-33	Q6QEF8	CORO6	Coronin-6	CORO6_HUMAN	6	5	6	6	6	4	5	5	6	6	7	5.63636	43211	39832	43853.8	47690.2	40291.7	46054.9	35898.4		42298.9	42483.8		0.995649	0.958391
5.18967e-36	2.15068e-35	Q6UW68	TMEM205	Transmembrane protein 205	TM205_HUMAN	3	3	2	2	1	2	2	1	2	2	1	1.90909	12453.8	13548.7	11804.2	16305.2	16683.4	13087.9	12633.1		12602.2	14677.4		0.858615	0.176728
2.87523e-29	1.05073e-28	Q6UWU4	C6orf89	Bombesin receptor-activated protein C6orf89	CF089_HUMAN	1	1	1	1	1	1	1	1	1	1	1	1	4690559	5533862	5539381	1.97503e+06	919939	1.80309e+06	759649		5.2546e+06	1.36443e+06		3.85114	0.000284527
0.000269924	0.000572081	Q6UWY5	OLFML1	Olfactomedin-like protein 1	OLFL1_HUMAN	2	3	2	0	5	4	1	0	5	2	0	2.18182	11440.8	12431.6	13949.5	8757.43	18230.1	10844.9	17743.2		12607.3	13893.9		0.907398	0.676674
8.26801e-34	3.2767e-33	Q6UX71	PLXDC2	Plexin domain-containing protein 2	PXDC2_HUMAN	1	1	1	1	1	1	0	0	0	2	0	0.727273	4855.69	6893.77	5236.05	2153.83	3356.52	1085.42	1304.29		5661.84	1975.02		2.86673	0.00589478
1.42885e-65	3.51359e-64	Q6UXV4	APOOL	MICOS complex subunit MIC27	MIC27_HUMAN	10	11	10	10	9	10	13	11	12	10	11	10.6364	53407.7	54110.1	53207.3	67230.1	57279.3	63966.2	44845.6		53575	58330.3		0.918477	0.453986
0.00482413	0.00890641	Q6UY14	ADAMTSL4	ADAMTS-like protein 4	ATL4_HUMAN	1	1	1	0	1	1	0	0	1	1	0	0.636364	2233.92	2122.02	2404.83	12140	4591.49	1870.73	3789.8		2253.59	5598.01		0.40257	0.265435
5.01784e-73	4.01624e-71	Q6XQN6	NAPRT	Nicotinate phosphoribosyltransferase	PNCB_HUMAN	5	7	5	5	6	3	2	6	6	6	3	4.90909	21318.2	21630.7	18918	13078.3	13041.7	10632.2	11505.5		20622.3	12064.4		1.70935	0.00037703
5.61962e-06	1.33291e-05	Q6XZF7	DNMBP	Dynamin-binding protein	DNMBP_HUMAN	1	1	1	1	1	1	1	1	1	1	1	1	25882.5	25883.4	25899.9	45171.1	27527.6	39028.6	29954.1		25888.6	35420.4		0.730895	0.105664
1.09491e-55	1.13437e-54	Q6YN16	HSDL2	Hydroxysteroid dehydrogenase-like protein 2	HSDL2_HUMAN	19	20	21	22	19	21	22	18	17	19	21	19.9091	61082.3	59548.9	62860.5	57267.7	38330.6	64248.5	44810.6		61163.9	51164.4		1.19544	0.212062
4.31354e-60	6.40286e-59	Q6ZMU5	TRIM72	Tripartite motif-containing protein 72	TRI72_HUMAN	25	25	23	21	22	20	21	23	23	22	20	22.2727	325982	339616	342392	301049	293673	298890	310854		335997	301117		1.11584	0.00213948
3.06026e-05	6.92843e-05	Q6ZP80	TMEM182	Transmembrane protein 182	TM182_HUMAN	1	0	0	0	2	2	0	1	2	1	1	0.909091	24189.2	16504.1	17273.4	13790.3	41886.5	2535.33	17742.1		19322.2	18988.5		1.01757	0.974704
0.000502692	0.00104533	Q6ZT12	UBR3	E3 ubiquitin-protein ligase UBR3	UBR3_HUMAN	0	0	0	0	0	1	1	1	0	1	0	0.363636	3133.22	2925.25	5048.38	4354.72	34947.4	2200.41	988.904		3702.28	10622.9		0.34852	0.505187
0.000278271	0.000588855	Q6ZVM7	TOM1L2	TOM1-like protein 2	TM1L2_HUMAN	0	1	0	1	1	1	0	1	2	2	2	1	1364983	1.37902e+06	1.0477e+06	1.84816e+06	1.72404e+06	969085	1269651		1.2639e+06	1.45273e+06		0.870015	0.496014
4.03179e-50	2.81329e-49	Q702N8	XIRP1	Xin actin-binding repeat-containing protein 1	XIRP1_HUMAN	27	28	25	27	16	40	35	36	26	46	31	30.6364	34588.3	36528.3	34139.9	32111.4	22932.8	32300.5	21873.6		35085.5	27304.6		1.28497	0.071609
0.00506821	0.00929818	Q709C8	VPS13C	Vacuolar protein sorting-associated protein 13C	VP13C_HUMAN	1	0	0	0	0	0	1	0	2	3	1	0.727273	20039.5	42720.4	11138.3	7182.26	6027.33	7586.19	6267.69		24632.8	6765.87		3.64074	0.0726314
1.63328e-10	4.34054e-10	Q711Q0	CEFIP	Cardiac-enriched FHL2-interacting protein	CEFIP_HUMAN	1	1	1	1	1	0	1	1	2	1	1	1	9040.91	6560	3626.75	9834.05	7526.55	5910.53	4345.85		6409.22	6904.25		0.928301	0.805604
2.47069e-69	1.08445e-67	Q71DI3	HIST2H3A	Histone H3.2	H32_HUMAN	4	5	5	6	6	5	5	4	6	6	5	5.18182	1.29527e+06	1163499	1.2782e+06	1.09947e+06	2789018	1.07474e+06	2.77897e+06		1.24565e+06	1.93555e+06		0.643567	0.288145
6.96966e-43	3.52106e-42	Q76M96	CCDC80	Coiled-coil domain-containing protein 80	CCD80_HUMAN	1	1	2	1	1	2	1	1	1	1	1	1.18182	21160	37226.6	103480	19820.9	20189	7588.42	19785.8		53955.4	16846		3.20286	0.143313
8.08335e-09	2.08837e-08	Q7KZF4	SND1	Staphylococcal nuclease domain-containing protein 1	SND1_HUMAN	0	1	3	2	7	6	3	0	4	2	1	2.63636	43109.8	61449.8	48512.5	37393	38783.6	47560.9	34278.9		51024	39504.1		1.29161	0.0975575
0.00129061	0.0026029	Q7L523	RRAGA	Ras-related GTP-binding protein A	RRAGA_HUMAN	0	0	0	0	2	1	1	1	2	1	1	0.818182	14649	19375.1	7040.7	11355.5	11687.2	17932.5	17310.1		13688.2	14571.3		0.939394	0.818986
1.46255e-30	5.44721e-30	Q7L5N1	COPS6	COP9 signalosome complex subunit 6	CSN6_HUMAN	6	3	6	5	4	4	1	3	4	3	1	3.63636	20551.5	24780.1	19888.1	11992.7	16978	12568.5	31221.9		21739.9	18190.3		1.19514	0.5442
0.00408516	0.00764236	Q7LBR1	CHMP1B	Charged multivesicular body protein 1b	CHM1B_HUMAN	2	1	1	0	1	0	1	2	2	2	1	1.18182	9662.91	7987.16	13552.1	11657.2	16632.6	7739.3	5283.07		10400.7	10328.1		1.00703	0.982978
0.00294758	0.00568084	Q7Z2Z2	EFL1	Elongation factor-like GTPase 1	EFL1_HUMAN	1	1	1	1	1	1	1	1	1	1	1	1	307827	322635	312334	241948	498939	260422	589220		314265	397632		0.790341	0.453221
1.66186e-68	6.52281e-67	Q7Z3D6	DGLUCY	D-glutamate cyclase, mitochondrial	GLUCM_HUMAN	9	10	12	5	8	9	14	8	12	8	15	10	31725.1	31905.1	30912.1	25400.4	31900.2	19836	27219.7		31514.1	26089.1		1.20794	0.126481
4.05296e-43	2.07321e-42	Q7Z3J2	C16orf62	UPF0505 protein C16orf62	CP062_HUMAN	1	1	1	1	1	1	1	2	1	1	1	1.09091	18224048	19170548	17900696	6.39808e+06	7.23495e+06	255342	3.59654e+06		18431764	4.37123e+06		4.21661	0.000697232
1.10721e-05	2.59898e-05	Q7Z406	MYH14	Myosin-14	MYH14_HUMAN	13	12	12	18	18	22	9	12	13	18	11	14.3636	9966.24	11630.6	11813.2	11379.2	13459.4	11185.4	11393.8		11136.7	11854.4		0.939453	0.412608
2.92146e-14	8.31617e-14	Q7Z434	MAVS	Mitochondrial antiviral-signaling protein	MAVS_HUMAN	5	5	7	7	1	4	4	7	3	6	4	4.81818	9936.31	10112	9029.41	15587.6	9752.02	14500.5	11361.5		9692.56	12800.4		0.757208	0.114404
3.38882e-05	7.6511e-05	Q7Z4H3	HDDC2	HD domain-containing protein 2	HDDC2_HUMAN	1	2	2	1	0	1	1	1	2	2	1	1.27273	13110.2	15502.5	13364.6	10646	11570.2	10530.3	11518.5		13992.4	11066.2		1.26443	0.00939333
4.9703e-23	1.62051e-22	Q7Z4H7	HAUS6	HAUS augmin-like complex subunit 6	HAUS6_HUMAN	1	1	1	1	0	0	0	1	0	0	0	0.454545	129782	162037	78293.9	147959	13496.7	51267.4	32165.9		123371	61222.3		2.01513	0.188766
0.000802847	0.00164354	Q7Z4H8	KDELC2	KDEL motif-containing protein 2	KDEL2_HUMAN	0	2	1	1	2	2	1	1	2	1	1	1.27273	5329.67	7269.71	8721.97	15262.4	11697.6	16260	6314.58		7107.12	12383.6		0.573912	0.116515
8.11213e-08	2.03652e-07	Q7Z4V5	HDGFL2	Hepatoma-derived growth factor-related protein 2	HDGR2_HUMAN	0	0	0	1	1	1	0	1	1	2	1	0.727273	4812.16	8081.54	6164.63	8148.37	17521.8	9582.7	5862.98		6352.78	10279		0.618036	0.26115
2.25969e-53	1.94191e-52	Q7Z4W1	DCXR	L-xylulose reductase	DCXR_HUMAN	6	7	7	8	8	6	7	7	7	6	8	7	101501	96199.2	113731	112679	81699.2	100923	75849.4		103811	92787.8		1.1188	0.361516
5.96446e-06	1.41306e-05	Q7Z6Z7	HUWE1	E3 ubiquitin-protein ligase HUWE1	HUWE1_HUMAN	4	4	3	0	2	3	4	4	3	3	3	3	6140.29	4632.81	2977.54	4337.24	4628.43	2778.47	4135.31		4583.55	3969.86		1.15459	0.52782
6.28118e-30	2.31824e-29	Q7Z794	KRT77	Keratin, type II cytoskeletal 1b	K2C1B_HUMAN	1	1	0	1	1	0	1	1	0	1	1	0.727273	630489	674903	22506.7	323084	4.66172e+06	318524	349570		442633	1.41322e+06		0.313208	0.486759
8.25329e-40	3.78114e-39	Q7Z7G0	ABI3BP	Target of Nesh-SH3	TARSH_HUMAN	2	0	3	1	2	3	2	2	2	4	0	1.90909	5518.64	6543.35	7665.81	7863.07	9237.94	4113.88	7304.82		6575.93	7129.93		0.9223	0.705451
2.39308e-27	8.4357e-27	Q7Z7K6	CENPV	Centromere protein V	CENPV_HUMAN	2	2	1	1	2	4	1	1	2	3	0	1.72727	7982.26	8917.06	10182.2	8442.62	13951.4	13033.5	10845.6		9027.17	11568.3		0.780338	0.161742
2.3537e-05	5.37463e-05	Q86SX6	GLRX5	Glutaredoxin-related protein 5, mitochondrial	GLRX5_HUMAN	0	0	0	1	2	2	2	1	2	2	2	1.27273	8318.91	9706.43	30253.3	27812.5	11822.4	9896.71	8929.39		16092.9	14615.3		1.1011	0.859415
3.2033e-54	2.99219e-53	Q86TC9	MYPN	Myopalladin	MYPN_HUMAN	18	17	18	17	16	24	19	17	21	25	21	19.3636	34802.4	36330.1	32956.1	36998.9	42925.8	34132.3	38235.7		34696.2	38073.2		0.911304	0.204581
9.63527e-75	9.83279e-73	Q86TD4	SRL	Sarcalumenin	SRCA_HUMAN	22	23	23	22	24	24	23	22	24	26	22	23.1818	351641	352284	351396	392112	317776	389356	302174		351774	350355		1.00405	0.961332
4.00142e-05	9.00431e-05	Q86TP1	PRUNE1	Exopolyphosphatase PRUNE1	PRUN1_HUMAN	0	0	0	0	1	3	0	0	0	0	0	0.363636	3631.81	4685.8	3108.86	2024.76	6716.66	2133.25	2491.53		3808.82	3341.55		1.13984	0.750661
9.45631e-39	4.15955e-38	Q86TX2	ACOT1	Acyl-coenzyme A thioesterase 1	ACOT1_HUMAN	16	17	16	16	14	16	17	17	14	14	14	15.5455	280141	272993	279019	180836	176407	181084	190583		277385	182227		1.52219	2.41593e-06
2.38554e-05	5.44314e-05	Q86UT6	NLRX1	NLR family member X1	NLRX1_HUMAN	0	1	0	3	1	2	3	4	3	4	2	2.09091	10716.7	18130.2	14890.9	9818.13	15930.3	11296.2	12584.6		14579.2	12407.3		1.17505	0.400858
0.000776608	0.00159142	Q86UX2	ITIH5	Inter-alpha-trypsin inhibitor heavy chain H5	ITIH5_HUMAN	0	2	0	0	1	6	0	0	4	5	2	1.81818	7029.7	9049.21	11682.9	7878.65	6761.28	3694.94	6836.75		9253.94	6292.91		1.47054	0.114848
6.86088e-35	2.78945e-34	Q86UX7	FERMT3	Fermitin family homolog 3	URP2_HUMAN	5	10	9	0	5	0	0	0	6	0	0	3.18182	19129	24441.5	21318.1	19276.4	17459	13285	16782.9		21629.5	16700.8		1.29512	0.0540536
0.000237317	0.000504808	Q86V81	ALYREF	THO complex subunit 4	THOC4_HUMAN	2	3	3	2	3	3	0	2	3	2	0	2.09091	13049.8	18806.5	14878.3	6588.9	12406.7	7796.1	11470.3		15578.2	9565.5		1.62858	0.040343
0.000152383	0.000328247	Q86V88	MDP1	Magnesium-dependent phosphatase 1	MGDP1_HUMAN	1	0	0	1	1	0	0	1	0	0	0	0.363636	3875.71	23202.3	1280.56	5239.34	4245.72	1844.05	261.114		9452.87	2897.55		3.26236	0.319938
0.000372601	0.000780779	Q86VD7	SLC25A42	Mitochondrial coenzyme A transporter SLC25A42	S2542_HUMAN	0	2	2	2	1	1	1	2	1	1	0	1.18182	22399.5	10701	11790	16920.5	4148.46	5584.92	9343.82		14963.5	8999.43		1.66272	0.251646
6.10624e-59	8.06656e-58	Q86VF7	NRAP	Nebulin-related-anchoring protein	NRAP_HUMAN	30	30	28	35	21	48	32	43	26	47	26	33.2727	17315	17000	19044.7	18978	17008.8	17208.7	15585.1		17786.5	17195.2		1.03439	0.572486
8.62112e-51	6.30671e-50	Q86VP6	CAND1	Cullin-associated NEDD8-dissociated protein 1	CAND1_HUMAN	13	14	13	4	10	6	4	3	11	12	9	9	31853.9	29945.2	26544.7	11749.6	24741.4	8918.98	20895		29447.9	16576.2		1.77652	0.0381944
7.84711e-30	2.89097e-29	Q86VS8	HOOK3	Protein Hook homolog 3	HOOK3_HUMAN	1	1	1	2	0	0	0	1	0	0	0	0.545455	41796.6	62652	32358.1	115150	11435	96273	8227.55		45602.2	57771.3		0.789358	0.734362
0.00527764	0.00965636	Q86VU5	COMTD1	Catechol O-methyltransferase domain-containing protein 1	CMTD1_HUMAN	0	0	0	0	0	0	1	1	0	0	1	0.272727	2402.45	3281.15	3122.21	2059.15	223.23	2302.4	1960.88		2935.27	1636.41		1.79372	0.0855198
2.25253e-06	5.42467e-06	Q86WA6	BPHL	Valacyclovir hydrolase	BPHL_HUMAN	2	3	3	2	2	0	1	0	2	0	2	1.54545	10354.8	14446.5	12015.8	11184.1	13409	9671.51	12666.4		12272.3	11732.8		1.04599	0.714983
3.00714e-05	6.81196e-05	Q86WU2	LDHD	Probable D-lactate dehydrogenase, mitochondrial	LDHD_HUMAN	3	3	3	3	5	0	2	3	4	1	2	2.63636	19705.8	15750.6	13500.4	23000.6	18629.1	17652.6	19600.5		16318.9	19720.7		0.827502	0.157731
6.1826e-23	2.01255e-22	Q86X55	CARM1	Histone-arginine methyltransferase CARM1	CARM1_HUMAN	5	4	5	3	5	5	4	4	4	4	4	4.27273	31451.2	29234.5	30021.5	16954.4	31843.4	15342	23877.4		30235.8	22004.3		1.37408	0.126171
9.7581e-07	2.37949e-06	Q86X76	NIT1	Deaminated glutathione amidase	NIT1_HUMAN	3	2	1	2	2	1	1	1	1	1	0	1.36364	18955.3	21872.6	34620.7	11720.5	10122.6	12112.9	12298.9		25149.5	11563.7		2.17486	0.0205351
7.1168e-55	7.06832e-54	Q86Y39	NDUFA11	NADH dehydrogenase [ubiquinone] 1 alpha subcomplex subunit 11	NDUAB_HUMAN	5	5	5	4	4	6	6	5	4	5	6	5	81995.3	65363.2	74163	100747	51930.9	91232	51784.1		73840.5	73923.5		0.998877	0.996002
0.00164919	0.00329032	Q86YM7	HOMER1	Homer protein homolog 1	HOME1_HUMAN	1	0	0	0	1	1	1	0	3	1	1	0.818182	36925.8	35858.9	31929.3	20301.3	54110.4	62715.5	17717.8		34904.7	38711.3		0.901667	0.792126
2.76628e-22	8.92643e-22	Q86YP4;Q8WXI9	GATAD2A;GATAD2B	Transcriptional repressor p66-alpha;Transcriptional repressor p66-beta	P66A_HUMAN;P66B_HUMAN	1	1	1	1	1	1	1	1	1	1	1	1	435499	522533	455942	110921	130362	144144	127684		471324	128278		3.67425	2.67752e-05
2.76333e-24	9.14835e-24	Q86YZ3	HRNR	Hornerin	HORN_HUMAN	2	2	0	2	6	2	2	0	8	1	0	2.27273	2621.5	2880.36	3142.01	2379.66	22265.2	2605.85	30035.8		2881.29	14321.6		0.201185	0.226427
0.000129952	0.000281265	Q8IUD2	ERC1	ELKS/Rab6-interacting/CAST family member 1	RB6I2_HUMAN	1	1	1	1	1	1	1	1	1	1	1	1	375986	359035	362531	237873	424949	173075	290501		365850	281599		1.29919	0.241446
0.000888357	0.00181677	Q8IUE6	HIST2H2AB	Histone H2A type 2-B	H2A2B_HUMAN	0	1	1	1	1	1	0	0	1	1	0	0.636364	7790.67	14056.2	12762.7	11649	17321.6	3441.84	8860.02		11536.5	10318.1		1.11809	0.759903
1.03522e-40	4.874e-40	Q8IVN3	MUSTN1	Musculoskeletal embryonic nuclear protein 1	MSTN1_HUMAN	2	2	2	2	2	2	2	2	2	2	2	2	10863	11383.6	11375.5	27129.9	6501.68	27913.8	4314.43		11207.3	16464.9		0.680679	0.518581
2.7614e-50	1.95018e-49	Q8IW45	NAXD	ATP-dependent (S)-NAD(P)H-hydrate dehydratase	NNRD_HUMAN	5	6	5	6	8	6	7	4	8	9	7	6.45455	23553.5	24870.7	27202	18832.1	22497.2	19363.2	19169.2		25208.7	19965.4		1.26262	0.0114452
5.62889e-24	1.85001e-23	Q8IWA5	SLC44A2	Choline transporter-like protein 2	CTL2_HUMAN	2	2	3	2	4	3	2	2	4	4	1	2.63636	11799.4	14859.2	16124.8	19198.8	34017.2	12975.5	19922.3		14261.1	21528.4		0.662431	0.233792
3.76076e-30	1.39432e-29	Q8IWW8	ADHFE1	Hydroxyacid-oxoacid transhydrogenase, mitochondrial	HOT_HUMAN	8	9	9	7	8	12	2	7	9	9	5	7.72727	12664.4	14330.2	12595.2	8755.42	10276.5	15728.6	14227.3		13196.6	12246.9		1.07755	0.653805
2.55461e-45	1.42653e-44	Q8IWX7	UNC45B	Protein unc-45 homolog B	UN45B_HUMAN	15	15	19	19	19	21	20	18	18	18	20	18.3636	25970.4	25923.4	26051.5	33133.2	44176.4	31527.7	43105.7		25981.8	37985.7		0.683988	0.0273229
0.000145492	0.000313985	Q8IXJ6	SIRT2	NAD-dependent protein deacetylase sirtuin-2	SIR2_HUMAN	1	2	2	3	0	3	2	4	2	3	2	2.18182	6187.84	7778.22	7464.28	7408.56	3572.92	7286.95	3416.59		7143.45	5421.26		1.31767	0.266797
0.000601036	0.00124099	Q8IXS6	PALM2	Paralemmin-2	PALM2_HUMAN	0	0	0	0	0	0	0	1	0	1	0	0.181818	336591	328200	311941	18194.6	264309	24160.8	54414.9		325578	90269.8		3.60672	0.0195977
0.004677	0.00865828	Q8IZ83	ALDH16A1	Aldehyde dehydrogenase family 16 member A1	A16A1_HUMAN	2	1	1	0	0	1	0	0	0	0	0	0.454545	9162.15	7555.72	15117.2	16049.1	1240.64	2373.91	5197.46		10611.7	6215.27		1.70736	0.367562
5.05956e-10	1.3316e-09	Q8IZU2	WDR17	WD repeat-containing protein 17	WDR17_HUMAN	1	1	0	1	0	1	1	0	0	0	0	0.454545	2899.96	1596.26	1909.54	2015.14	4369.64	414.32	363.306		2135.25	1790.6		1.19248	0.778565
3.7199e-29	1.35577e-28	Q8N0U8	VKORC1L1	Vitamin K epoxide reductase complex subunit 1-like protein 1	VKORL_HUMAN	1	1	1	1	1	2	2	1	1	1	1	1.18182	11450.8	36748	27667.5	7728.6	7420.93	14653.5	6844.98		25288.8	9162		2.76018	0.0573953
2.62247e-62	4.80042e-61	Q8N142	ADSSL1	Adenylosuccinate synthetase isozyme 1	PURA1_HUMAN	23	23	23	21	22	19	20	21	21	23	21	21.5455	181097	172908	176000	123058	131498	134694	125460		176668	128678		1.37295	5.15843e-05
0.00336714	0.00641075	Q8N1F7	NUP93	Nuclear pore complex protein Nup93	NUP93_HUMAN	1	1	1	2	2	2	1	0	4	2	0	1.45455	245829	135508	157571	161015	177999	139965	145548		179636	156132		1.15054	0.468178
1.12692e-48	7.1764e-48	Q8N1G4	LRRC47	Leucine-rich repeat-containing protein 47	LRC47_HUMAN	12	11	13	9	13	12	9	10	13	14	12	11.6364	65458.9	72968.2	69692.6	45220.7	62809.1	44347.4	64835.1		69373.2	54303		1.27752	0.0766488
4.30384e-53	3.62981e-52	Q8N1N4	KRT78	Keratin, type II cytoskeletal 78	K2C78_HUMAN	2	2	2	1	6	2	1	0	5	1	2	2.18182	51716.6	55614.5	51449	43379.8	156457	27001.4	88197		52926.7	78758.8		0.672009	0.48496
2.40834e-33	9.46183e-33	Q8N257	HIST3H2BB	Histone H2B type 3-B	H2B3B_HUMAN	2	2	2	2	2	2	2	2	2	2	2	2	493883	537051	497671	403900	778142	392470	743864		509535	579594		0.879124	0.598683
6.79772e-55	6.76788e-54	Q8N335	GPD1L	Glycerol-3-phosphate dehydrogenase 1-like protein	GPD1L_HUMAN	13	13	13	13	12	13	13	12	13	16	14	13.1818	231118	261803	243018	234935	145334	195705	133277		245313	177313		1.3835	0.0645231
0.000796737	0.00163185	Q8N392	ARHGAP18	Rho GTPase-activating protein 18	RHG18_HUMAN	0	1	1	0	1	0	0	1	0	0	0	0.363636	596.975	1371.31	1419.08	877.553	1405.61	1452.64	2087.19		1129.12	1455.75		0.775628	0.415545
7.26847e-26	2.47869e-25	Q8N3K9	CMYA5	Cardiomyopathy-associated protein 5	CMYA5_HUMAN	14	15	10	26	6	25	20	20	9	21	21	17	8831.35	10767	9472.44	10065.1	8593.47	9320.4	7570.4		9690.25	8887.35		1.09034	0.355711
1.32899e-26	4.60911e-26	Q8N3L3	TXLNB	Beta-taxilin	TXLNB_HUMAN	6	6	7	8	11	11	11	8	6	11	10	8.63636	16389.4	16871.2	12893.3	15012.7	17121.7	12573.8	14590.9		15384.6	14824.8		1.03777	0.728068
5.61048e-54	5.12349e-53	Q8N3V7	SYNPO	Synaptopodin	SYNPO_HUMAN	11	13	13	16	10	16	15	14	10	15	14	13.3636	28823.6	30900.9	33614.6	45202.7	29376.1	43248.4	26017		31113	35961		0.865187	0.444255
0.00331574	0.0063247	Q8N465	D2HGDH	D-2-hydroxyglutarate dehydrogenase, mitochondrial	D2HDH_HUMAN	3	4	3	0	4	0	0	1	3	0	0	1.63636	29737.1	20687.6	20835.2	16665.4	16526.6	7707.02	11121.6		23753.3	13005.1		1.82645	0.0306253
1.79739e-21	5.73197e-21	Q8N4T8	CBR4	Carbonyl reductase family member 4	CBR4_HUMAN	2	2	2	2	2	0	1	2	2	0	1	1.45455	20563.2	22733.5	17724.4	25632.5	19178.2	8783.53	8120.43		20340.4	15428.7		1.31835	0.385009
0.00485501	0.00895938	Q8N5G0	SMIM20	Small integral membrane protein 20	SIM20_HUMAN	0	0	0	2	0	2	1	2	0	2	2	1	66269.1	73757.2	68656.7	31647.2	11249.3	17971.5	7689.64		69561	17139.4		4.05854	0.000481621
0.000107879	0.000234859	Q8N5K1	CISD2	CDGSH iron-sulfur domain-containing protein 2	CISD2_HUMAN	0	1	2	3	3	2	2	3	3	3	0	2	16780.1	16069.8	14695.3	11291.5	13435.4	9584.13	17992.6		15848.4	13075.9		1.21203	0.265413
7.04723e-05	0.000155833	Q8N5M1	ATPAF2	ATP synthase mitochondrial F1 complex assembly factor 2	ATPF2_HUMAN	2	2	2	1	3	0	0	2	1	0	2	1.36364	14002.9	14137.4	18547	13009.8	10330.7	14351.3	14920.2		15562.4	13153		1.18319	0.224467
4.30697e-11	1.16354e-10	Q8N668	COMMD1	COMM domain-containing protein 1	COMD1_HUMAN	1	1	1	1	1	1	1	1	1	1	1	1	36661	37592.9	38765.1	24095.9	7080.8	30978.9	14376.5		37673	19133		1.96901	0.0313249
0.00467499	0.00865828	Q8N766	EMC1	ER membrane protein complex subunit 1	EMC1_HUMAN	1	0	0	1	0	1	0	2	0	3	1	0.818182	5934.6	7589.33	7497.13	5711.87	6045.59	6473.64	5331.79		7007.02	5890.72		1.1895	0.0905204
1.58492e-47	9.47238e-47	Q8N8N7	PTGR2	Prostaglandin reductase 2	PTGR2_HUMAN	10	11	11	8	7	8	8	10	10	11	8	9.27273	73150.4	69211.3	65426	46150.8	36694.3	47211.5	38426		69262.6	42120.7		1.64438	0.000705996
0.00352143	0.00667338	Q8N983	MRPL43	39S ribosomal protein L43, mitochondrial	RM43_HUMAN	1	1	1	1	1	1	1	1	1	1	1	1	30069	31717.2	28659.8	26620.5	42475.3	26656.8	45394.8		30148.7	35286.8		0.85439	0.430598
1.09877e-57	1.31146e-56	Q8NB12	SMYD1	Histone-lysine N-methyltransferase SMYD1	SMYD1_HUMAN	19	22	21	19	18	23	22	20	22	23	23	21.0909	110526	111850	118191	138127	108439	129895	116891		113522	123338		0.920416	0.278375
6.19442e-05	0.000137347	Q8NB90	SPATA5	Spermatogenesis-associated protein 5	SPAT5_HUMAN	1	1	1	0	0	1	0	1	1	1	1	0.727273	51282.8	54308.2	49715.2	65625.4	58725	73018	66136.3		51768.7	65876.1		0.785849	0.0116144
7.43427e-43	3.75114e-42	Q8NBF2	NHLRC2	NHL repeat-containing protein 2	NHLC2_HUMAN	5	4	6	4	4	5	2	4	3	6	2	4.09091	15277.1	13946.7	14139.1	9487.84	14459.8	10523.4	10777.4		14454.3	11312.1		1.27777	0.0646479
0.00283179	0.00548617	Q8NBM4	UBAC2	Ubiquitin-associated domain-containing protein 2	UBAC2_HUMAN	1	1	1	0	1	0	1	1	0	1	1	0.727273	45033	57196.8	60115.8	29249.1	28428.8	29135.1	34227.5		54115.2	30260.1		1.78833	0.00229376
3.47771e-17	1.04e-16	Q8NBS9	TXNDC5	Thioredoxin domain-containing protein 5	TXND5_HUMAN	2	2	2	2	3	2	2	3	3	3	3	2.45455	10342.5	12765.1	11073.3	6351.64	16793.4	6567.02	13928.9		11393.6	10910.2		1.04431	0.88498
2.16089e-08	5.51297e-08	Q8NBU5	ATAD1	ATPase family AAA domain-containing protein 1	ATAD1_HUMAN	0	1	1	3	1	2	4	2	1	0	2	1.54545	1991.65	3900.99	3301.1	4979.85	4954.64	3221.83	4117.64		3064.58	4318.49		0.709642	0.125562
5.47496e-44	2.89117e-43	Q8NBX0	SCCPDH	Saccharopine dehydrogenase-like oxidoreductase	SCPDL_HUMAN	7	7	7	8	8	6	11	6	9	11	10	8.18182	41147.6	45373	46878	41450.1	49950.4	42369.1	47723.8		44466.2	45373.3		0.980007	0.761341
6.14344e-38	2.6509e-37	Q8NC51	SERBP1	Plasminogen activator inhibitor 1 RNA-binding protein	PAIRB_HUMAN	6	3	2	3	4	4	6	6	7	6	6	4.81818	16617.5	18011	15091.7	21805.6	26102.7	19532.5	20671.3		16573.4	22028		0.752377	0.0312908
0.000109978	0.000238919	Q8NCA5	FAM98A	Protein FAM98A	FA98A_HUMAN	2	3	1	2	3	2	2	3	4	3	2	2.45455	5312.1	6571.34	6258.58	6944.11	6045.28	5832.2	5043.93		6047.34	5966.38		1.01357	0.890755
2.42682e-48	1.5217e-47	Q8NCW5	NAXE	NAD(P)H-hydrate epimerase	NNRE_HUMAN	6	5	4	6	4	5	5	6	4	4	6	5	43914.8	36281	41111.6	25520	16327.7	26296.4	12575.4		40435.8	20179.9		2.00377	0.00600373
0.00327476	0.00626115	Q8NCX0	CCDC150	Coiled-coil domain-containing protein 150	CC150_HUMAN	1	1	1	0	0	1	1	1	0	0	1	0.636364	149699	160236	185369	438457	152950	631683	181118		165101	351052		0.470305	0.225537
9.36359e-40	4.27541e-39	Q8NDY3	ADPRHL1	[Protein ADP-ribosylarginine] hydrolase-like protein 1	ARHL1_HUMAN	8	8	9	7	9	10	9	5	9	8	8	8.18182	67826.3	61309.9	70110.7	38503.6	75858.7	32682.1	59284.5		66415.6	51582.2		1.28757	0.268631
0.00191023	0.00378889	Q8NE62	CHDH	Choline dehydrogenase, mitochondrial	CHDH_HUMAN	0	2	0	0	1	0	0	0	0	1	0	0.363636	8888.92	8027.51	10037.2	11422.4	2090.26	13840.6	11790.3		8984.55	9785.88		0.918114	0.808603
6.98173e-06	1.64927e-05	Q8NE71	ABCF1	ATP-binding cassette sub-family F member 1	ABCF1_HUMAN	4	4	4	6	4	4	4	3	3	3	4	3.90909	3681.31	3716.85	3134.4	2911.53	4296.96	2933.88	4168.55		3510.85	3577.73		0.981307	0.893634
6.19237e-49	3.98695e-48	Q8NE86	MCU	Calcium uniporter protein, mitochondrial	MCU_HUMAN	4	7	7	4	7	6	6	7	9	6	6	6.27273	24039.9	26880.1	22550.8	24163.1	36646.2	26468	39186		24490.3	31615.8		0.774621	0.174944
1.98678e-05	4.58195e-05	Q8NFF5	FLAD1	FAD synthase	FAD1_HUMAN	1	2	1	0	0	1	1	1	1	1	1	0.909091	5596.87	4714	5752.27	3197.66	1360.72	2324.52	1882.8		5354.38	2191.42		2.44333	0.00195303
0.00117477	0.00237749	Q8NFW1	COL22A1	Collagen alpha-1(XXII) chain	COMA1_HUMAN	0	0	0	0	0	0	0	0	0	1	0	0.0909091	28425.9	5954.07	28238.5	10316.9	14766.6	1497.92	12231.9		20872.8	9703.33		2.1511	0.177118
0.000905657	0.00185122	Q8NHH9	ATL2	Atlastin-2	ATLA2_HUMAN	2	3	0	3	3	2	3	0	4	6	3	2.63636	8367.48	6242.52	12920.1	10281.6	6857.81	10673.8	7926.54		9176.71	8934.95		1.02706	0.907356
1.9752e-76	2.98621e-74	Q8NI60	COQ8A	Atypical kinase COQ8A, mitochondrial	COQ8A_HUMAN	10	12	12	14	11	13	14	13	12	13	15	12.6364	200784	208825	191482	182179	125430	189547	134269		200364	157856		1.26928	0.0843777
1.498e-24	4.97949e-24	Q8TAT6	NPLOC4	Nuclear protein localization protein 4 homolog	NPL4_HUMAN	3	3	4	1	2	4	3	3	3	3	4	3	10106.6	7844.19	7069.17	8164.35	8292.57	8786.1	8734.23		8340	8494.31		0.981833	0.851788
1.31983e-10	3.51438e-10	Q8TBC4	UBA3	NEDD8-activating enzyme E1 catalytic subunit	UBA3_HUMAN	3	2	3	0	3	4	4	0	4	4	3	2.72727	10663.8	8854.34	10152.3	3839.63	9084.69	5459.45	8224.67		9890.15	6652.11		1.48677	0.084369
1.98755e-37	8.43366e-37	Q8TCA0	LRRC20	Leucine-rich repeat-containing protein 20	LRC20_HUMAN	7	9	8	7	7	8	9	6	5	8	8	7.45455	50390.1	49634.8	48008	58452.6	38270.8	61640.9	41017.3		49344.3	49845.4		0.989947	0.946221
2.53723e-05	5.78602e-05	Q8TCD5	NT5C	5'(3')-deoxyribonucleotidase, cytosolic type	NT5C_HUMAN	0	1	1	1	1	2	3	1	2	3	1	1.45455	5633.16	11194.9	10928.9	3514.44	7290.59	5018.81	5945.95		9252.31	5442.45		1.70003	0.0856635
2.17017e-07	5.37865e-07	Q8TCJ2	STT3B	Dolichyl-diphosphooligosaccharide--protein glycosyltransferase subunit STT3B	STT3B_HUMAN	2	3	3	2	5	3	3	5	3	3	1	3	71230.3	85948.5	55866.7	46516.4	68518.5	38093.9	42601		71015.2	48932.4		1.45129	0.0962621
4.37089e-05	9.80866e-05	Q8TCS8	PNPT1	Polyribonucleotide nucleotidyltransferase 1, mitochondrial	PNPT1_HUMAN	2	1	2	3	2	1	2	3	3	2	2	2.09091	18563.2	20949.3	28697.1	29076.6	20864.7	24422.6	23370.7		22736.5	24433.7		0.93054	0.625736
6.02694e-21	1.90713e-20	Q8TD30	GPT2	Alanine aminotransferase 2	ALAT2_HUMAN	6	5	5	5	0	0	5	6	1	1	4	3.45455	19979.8	18513	19759.9	21343.6	9121.91	22411.4	8645.36		19417.6	15380.6		1.26247	0.407237
1.22717e-55	1.26498e-54	Q8TDC0	MYOZ3	Myozenin-3	MYOZ3_HUMAN	9	11	11	10	7	12	12	12	8	9	11	10.1818	63132.9	61711.2	62839.2	116117	38064.8	141152	48169		62561.1	85875.5		0.728509	0.471252
8.88314e-05	0.000194221	Q8TDX7	NEK7	Serine/threonine-protein kinase Nek7	NEK7_HUMAN	1	2	3	1	1	3	3	2	3	4	3	2.36364	16725.2	14198.1	14393.2	10842.9	11801.4	9268.4	9427.39		15105.5	10335		1.46158	0.00471132
0.00136906	0.00275566	Q8WTS6	SETD7	Histone-lysine N-methyltransferase SETD7	SETD7_HUMAN	4	3	3	0	3	4	3	0	1	3	2	2.36364	22913.6	26380.5	19574.9	18358.5	19088.7	16701.9	19772.4		22956.3	18480.4		1.2422	0.0572342
0.00349771	0.00663769	Q8WUD4	CCDC12	Coiled-coil domain-containing protein 12	CCD12_HUMAN	0	0	0	1	0	0	0	1	1	1	0	0.363636	82325.9	75350	269808	29572.4	235925	31710.8	37685.9		142495	83723.5		1.70197	0.497046
1.30644e-09	3.42291e-09	Q8WUM4	PDCD6IP	Programmed cell death 6-interacting protein	PDC6I_HUMAN	11	12	14	5	7	11	7	11	12	12	7	9.90909	38200.8	38646.9	41239.2	27156.2	26892.7	22047.8	27566.8		39362.3	25915.9		1.51885	0.000559583
4.01162e-09	1.04302e-08	Q8WUY1	THEM6	Protein THEM6	THEM6_HUMAN	1	1	0	0	3	1	1	0	1	0	1	0.818182	533891	869437	882248	915126	818827	1956804	1053398		761859	1.18604e+06		0.642356	0.246979
0.00265695	0.00517693	Q8WVI0	SMIM4	Small integral membrane protein 4	SMIM4_HUMAN	0	0	0	0	0	0	0	1	0	0	1	0.181818	15898.6	16347	11277.7	28272.2	16012.2	10233	5817.92		14507.8	15083.8		0.96181	0.926206
0.00156929	0.00313626	Q8WVJ2	NUDCD2	NudC domain-containing protein 2	NUDC2_HUMAN	1	0	0	1	2	2	0	1	2	3	1	1.18182	10627.9	6424.86	15793.4	8192.48	8097.13	4629.53	8176.23		10948.7	7273.84		1.50522	0.200806
1.42873e-60	2.22598e-59	Q8WVM8	SCFD1	Sec1 family domain-containing protein 1	SCFD1_HUMAN	5	6	5	2	2	5	1	3	3	7	3	3.81818	8107.53	8532.86	9666.68	3886.54	9135.41	4484.29	4550.87		8769.02	5514.28		1.59024	0.0807867
0.00210866	0.00415423	Q8WW22	DNAJA4	DnaJ homolog subfamily A member 4	DNJA4_HUMAN	2	3	3	2	0	3	1	3	2	2	3	2.18182	14959.1	19795.3	19719	24152.7	10509.5	23495.9	12870.9		18157.8	17757.2		1.02256	0.930926
0.00453634	0.0084323	Q8WW59	SPRYD4	SPRY domain-containing protein 4	SPRY4_HUMAN	2	2	3	1	3	2	5	2	2	2	4	2.54545	29994.5	19132.2	22092.3	15415.1	21302.2	22079.5	21091.7		23739.7	19972.1		1.18864	0.300503
7.8472e-05	0.000172495	Q8WWI1	LMO7	LIM domain only protein 7	LMO7_HUMAN	0	2	1	0	0	4	4	2	5	4	2	2.18182	7192.03	7453.88	7986.14	6917.88	11317.6	8256.76	10254.2		7544.02	9186.62		0.821196	0.224068
3.06303e-28	1.09774e-27	Q8WWV3	RTN4IP1	Reticulon-4-interacting protein 1, mitochondrial	RT4I1_HUMAN	2	3	4	4	0	1	5	6	2	5	5	3.36364	8457.62	10557.2	8704.37	10862.4	5812.15	11876.8	5533.18		9239.72	8521.14		1.08433	0.738917
4.09633e-06	9.76707e-06	Q8WX93	PALLD	Palladin	PALLD_HUMAN	2	2	2	1	3	3	2	2	4	5	0	2.36364	187839	184753	166843	178014	198111	149091	290135		179812	203837		0.882132	0.539167
1.60578e-13	4.51743e-13	Q8WXH0	SYNE2	Nesprin-2	SYNE2_HUMAN	3	3	3	1	3	4	3	0	1	2	2	2.27273	16735.7	13044.6	13427.6	10784.9	19134.2	13809.1	21533.5		14402.6	16315.4		0.882762	0.559376
3.30389e-35	1.35271e-34	Q8WYP5	AHCTF1	Protein ELYS	ELYS_HUMAN	1	1	1	1	1	1	1	1	2	1	1	1.09091	125629	115031	110645	13857.7	33011.7	20337.5	5994.25		117102	18300.3		6.39891	5.17313e-05
1.88336e-81	9.60985e-79	Q8WZ42	TTN	Titin	TITIN_HUMAN	2108	2135	2126	2041	2072	2106	2084	2050	2099	2140	2089	2095.45	1.63774e+06	1.67911e+06	1656614	2005145	1896977	2.03106e+06	1.92937e+06		1.65782e+06	1.96564e+06		0.843401	0.00049645
0.000256865	0.00054497	Q8WZA0	LZIC	Protein LZIC	LZIC_HUMAN	1	1	1	0	2	1	2	1	2	0	1	1.09091	4884.99	5686.75	13431.8	923.972	8016.82	2123.88	6655.86		8001.17	4430.13		1.80608	0.295106
4.40616e-30	1.63064e-29	Q92499	DDX1	ATP-dependent RNA helicase DDX1	DDX1_HUMAN	6	10	8	5	8	10	7	8	4	7	9	7.45455	17013.5	15627.3	16095.5	17532.1	16364.1	13639.8	17252.9		16245.4	16197.2		1.00297	0.966905
0.00026676	0.00056567	Q92506	HSD17B8	Estradiol 17-beta-dehydrogenase 8	DHB8_HUMAN	1	2	4	2	0	3	1	3	3	5	1	2.27273	13175.6	17930.9	16507.5	11963.7	15676	16063.9	16185.1		15871.3	14972.2		1.06006	0.614948
1.24056e-35	5.11513e-35	Q92522	H1FX	Histone H1x	H1X_HUMAN	1	1	1	2	5	2	1	1	5	2	1	2	6690.18	7306.48	8948.84	8259.65	26574.6	4989.37	24273		7648.5	16024.1		0.477311	0.255086
1.41314e-68	5.65532e-67	Q92523	CPT1B	Carnitine O-palmitoyltransferase 1, muscle isoform	CPT1B_HUMAN	13	15	13	15	12	13	14	15	13	13	14	13.6364	91221.2	91156.3	88242.2	95743.6	59657.5	87043.4	63015		90206.6	76364.9		1.18126	0.246239
1.34986e-37	5.74572e-37	Q92526	CCT6B	T-complex protein 1 subunit zeta-2	TCPW_HUMAN	1	1	1	1	1	1	1	1	1	1	1	1	39273.8	43557.4	35568.1	17839.1	41181.8	20361.3	43482.8		39466.5	30716.3		1.28487	0.335167
1.48824e-09	3.89174e-09	Q92530	PSMF1	Proteasome inhibitor PI31 subunit	PSMF1_HUMAN	1	0	0	2	2	2	1	2	3	2	1	1.45455	16152.6	17539.1	19803.1	12034.4	17721.7	9152.19	15007.6		17831.6	13479		1.32292	0.125061
0.000115992	0.000251716	Q92552	MRPS27	28S ribosomal protein S27, mitochondrial	RT27_HUMAN	1	0	2	5	2	0	2	2	0	0	0	1.27273	5247.15	5519.06	3847.19	5533.47	4938.94	3970.87	3472.75		4871.13	4479.01		1.08755	0.599687
1.07412e-25	3.65381e-25	Q92598	HSPH1	Heat shock protein 105 kDa	HS105_HUMAN	1	1	1	1	1	1	1	1	1	1	1	1	596303	693142	641014	796174	775580	902747	841239		643486	828935		0.776281	0.00609364
1.23494e-11	3.35621e-11	Q92614	MYO18A	Unconventional myosin-XVIIIa	MY18A_HUMAN	8	8	10	14	8	13	15	15	13	21	10	12.2727	28881.5	27133.9	24554.8	24982.9	32353.5	26954.8	35010.2		26856.7	29825.3		0.900467	0.360002
4.68049e-08	1.18522e-07	Q92616	GCN1	eIF-2-alpha kinase activator GCN1	GCN1_HUMAN	0	2	1	1	3	1	1	1	1	1	1	1.18182	4367.62	8283.67	11021.7	8227.19	14148.5	8047.18	10109.4		7891	10133.1		0.778736	0.379845
0.00545286	0.0099367	Q92621	NUP205	Nuclear pore complex protein Nup205	NU205_HUMAN	1	0	0	1	0	2	1	1	2	2	1	1	754767	2.91519e+06	668857	486205	1.29685e+06	578580	1.3459e+06		1.44627e+06	926886		1.56036	0.474384
1.38272e-38	6.04958e-38	Q92629	SGCD	Delta-sarcoglycan	SGCD_HUMAN	8	7	10	7	10	9	7	5	9	7	7	7.81818	36889.3	40995.7	38724	30412.3	50563.2	32881.2	51071.6		38869.7	41232.1		0.942705	0.736932
0.000391398	0.000818906	Q92734	TFG	Protein TFG	TFG_HUMAN	2	0	1	0	2	4	2	1	3	4	1	1.81818	7130	11292.1	9110.79	9753.75	10965	7415.51	11709.9		9177.62	9961.04		0.921352	0.623533
1.22712e-14	3.52507e-14	Q92747	ARPC1A	Actin-related protein 2/3 complex subunit 1A	ARC1A_HUMAN	1	1	1	1	1	1	1	1	1	2	1	1.09091	46518	55920.2	15462.2	35597.7	94198.1	17277	5302.18		39300.1	38093.8		1.03167	0.964052
1.78477e-12	4.92924e-12	Q92841	DDX17	Probable ATP-dependent RNA helicase DDX17	DDX17_HUMAN	3	2	2	3	6	5	2	1	5	4	2	3.18182	28492.9	20633.6	25198.5	28618.8	36755.4	20177.2	34079.5		24775	29907.7		0.82838	0.327409
1.08637e-51	8.4147e-51	Q92901	RPL3L	60S ribosomal protein L3-like	RL3L_HUMAN	7	8	6	6	7	6	5	5	9	8	7	6.72727	12841.5	12886.1	11981	11890.9	15329.1	10939.3	17570.9		12569.5	13932.6		0.90217	0.490824
1.83296e-53	1.59194e-52	Q92905	COPS5	COP9 signalosome complex subunit 5	CSN5_HUMAN	7	8	7	4	6	5	7	7	8	6	6	6.45455	21124.5	21339.3	20432.5	16077.6	18236.5	13941.2	18476.9		20965.4	16683		1.25669	0.0202162
3.46712e-05	7.82353e-05	Q92945	KHSRP	Far upstream element-binding protein 2	FUBP2_HUMAN	1	1	1	0	4	4	0	1	4	4	0	1.81818	19303.8	17237.9	12180.3	33293.5	17737.4	11085.5	18933.6		16240.7	20262.5		0.801515	0.51941
1.39063e-42	6.93956e-42	Q92947	GCDH	Glutaryl-CoA dehydrogenase, mitochondrial	GCDH_HUMAN	4	3	4	3	2	2	4	3	2	1	2	2.72727	10528.9	9697.69	10262.4	11806	10887.4	13221.7	8588.74		10163	11126		0.913448	0.447497
0.00170794	0.00339591	Q92949	FOXJ1	Forkhead box protein J1	FOXJ1_HUMAN	1	1	1	1	1	1	1	1	1	1	1	1	29700.5	29714.9	27296.3	32149.3	37751.1	41151.6	38676.3		28903.9	37432.1		0.772169	0.0150361
4.10362e-46	2.3428e-45	Q92973	TNPO1	Transportin-1	TNPO1_HUMAN	5	3	3	1	4	3	3	3	3	5	1	3.09091	12617.5	15456.4	12251.2	13293.9	14634.1	8537.88	14379.7		13441.7	12711.4		1.05745	0.714113
0.000141741	0.000306292	Q93008	USP9X	Probable ubiquitin carboxyl-terminal hydrolase FAF-X	USP9X_HUMAN	7	5	4	3	5	2	6	3	7	5	6	4.81818	6492.06	5159.96	6200.12	4854.86	6014.15	5901.91	5536.85		5950.72	5576.95		1.06702	0.451839
6.23224e-27	2.18182e-26	Q93034	CUL5	Cullin-5	CUL5_HUMAN	7	11	11	8	9	12	10	10	14	14	11	10.6364	10597.3	11546.6	9047.3	8260.74	10229.5	8414.69	9129.68		10397.1	9008.65		1.15412	0.146512
0.0028711	0.00555408	Q93050	ATP6V0A1	V-type proton ATPase 116 kDa subunit a isoform 1	VPP1_HUMAN	1	0	0	0	0	0	0	0	0	0	0	0.0909091	32425.3	33752.1	29438.9	14855.5	24738.5	18202.2	26460.1		31872.1	21064.1		1.5131	0.0245842
0.0045448	0.00844173	Q93052	LPP	Lipoma-preferred partner	LPP_HUMAN	0	0	1	0	0	1	0	0	2	2	0	0.545455	5847.71	7232.77	8110.89	10286.5	12331.9	4581.58	15894.4		7063.79	10773.6		0.655659	0.250393
1.99259e-05	4.59274e-05	Q93075	TATDN2	Putative deoxyribonuclease TATDN2	TATD2_HUMAN	1	1	1	1	1	1	1	1	1	1	1	1	68832.6	67535.6	70248.7	84208.2	73910.8	82159.8	60962		68872.3	75310.2		0.914515	0.352024
1.49246e-50	1.07827e-49	Q93100	PHKB	Phosphorylase b kinase regulatory subunit beta	KPBB_HUMAN	19	22	20	18	12	25	26	20	17	25	28	21.0909	49916.4	50049.7	51722.2	43867.6	41715.4	41013.3	37629.8		50562.8	41056.5		1.23154	0.00196112
0.00463366	0.00858973	Q969Q0	RPL36AL	60S ribosomal protein L36a-like	RL36L_HUMAN	1	1	0	0	0	1	1	0	0	0	1	0.454545	19385.4	18268.7	2820.97	5660.46	16475.5	619.302	546.417		13491.7	5825.43		2.316	0.277732
1.82435e-28	6.56702e-28	Q969T9	WBP2	WW domain-binding protein 2	WBP2_HUMAN	3	3	2	0	1	2	1	0	2	1	0	1.36364	30976	38358.5	30673.2	16810.4	27310.9	10420.9	9729.98		33335.9	16068		2.07467	0.021843
8.42856e-11	2.26203e-10	Q969X5	ERGIC1	Endoplasmic reticulum-Golgi intermediate compartment protein 1	ERGI1_HUMAN	2	3	4	3	3	4	3	0	4	3	0	2.63636	6074.9	6355.77	6268.21	8436.22	8507.95	6777.33	9690.81		6232.96	8353.08		0.746187	0.0308756
0.00379232	0.00713704	Q969Z0	TBRG4	FAST kinase domain-containing protein 4	FAKD4_HUMAN	0	0	0	0	1	0	0	0	1	0	0	0.181818	1400.03	2874.86	1457.4	2497.99	4676.14	7967.88	4846.96		1910.76	4997.24		0.382364	0.0772866
8.68153e-20	2.69696e-19	Q969Z3	MARC2	Mitochondrial amidoxime reducing component 2	MARC2_HUMAN	6	4	4	4	3	4	2	4	4	3	4	3.81818	14304.8	14524.5	13110.1	14221.4	13163.2	11996.5	13405.8		13979.8	13196.7		1.05934	0.286422
4.6721e-63	9.08168e-62	Q96A26	FAM162A	Protein FAM162A	F162A_HUMAN	4	5	4	5	5	5	5	5	5	4	5	4.72727	47718	47720.8	54182.4	67581.4	68438.8	73679.8	66362.2		49873.7	69015.5		0.722645	0.000758145
1.31358e-67	4.56334e-66	Q96A32	MYLPF	Myosin regulatory light chain 2, skeletal muscle isoform	MLRS_HUMAN	29	31	29	27	25	25	25	27	26	25	27	26.9091	15995855	17102276	15371068	10536900	18962758	9477983	20063770		1.61564e+07	1.47604e+07		1.09458	0.68941
1.40028e-08	3.59042e-08	Q96AB3	ISOC2	Isochorismatase domain-containing protein 2	ISOC2_HUMAN	3	3	2	3	5	3	4	1	3	3	3	3	8824.02	9851.04	10560.5	15524.5	11549	9798.09	9858.06		9745.18	11682.4		0.834174	0.291822
2.19351e-09	5.72867e-09	Q96AC1	FERMT2	Fermitin family homolog 2	FERM2_HUMAN	4	5	3	3	7	3	3	1	6	1	3	3.54545	12070	13969.6	15044.4	9602.29	15042.2	9313.48	13748.9		13694.6	11926.7		1.14823	0.386555
5.83619e-05	0.000129686	Q96AE4	FUBP1	Far upstream element-binding protein 1	FUBP1_HUMAN	2	2	1	3	5	3	0	0	3	1	1	1.90909	10468.1	7838.05	7918.9	13089.4	14935.3	8161.87	13086.5		8741.68	12318.3		0.709652	0.113116
5.89323e-26	2.01475e-25	Q96AN5	TMEM143	Transmembrane protein 143	TM143_HUMAN	7	6	6	7	7	3	7	7	8	6	9	6.63636	19775.4	21012.1	18336.9	26929	14730.7	27080.2	13881.6		19708.1	20655.4		0.95414	0.837696
1.04215e-63	2.12704e-62	Q96AQ6	PBXIP1	Pre-B-cell leukemia transcription factor-interacting protein 1	PBIP1_HUMAN	8	11	12	11	14	16	11	13	14	15	13	12.5455	20208.4	19034.3	18043.9	17065.1	33095.7	18429.2	30561		19095.5	24787.8		0.770362	0.296723
0.00292328	0.00563934	Q96B96	TMEM159	Promethin	TM159_HUMAN	0	0	0	0	0	0	0	1	1	0	0	0.181818	10358.2	18049.1	9534.91	18350.2	74461.2	18404.8	19323.3		12647.4	32634.9		0.387542	0.28383
0.000144621	0.000312351	Q96BW5	PTER	Phosphotriesterase-related protein	PTER_HUMAN	2	2	2	0	2	4	2	2	3	3	1	2.09091	43476.3	42053.5	40611.4	27092.4	46923.7	19511.8	29990.3		42047.1	30879.6		1.36165	0.165543
2.34698e-26	8.09838e-26	Q96C23	GALM	Aldose 1-epimerase	GALM_HUMAN	2	4	4	1	4	4	2	1	4	5	2	3	13966.8	11995.4	13081	7526.31	12922.7	6913.09	13760.5		13014.4	10280.7		1.26591	0.26129
1.93299e-07	4.79956e-07	Q96C86	DCPS	m7GpppX diphosphatase	DCPS_HUMAN	5	5	4	2	4	4	0	2	6	3	1	3.27273	7976.29	8772	8495.67	5545.65	12646.2	3865.97	12717.7		8414.65	8693.87		0.967883	0.923388
2.89128e-34	1.15708e-33	Q96CM8	ACSF2	Acyl-CoA synthetase family member 2, mitochondrial	ACSF2_HUMAN	8	5	5	3	7	3	4	4	5	5	4	4.81818	11230.5	11120.4	9039.05	7533.22	11063.6	21759	12584.3		10463.3	13235		0.790579	0.48035
1.83922e-09	4.80647e-09	Q96CN7	ISOC1	Isochorismatase domain-containing protein 1	ISOC1_HUMAN	2	3	2	2	2	3	4	3	4	5	4	3.09091	17755.8	27031	23191.1	19008.3	14102.1	17960.4	18869.7		22659.3	17485.1		1.29592	0.106413
2.78553e-23	9.11099e-23	Q96CV9	OPTN	Optineurin	OPTN_HUMAN	2	2	1	1	0	2	2	2	0	0	0	1.09091	29247.6	33056.4	32056.2	35007.5	16448.5	18353.1	17091.8		31453.4	21725.2		1.44778	0.128416
1.80946e-41	8.73074e-41	Q96CW1	AP2M1	AP-2 complex subunit mu	AP2M1_HUMAN	3	3	4	2	4	1	3	3	4	5	2	3.09091	57113.2	62258.2	54637.4	39908.7	59576.2	39794.5	65929.1		58003	51302.1		1.13061	0.450452
4.39568e-36	1.82535e-35	Q96CX2	KCTD12	BTB/POZ domain-containing protein KCTD12	KCD12_HUMAN	4	5	6	3	7	6	3	4	8	7	2	5	16719.8	16914.5	16854	13074.5	27500.5	11484.7	27534.2		16829.4	19898.5		0.845764	0.582055
0.00383374	0.00720172	Q96D15	RCN3	Reticulocalbin-3	RCN3_HUMAN	0	0	0	0	2	0	0	0	2	0	0	0.363636	11135.9	5535.53	40122.7	57743	29074.9	75841.8	11535.5		18931.4	43548.8		0.434716	0.256551
0.000841776	0.00172237	Q96DA6	DNAJC19	Mitochondrial import inner membrane translocase subunit TIM14	TIM14_HUMAN	0	1	1	1	1	1	1	1	1	1	1	0.909091	11006.8	10115.2	11800.6	16848.2	19275.5	10838.2	14334.1		10974.2	15324		0.716145	0.101675
0.000129122	0.000279617	Q96DB5	RMDN1	Regulator of microtubule dynamics protein 1	RMD1_HUMAN	2	2	4	2	3	4	0	2	3	4	1	2.45455	13480.8	9879.2	9751.62	13460.6	9456.85	10236.3	7246.2		11037.2	10100		1.09279	0.631125
0.00113601	0.00230133	Q96DC8	ECHDC3	Enoyl-CoA hydratase domain-containing protein 3, mitochondrial	ECHD3_HUMAN	3	4	3	0	1	1	2	3	3	1	2	2.09091	19726.2	18388.4	20070.4	10337.6	4686.47	10618.5	8812.63		19395	8613.79		2.25162	0.0013433
0.00462122	0.00857057	Q96DD0	LRRC39	Leucine-rich repeat-containing protein 39	LRC39_HUMAN	1	1	1	0	1	2	1	2	2	1	0	1.09091	38290.3	61754.5	30780.9	26580.2	49454	21516.3	20915		43608.6	29616.4		1.47245	0.265084
1.42921e-05	3.33755e-05	Q96DD7	SHISA4	Protein shisa-4	SHSA4_HUMAN	0	0	0	0	0	0	1	0	1	1	1	0.363636	3913.89	18843.2	4061.62	2077.72	4556.82	3889.58	3787.64		8939.57	3577.94		2.49852	0.25684
1.18129e-64	2.67891e-63	Q96DG6	CMBL	Carboxymethylenebutenolidase homolog	CMBL_HUMAN	10	13	13	10	13	12	11	9	13	14	11	11.7273	441247	584028	491404	309102	417078	244367	456098		505560	356661		1.41748	0.078089
9.61411e-11	2.57343e-10	Q96DH6	MSI2	RNA-binding protein Musashi homolog 2	MSI2H_HUMAN	1	2	2	1	2	2	0	0	0	1	2	1.18182	8969.36	13524.5	12621.4	57197.4	8604.37	18228.1	14381.6		11705.1	24602.9		0.475762	0.370673
8.65015e-05	0.000189329	Q96DV4	MRPL38	39S ribosomal protein L38, mitochondrial	RM38_HUMAN	3	3	3	2	3	1	2	1	4	3	1	2.36364	24863.1	25241	34296.7	35454	25652.2	19458	21351.6		28133.6	25478.9		1.10419	0.614613
0.000483574	0.00100712	Q96EL2	MRPS24	28S ribosomal protein S24, mitochondrial	RT24_HUMAN	0	0	0	0	0	0	0	1	0	0	1	0.181818	2131.21	15536.6	5109.11	6580.98	28155.8	4939.06	7448.85		7592.31	11781.2		0.644445	0.592147
5.31915e-09	1.37946e-08	Q96EY1	DNAJA3	DnaJ homolog subfamily A member 3, mitochondrial	DNJA3_HUMAN	0	0	0	1	2	2	2	2	3	3	4	1.72727	22084.5	15578.5	17024.2	14836.6	20989.2	15909.7	14821.1		18229.1	16639.2		1.09555	0.536898
1.76722e-07	4.39865e-07	Q96EY7	PTCD3	Pentatricopeptide repeat domain-containing protein 3, mitochondrial	PTCD3_HUMAN	1	3	3	3	2	2	4	4	5	0	3	2.72727	3262.53	5615.91	5078.62	8571.48	6320.21	4817.14	3885.12		4652.35	5898.49		0.788736	0.397854
6.69691e-10	1.76139e-09	Q96EY8	MMAB	Cob(I)yrinic acid a,c-diamide adenosyltransferase, mitochondrial	MMAB_HUMAN	1	1	1	0	1	1	1	1	1	1	1	0.909091	12044.8	19715.9	18365.4	6072.16	5720.67	7700.41	6509.86		16708.7	6500.78		2.57026	0.00411575
0.00264699	0.00516245	Q96F85	CNRIP1	CB1 cannabinoid receptor-interacting protein 1	CNRP1_HUMAN	2	1	1	0	1	1	1	0	1	1	0	0.818182	4658.23	3167.79	3597.54	785.251	1284.28	739.391	3057.98		3807.85	1466.73		2.59616	0.0253908
1.29915e-07	3.2483e-07	Q96FJ2	DYNLL2	Dynein light chain 2, cytoplasmic	DYL2_HUMAN	0	0	0	2	3	3	3	0	2	2	2	1.54545	10858.3	6688.16	8278.33	9700.9	18651.8	9653.77	15560.7		8608.26	13391.8		0.642801	0.152193
1.00055e-06	2.43835e-06	Q96FQ6	S100A16	Protein S100-A16	S10AG_HUMAN	0	0	0	0	1	0	0	0	1	0	0	0.181818	2708.62	10993.7	1646.02	2717.62	6767.69	1479	5955.96		5116.11	4230.07		1.20946	0.771618
2.10898e-14	6.03283e-14	Q96FV2	SCRN2	Secernin-2	SCRN2_HUMAN	2	3	3	0	0	2	1	0	2	0	2	1.36364	10003.8	7150.77	7572.56	20808.7	6611.33	1509.87	5616.64		8242.38	8636.65		0.954349	0.94057
1.60843e-44	8.66177e-44	Q96FW1	OTUB1	Ubiquitin thioesterase OTUB1	OTUB1_HUMAN	5	5	4	4	5	5	6	6	6	5	5	5.09091	37294.9	40883.6	44612.1	28337.5	36558.6	27686.5	31184.2		40930.2	30941.7		1.32282	0.0201134
1.80815e-07	4.49779e-07	Q96FZ7	CHMP6	Charged multivesicular body protein 6	CHMP6_HUMAN	1	0	2	0	2	1	2	1	2	1	2	1.27273	18307	14252.2	17426.3	15634.2	43051.9	14810.7	35800.7		16661.8	27324.4		0.60978	0.265903
1.72204e-05	3.99395e-05	Q96G03	PGM2	Phosphoglucomutase-2	PGM2_HUMAN	2	4	1	0	2	1	0	0	2	0	0	1.09091	47961.7	43395.4	48251.6	50853.5	33681.6	27125.5	30171.2		46536.2	35458		1.31243	0.144608
0.00311646	0.00598372	Q96GC5	MRPL48	39S ribosomal protein L48, mitochondrial	RM48_HUMAN	0	0	0	0	1	0	0	1	0	0	0	0.181818	4988.28	6557.09	30689.3	4255.23	2306.48	4249.83	3087.71		14078.2	3474.81		4.0515	0.189308
0.00100877	0.0020548	Q96GE9	DMAC1	Distal membrane-arm assembly complex protein 1	DMAC1_HUMAN	0	1	0	0	1	0	1	0	1	0	1	0.454545	3429.02	3243.22	2850.95	1614.46	10892.9	373.164	7550.63		3174.4	5107.78		0.621483	0.540221
1.08739e-07	2.72314e-07	Q96GG9	DCUN1D1	DCN1-like protein 1	DCNL1_HUMAN	2	2	2	0	3	2	3	0	2	2	0	1.63636	9832.94	11808.1	9768.04	5381.88	5678.6	2523.62	6678.17		10469.7	5065.57		2.06684	0.00625571
2.22453e-67	7.09415e-66	Q96GK7	FAHD2A	Fumarylacetoacetate hydrolase domain-containing protein 2A	FAH2A_HUMAN	3	4	2	2	2	3	2	3	3	2	3	2.63636	11227	14684.4	11847.9	6485.92	5764.52	6027.94	5342.41		12586.5	5905.2		2.13142	0.000831201
0.000233583	0.000497384	Q96GX9	APIP	Methylthioribulose-1-phosphate dehydratase	MTNB_HUMAN	1	1	1	3	0	1	2	3	1	2	3	1.63636	7385.92	4336.4	4721.6	7517.08	2046.54	5122.64	3595.31		5481.31	4570.39		1.19931	0.592788
0.00020469	0.000436771	Q96GZ6	SLC41A3	Solute carrier family 41 member 3	S41A3_HUMAN	0	2	0	1	2	1	0	1	2	2	1	1.09091	3468.69	5044.03	2644.8	5590.31	5273.45	4151.23	4279.28		3719.17	4823.57		0.771042	0.188407
0.00505653	0.00928509	Q96H79	ZC3HAV1L	Zinc finger CCCH-type antiviral protein 1-like	ZCCHL_HUMAN	0	0	0	0	0	1	1	1	1	1	1	0.545455	52978.8	54541.4	59970.3	64020.5	73877.2	81903.6	59442.3		55830.2	69810.9		0.799734	0.0742129
3.98104e-67	1.23111e-65	Q96HC4	PDLIM5	PDZ and LIM domain protein 5	PDLI5_HUMAN	16	14	16	14	13	13	16	14	13	14	16	14.4545	474772	455154	485593	557980	282436	582198	296217		471840	429708		1.09805	0.680374
2.70002e-05	6.13668e-05	Q96HD1	CRELD1	Cysteine-rich with EGF-like domain protein 1	CREL1_HUMAN	1	0	1	1	1	1	1	1	2	1	1	1	2785.26	2669.63	3059.21	2964.42	4928.21	2027.32	3216.05		2838.03	3284		0.8642	0.563883
0.0052439	0.00960323	Q96HJ9	FMC1	Protein FMC1 homolog	FMC1_HUMAN	0	0	1	1	0	0	0	0	0	0	0	0.181818	19269.9	35672.8	17856.4	38060.8	14524.6	6321.02	25761.9		24266.3	21167.1		1.14642	0.756493
9.32064e-34	3.68671e-33	Q96HN2	AHCYL2	Adenosylhomocysteinase 3	SAHH3_HUMAN	3	3	3	0	5	4	2	1	5	4	0	2.72727	13467.5	18415.1	16379.6	14365.8	23606.6	18849.8	18862.2		16087.4	18921.1		0.850236	0.314447
0.00331294	0.00632232	Q96HY7	DHTKD1	Probable 2-oxoglutarate dehydrogenase E1 component DHKTD1, mitochondrial	DHTK1_HUMAN	2	3	3	3	0	0	0	3	0	0	0	1.27273	6374.64	6917.19	8037.43	7060.94	10622.2	8885.12	4860.59		7109.75	7857.21		0.90487	0.643316
1.84712e-43	9.55634e-43	Q96I99	SUCLG2	Succinate--CoA ligase [GDP-forming] subunit beta, mitochondrial	SUCB2_HUMAN	11	13	12	11	11	10	8	11	11	8	9	10.4545	30219.7	30640.3	29570.6	27184.1	23202.6	22188.5	20166.1		30143.6	23185.3		1.30011	0.0109167
2.02873e-44	1.09108e-43	Q96IU4	ABHD14B	Protein ABHD14B	ABHEB_HUMAN	5	5	6	5	5	5	6	5	4	4	5	5	27495.2	27538.5	27685.5	15817.7	17477.4	15398.6	16632.8		27573.1	16331.6		1.68832	5.01654e-06
2.43887e-57	2.82025e-56	Q96IX5	USMG5	Up-regulated during skeletal muscle growth protein 5	USMG5_HUMAN	4	4	4	4	4	3	4	4	4	4	3	3.81818	133367	144162	141192	141754	118602	144438	144950		139574	137436		1.01556	0.798591
3.03887e-16	8.96938e-16	Q96IY4	CPB2	Carboxypeptidase B2	CBPB2_HUMAN	2	2	2	0	2	0	0	0	2	1	0	1	14883	15683.8	13227.1	1953.37	13896.4	1310.14	6374.62		14598	5883.64		2.48111	0.0543334
0.00533623	0.00975045	Q96JB5	CDK5RAP3	CDK5 regulatory subunit-associated protein 3	CK5P3_HUMAN	0	2	2	2	4	1	1	0	3	2	0	1.54545	15162.1	16511.2	18512.3	6912.11	11370.4	6202.6	13457.1		16728.5	9485.56		1.76358	0.02254
1.15035e-46	6.65117e-46	Q96K21	ZFYVE19	Abscission/NoCut checkpoint regulator	ANCHR_HUMAN	1	1	1	1	1	2	1	1	1	1	1	1.09091	1.19307e+06	497828	463887	477107	795963	288323	303481		718262	466218		1.54061	0.34699
7.4868e-19	2.29266e-18	Q96KP4	CNDP2	Cytosolic non-specific dipeptidase	CNDP2_HUMAN	5	4	7	5	8	10	5	5	8	9	4	6.36364	28856.3	27252.1	27270.5	22401	26248.9	22919.2	23561.9		27793	23782.7		1.16862	0.0151167
1.19764e-06	2.90479e-06	Q96L96	ALPK3	Alpha-protein kinase 3	ALPK3_HUMAN	2	3	4	4	3	4	6	3	1	3	4	3.36364	6434.16	6569.11	5252.67	6722.3	7751.84	4110.58	6813.07		6085.31	6349.45		0.9584	0.80006
0.00274735	0.00533525	Q96LD8	SENP8	Sentrin-specific protease 8	SENP8_HUMAN	2	2	0	1	1	1	1	0	1	0	0	0.818182	39727.5	18123.9	15877.5	43515.8	9577.44	15804.6	6895.57		24576.3	18948.4		1.29701	0.653505
1.08996e-43	5.68954e-43	Q96LL4	C8orf48	Uncharacterized protein C8orf48	CH048_HUMAN	0	1	1	1	0	1	1	1	1	1	1	0.818182	1.5507e+06	12464.7	7464.69	82261.5	886406	88016.6	8045.73		523542	266182		1.96685	0.62525
3.48579e-30	1.29355e-29	Q96MF2	STAC3	SH3 and cysteine-rich domain-containing protein 3	STAC3_HUMAN	4	4	2	3	6	4	4	4	6	4	6	4.27273	33321.3	42239.8	39465.8	37551.7	39285.9	33115.5	36451.6		38342.3	36601.2		1.04757	0.545773
1.66006e-26	5.74267e-26	Q96MF6	COQ10A	Coenzyme Q-binding protein COQ10 homolog A, mitochondrial	CQ10A_HUMAN	5	6	7	8	9	7	7	6	6	6	7	6.72727	126887	115033	104598	118577	96152.9	114473	93193.8		115506	105599		1.09381	0.334814
2.14659e-37	9.09903e-37	Q96MG2	JSRP1	Junctional sarcoplasmic reticulum protein 1	JSPR1_HUMAN	5	4	6	8	9	5	6	8	9	9	8	7	21103	18646.4	23967	19813.6	32100	19959.2	30180.1		21238.8	25513.2		0.832461	0.342766
0.000109531	0.000238076	Q96MM6	HSPA12B	Heat shock 70 kDa protein 12B	HS12B_HUMAN	0	0	0	0	3	1	0	2	3	2	0	1	7639.23	2762.57	4990.73	5260.93	11446.2	4286.64	6934.35		5130.84	6982.04		0.734863	0.441519
3.01986e-06	7.22573e-06	Q96P44	COL21A1	Collagen alpha-1(XXI) chain	COLA1_HUMAN	0	0	0	0	2	0	0	0	2	1	0	0.454545	613378	586172	18641.7	21616.1	92405.3	28502.3	72060.5		406064	53646		7.56932	0.0836057
1.91027e-05	4.41546e-05	Q96P63	SERPINB12	Serpin B12	SPB12_HUMAN	0	0	0	0	1	0	0	0	1	0	0	0.181818	20811.2	17814	21039	61878	18233.1	6242.31	18833.7		19888.1	26296.8		0.756294	0.676406
1.44926e-34	5.83997e-34	Q96PD5	PGLYRP2	N-acetylmuramoyl-L-alanine amidase	PGRP2_HUMAN	4	5	4	0	0	1	0	0	0	1	0	1.36364	22140.4	19007.5	18866.7	7417.61	8418.64	11399.3	6483.35		20004.9	8429.71		2.37314	0.000671177
5.1141e-06	1.21512e-05	Q96PE7	MCEE	Methylmalonyl-CoA epimerase, mitochondrial	MCEE_HUMAN	0	0	0	1	1	0	2	1	1	2	2	0.909091	11648.3	16141.3	15718.4	13849.1	12752.8	27320.8	14767.9		14502.7	17172.6		0.844523	0.553502
0.00253081	0.00495006	Q96PU8	QKI	Protein quaking	QKI_HUMAN	0	0	0	0	0	2	0	0	0	1	0	0.272727	7575.59	13422.6	8363.37	5943.1	10528.1	2557.64	5129.48		9787.17	6039.58		1.62051	0.192994
1.97598e-60	3.03231e-59	Q96Q06	PLIN4	Perilipin-4	PLIN4_HUMAN	40	42	41	40	23	39	43	37	26	40	42	37.5455	67170.1	64775.5	65089.6	66707.1	41648.6	60970.5	40712.6		65678.4	52509.7		1.25079	0.156007
4.95899e-05	0.00011104	Q96Q15	SMG1	Serine/threonine-protein kinase SMG1	SMG1_HUMAN	1	1	1	1	1	1	1	1	1	1	1	1	7270.58	9750.35	9096.93	7913.19	11435.2	7896.59	12414.3		8705.95	9914.81		0.878075	0.46398
0.00548489	0.00998187	Q96Q27	ASB2	Ankyrin repeat and SOCS box protein 2	ASB2_HUMAN	1	1	1	0	1	1	1	0	0	0	0	0.545455	13837.7	14472.3	11683.7	15613.7	16462.1	20311.5	42193.6		13331.2	23645.2		0.563802	0.224743
0.00333701	0.00635933	Q96Q42	ALS2	Alsin	ALS2_HUMAN	0	0	0	1	1	0	0	0	2	0	0	0.363636	207562	187284	77280.9	248699	370091	58418.4	204844		157375	220513		0.713679	0.482793
2.10685e-51	1.60451e-50	Q96QK1	VPS35	Vacuolar protein sorting-associated protein 35	VPS35_HUMAN	5	3	4	8	6	5	5	5	5	6	6	5.27273	18799.7	18745.7	19719.2	14762	23690.4	12739.4	17776.3		19088.2	17242		1.10707	0.543648
4.31451e-14	1.22474e-13	Q96QR8	PURB	Transcriptional activator protein Pur-beta	PURB_HUMAN	1	2	2	1	2	3	2	1	1	2	2	1.72727	4600.5	8282.21	5050.09	7076.19	8642.43	7113.66	10714.7		5977.6	8386.74		0.712744	0.146783
7.40192e-05	0.000162882	Q96RL7	VPS13A	Vacuolar protein sorting-associated protein 13A	VP13A_HUMAN	3	2	2	1	3	2	2	1	2	1	2	1.90909	20302.5	28277.2	25152.8	22715.9	29979.5	38604.5	27738		24577.5	29759.4		0.825873	0.289747
5.33634e-05	0.000119163	Q96RP9	GFM1	Elongation factor G, mitochondrial	EFGM_HUMAN	3	5	3	0	3	1	0	2	4	2	1	2.18182	20634.8	30144.1	20778.7	10602.6	18343.4	10216.2	14572.2		23852.5	13433.6		1.77559	0.0299839
7.60103e-14	2.14574e-13	Q96RQ3	MCCC1	Methylcrotonoyl-CoA carboxylase subunit alpha, mitochondrial	MCCA_HUMAN	2	2	3	3	3	2	0	2	2	1	0	1.81818	3654.12	5784.35	4031.3	6650.63	4400.09	5049.04	2416.43		4489.92	4629.05		0.969945	0.910213
1.46837e-05	3.42313e-05	Q96S19	METTL26	Methyltransferase-like 26	MTL26_HUMAN	2	2	1	0	0	1	1	0	1	2	0	0.909091	12118.8	7062.28	14351.6	9519.68	8712.81	10994.5	7943.07		11177.6	9292.5		1.20286	0.380823
7.12622e-28	2.53611e-27	Q96S97	MYADM	Myeloid-associated differentiation marker	MYADM_HUMAN	1	1	1	0	2	1	1	1	1	1	1	1	21354.5	21470.5	14414.1	12493.1	18956.9	20612.9	30373.4		19079.7	20609.1		0.925792	0.762383
8.26952e-20	2.57092e-19	Q96SL4	GPX7	Glutathione peroxidase 7	GPX7_HUMAN	0	0	0	0	2	2	0	0	1	1	0	0.545455	6164.57	4671.81	1853.05	2009.8	6733.21	4793.24	3905.53		4229.81	4360.45		0.970041	0.93693
5.01016e-23	1.6322e-22	Q99426	TBCB	Tubulin-folding cofactor B	TBCB_HUMAN	1	2	2	2	1	2	3	2	3	2	3	2.09091	9891.88	10616.8	9335.03	7378.01	10891.1	5945.89	9128.11		9947.9	8335.78		1.1934	0.271797
5.4682e-08	1.38126e-07	Q99436	PSMB7	Proteasome subunit beta type-7	PSB7_HUMAN	2	3	3	3	4	5	4	2	5	3	4	3.45455	31149.9	24908.5	34905.9	27077.1	38642.6	22863	37480.1		30321.5	31515.7		0.962107	0.827516
5.98162e-05	0.000132773	Q99447	PCYT2	Ethanolamine-phosphate cytidylyltransferase	PCY2_HUMAN	0	1	2	1	0	1	1	1	1	1	1	0.909091	16202.2	17657.1	14730.5	17278.1	6154.64	9687.4	1119.42		16196.6	8559.89		1.89215	0.120167
5.00006e-51	3.70422e-50	Q99460	PSMD1	26S proteasome non-ATPase regulatory subunit 1	PSMD1_HUMAN	9	9	10	8	8	10	9	11	12	11	8	9.54545	13219.1	14498.8	15177.6	13651.1	15197.6	13463.9	16846.6		14298.5	14789.8		0.966783	0.659211
9.91871e-68	3.55159e-66	Q99497	PARK7	Protein/nucleic acid deglycase DJ-1	PARK7_HUMAN	14	17	16	14	14	13	13	15	13	12	12	13.9091	784519	767970	791501	457057	527843	461202	539960		781330	496516		1.57363	0.000118238
2.66398e-33	1.04461e-32	Q99536	VAT1	Synaptic vesicle membrane protein VAT-1 homolog	VAT1_HUMAN	4	3	3	4	5	5	4	4	7	6	4	4.45455	11881	14242.8	12738.1	13865.8	25735.8	7943.51	24187		12954	17933.1		0.722351	0.370028
5.12808e-33	1.9955e-32	Q99541	PLIN2	Perilipin-2	PLIN2_HUMAN	3	4	5	3	1	1	8	3	0	0	6	3.09091	15960.5	18751.7	16187.7	12128.1	11648.8	16991.3	7946.77		16966.6	12178.7		1.39314	0.0940486
1.03487e-12	2.86783e-12	Q99584	S100A13	Protein S100-A13	S10AD_HUMAN	1	1	2	3	2	2	2	3	2	2	3	2.09091	12270	15146.6	6771.03	19345.6	9008.23	19660.5	8512.08		11395.9	14131.6		0.80641	0.544328
2.03435e-05	4.68106e-05	Q99613	EIF3C	Eukaryotic translation initiation factor 3 subunit C	EIF3C_HUMAN	3	5	3	4	5	5	3	3	5	3	4	3.90909	10030.2	10885.2	9858.81	11220.6	19123	6865.69	10828.5		10258.1	12009.4		0.854166	0.590561
4.50937e-72	3.17366e-70	Q99623	PHB2	Prohibitin-2	PHB2_HUMAN	13	14	14	14	15	14	15	15	15	15	16	14.5455	107088	111640	107456	119641	121608	109870	116206		108728	116831		0.930641	0.0566226
1.10408e-28	4.00254e-28	Q99627	COPS8	COP9 signalosome complex subunit 8	CSN8_HUMAN	3	3	2	3	3	3	4	4	3	4	4	3.27273	31952.5	30014.7	26866.9	22496.2	33193	22214.8	32287.7		29611.4	27547.9		1.0749	0.607173
3.07412e-12	8.43883e-12	Q99643	SDHC	Succinate dehydrogenase cytochrome b560 subunit, mitochondrial	C560_HUMAN	2	1	2	2	2	2	3	2	0	3	3	2	28089.4	20713.2	32250.5	22514.6	11724.5	51029.4	7952.58		27017.7	23305.3		1.1593	0.767058
1.79681e-13	5.04789e-13	Q99653	CHP1	Calcineurin B homologous protein 1	CHP1_HUMAN	1	2	2	2	0	3	5	2	2	4	3	2.36364	4884.88	7382.69	8556.81	7862.31	4984.64	8172.29	10107.9		6941.46	7781.8		0.892012	0.609591
8.34855e-60	1.19575e-58	Q99714	HSD17B10	3-hydroxyacyl-CoA dehydrogenase type-2	HCD2_HUMAN	10	8	9	9	10	7	13	8	9	9	12	9.45455	35573.8	36371.8	35264.1	36888.1	28700.5	38764.4	35314		35736.6	34916.8		1.02348	0.765652
2.60498e-05	5.92728e-05	Q99715	COL12A1	Collagen alpha-1(XII) chain	COCA1_HUMAN	0	0	0	0	11	6	0	0	12	6	0	3.18182	8518.17	11299.5	9408.69	10228.3	16561.6	16155.6	14152.7		9742.13	14274.5		0.682483	0.057509
2.01791e-23	6.60553e-23	Q99729	HNRNPAB	Heterogeneous nuclear ribonucleoprotein A/B	ROAA_HUMAN	3	3	2	1	2	3	1	2	3	2	1	2.09091	7517.54	10183	9291.77	17157.1	12639.3	4323	8784.94		8997.45	10726.1		0.838839	0.623008
9.1228e-41	4.30512e-40	Q99733	NAP1L4	Nucleosome assembly protein 1-like 4	NP1L4_HUMAN	7	9	8	5	8	6	5	6	7	9	6	6.90909	28950.6	29009.9	25676.4	26022.3	28132.6	22000.1	26849.3		27879	25751.1		1.08263	0.294337
2.26491e-57	2.634e-56	Q99735	MGST2	Microsomal glutathione S-transferase 2	MGST2_HUMAN	0	1	1	1	1	1	1	1	1	1	1	0.909091	76339	191838	198671	195679	160986	219798	233963		155616	202607		0.76807	0.273399
0.00321397	0.00615646	Q99747	NAPG	Gamma-soluble NSF attachment protein	SNAG_HUMAN	0	1	1	1	1	1	0	1	1	0	0	0.636364	2390.41	4437.76	6028.21	2998.59	5905.04	1763.83	2368.2		4285.46	3258.92		1.315	0.495714
1.63687e-05	3.80183e-05	Q99757	TXN2	Thioredoxin, mitochondrial	THIOM_HUMAN	0	0	0	0	0	1	2	0	0	1	0	0.363636	46558.2	55233.7	4487.67	4479.96	6721.47	14751.6	2024.25		35426.5	6994.32		5.06504	0.0892592
7.08562e-05	0.000156512	Q99766	ATP5S	ATP synthase subunit s, mitochondrial	ATP5S_HUMAN	2	1	2	2	2	1	1	1	1	1	1	1.36364	13608.5	17450.6	15940.5	16166.9	17542.6	18359.6	6800.1		15666.5	14717.3		1.0645	0.78536
4.9248e-66	1.31392e-64	Q99798	ACO2	Aconitate hydratase, mitochondrial	ACON_HUMAN	36	41	41	38	40	40	40	38	41	39	42	39.6364	711131	705416	712195	569097	472216	554107	499331		709581	523688		1.35497	0.000992184
7.3556e-20	2.28853e-19	Q99807	COQ7	5-demethoxyubiquinone hydroxylase, mitochondrial	COQ7_HUMAN	3	3	4	4	4	7	7	6	4	7	6	5	13763.6	12029.8	12742.2	17848.3	15375.2	18930.2	15285.4		12845.2	16859.8		0.761883	0.0178279
4.00604e-11	1.08296e-10	Q99808	SLC29A1	Equilibrative nucleoside transporter 1	S29A1_HUMAN	1	1	1	1	1	1	1	1	1	1	1	1	21909.6	24172.4	20715.3	9367.14	15811	8512.73	17450.2		22265.8	12785.3		1.74152	0.0194529
0.00330765	0.00631516	Q99816	TSG101	Tumor susceptibility gene 101 protein	TS101_HUMAN	4	4	5	0	3	3	0	2	3	3	2	2.63636	6739.78	6328.34	6422.65	3993.32	5666.88	6336.06	5477		6496.92	5368.31		1.21024	0.115707
2.11412e-06	5.09737e-06	Q99829	CPNE1	Copine-1	CPNE1_HUMAN	2	1	3	0	0	2	0	1	0	3	1	1.18182	21450.3	26432.9	30145.9	24990	6517	9163.2	8142.28		26009.7	12203.1		2.1314	0.053923
1.93101e-41	9.29527e-41	Q99832	CCT7	T-complex protein 1 subunit eta	TCPH_HUMAN	11	9	11	8	12	11	12	7	13	11	7	10.1818	41498.3	41200	38590.5	23211	41525.1	28447.2	46731.4		40429.6	34978.7		1.15583	0.442927
2.21482e-12	6.09635e-12	Q99873	PRMT1	Protein arginine N-methyltransferase 1	ANM1_HUMAN	2	4	4	3	7	3	4	4	6	5	5	4.27273	18229.9	20002.3	16599.7	20932.2	27294.9	17801.3	28585.9		18277.3	23653.6		0.772708	0.148548
0.00523456	0.00959043	Q99943	AGPAT1	1-acyl-sn-glycerol-3-phosphate acyltransferase alpha	PLCA_HUMAN	0	0	0	0	0	0	0	0	2	1	0	0.272727	39275.1	5474.69	27234.4	24155.9	7342.14	10562.2	4306.77		23994.7	11591.7		2.06998	0.259851
0.00436645	0.00814245	Q99972	MYOC	Myocilin	MYOC_HUMAN	0	0	0	0	0	1	0	0	1	0	1	0.272727	9665.16	18825.2	83567.6	40732.8	754.143	46654.6	5130.9		37352.6	23318.1		1.60187	0.583957
6.67228e-05	0.000147702	Q9BPX5	ARPC5L	Actin-related protein 2/3 complex subunit 5-like protein	ARP5L_HUMAN	1	2	2	2	2	2	1	1	1	2	1	1.54545	18905.7	19242.8	17745.6	18250.8	16050.2	15326.2	16769.5		18631.4	16599.2		1.12243	0.0581592
8.29478e-08	2.08109e-07	Q9BPX6	MICU1	Calcium uptake protein 1, mitochondrial	MICU1_HUMAN	0	0	0	1	4	0	1	2	4	2	2	1.45455	6089.97	8526.41	15175.7	6986.28	11606.4	9416.16	10785.1		9930.7	9698.49		1.02394	0.931441
0.00029922	0.000631876	Q9BQ04;Q9BWF3	RBM4B;RBM4	RNA-binding protein 4B;RNA-binding protein 4	RBM4B_HUMAN;RBM4_HUMAN	0	1	1	0	0	1	1	0	0	0	0	0.363636	4373.39	3043.98	3727.16	3173.04	4787.62	2733.59	3646.94		3714.84	3585.3		1.03613	0.841165
4.04506e-34	1.61565e-33	Q9BQ69	MACROD1	O-acetyl-ADP-ribose deacetylase MACROD1	MACD1_HUMAN	6	5	4	4	4	5	8	4	4	5	7	5.09091	144900	140492	92293.9	148495	141061	121806	142947		125895	138577		0.908486	0.455463
7.55877e-25	2.53324e-24	Q9BQA1	WDR77	Methylosome protein 50	MEP50_HUMAN	2	2	3	2	2	3	2	2	2	1	2	2.09091	17691.5	19402.9	25617.9	18300.9	21508.6	16198.8	16114.7		20904.1	18030.8		1.15936	0.30409
0.000518121	0.00107687	Q9BQE3	TUBA1C	Tubulin alpha-1C chain	TBA1C_HUMAN	1	1	0	0	1	1	1	0	1	1	1	0.727273	48931.1	57796.3	52131.1	8240.33	92627	32402.5	79438.3		52952.8	53177		0.995784	0.992759
5.1062e-17	1.52365e-16	Q9BQS8	FYCO1	FYVE and coiled-coil domain-containing protein 1	FYCO1_HUMAN	2	4	2	4	2	9	3	5	4	7	3	4.09091	4778.8	7937.47	7238.4	9032.64	7370.05	8791.32	9207.45		6651.56	8600.36		0.773404	0.093459
8.73041e-70	4.29368e-68	Q9BR39	JPH2	Junctophilin-2	JPH2_HUMAN	6	8	6	6	7	7	7	10	6	7	5	6.81818	41024.2	36534.9	38367.3	39309.4	32585.6	31856.5	29458.4		38642.2	33302.5		1.16034	0.107368
0.00144767	0.00290387	Q9BR76	CORO1B	Coronin-1B	COR1B_HUMAN	2	3	4	0	1	2	0	2	1	3	1	1.72727	20186.3	21644.9	23539	12979.3	27932.5	18890.9	24329.3		21790.1	21033		1.03599	0.855458
1.75062e-36	7.32175e-36	Q9BRC7	PLCD4	1-phosphatidylinositol 4,5-bisphosphate phosphodiesterase delta-4	PLCD4_HUMAN	8	11	10	5	8	11	15	8	13	14	17	10.9091	21065.5	22223.4	22346	13594.2	16252.6	11657.3	18224.5		21878.3	14932.2		1.46518	0.0105218
7.26375e-25	2.43637e-24	Q9BRF8	CPPED1	Serine/threonine-protein phosphatase CPPED1	CPPED_HUMAN	1	1	1	1	0	3	2	1	0	2	2	1.27273	11054.8	9411.25	10638.3	10874.7	2832.58	11549.1	5557.5		10368.1	7703.46		1.3459	0.339537
0.00206553	0.00407515	Q9BRG1	VPS25	Vacuolar protein-sorting-associated protein 25	VPS25_HUMAN	2	2	3	1	1	0	0	1	0	0	0	0.909091	28859.6	32502.8	25236.1	16025.6	27721.5	13648.8	23243.3		28866.2	20159.8		1.43187	0.0940032
2.70669e-19	8.33237e-19	Q9BRT2	UQCC2	Ubiquinol-cytochrome-c reductase complex assembly factor 2	UQCC2_HUMAN	1	1	1	1	1	1	1	0	1	0	1	0.818182	8585.46	21329.6	16149.9	8712.1	11597.7	14010.8	6885.66		15355	10301.5		1.49055	0.220595
8.29332e-11	2.22719e-10	Q9BRT3	MIEN1	Migration and invasion enhancer 1	MIEN1_HUMAN	1	1	1	0	1	1	1	1	1	1	1	0.909091	25735.9	9592.8	3732.02	6697.88	24132.8	4457.32	5562.52		13020.2	10212.6		1.27491	0.733369
8.57971e-22	2.75117e-21	Q9BRX8	FAM213A	Redox-regulatory protein FAM213A	F213A_HUMAN	1	0	2	4	0	0	3	6	5	0	3	2.18182	6227.84	6195.94	8135.16	15300.9	7576.21	12718	9142.91		6852.98	11184.5		0.612721	0.0978696
5.38056e-05	0.000120019	Q9BS40	LXN	Latexin	LXN_HUMAN	2	2	2	0	0	0	0	0	0	0	0	0.545455	34714.5	29100.7	30223.7	6616.03	13114.8	2309.34	15790.7		31346.3	9457.74		3.31436	0.00248093
5.33715e-81	1.98057e-78	Q9BS92	NIPSNAP3B	Protein NipSnap homolog 3B	NPS3B_HUMAN	12	12	12	12	9	12	1	10	8	9	0	8.81818	37767	34102.7	30009.4	34141.7	25180	30956	24755.1		33959.7	28758.2		1.18087	0.174687
0.000709262	0.00145928	Q9BSD7	NTPCR	Cancer-related nucleoside-triphosphatase	NTPCR_HUMAN	3	3	3	1	3	3	3	2	3	4	3	2.81818	19517.7	9607.7	15144.3	14422.6	12846.3	10787.4	11746.4		14756.6	12450.7		1.1852	0.410801
4.93878e-38	2.1356e-37	Q9BSE5	AGMAT	Agmatinase, mitochondrial	SPEB_HUMAN	1	1	3	0	2	4	4	0	4	3	4	2.36364	13377.1	15235.9	18754.7	7198.46	23099.2	17530.5	29187		15789.2	19253.8		0.820058	0.568638
6.9642e-06	1.64608e-05	Q9BSH4	TACO1	Translational activator of cytochrome c oxidase 1	TACO1_HUMAN	1	4	3	3	1	2	3	5	3	2	3	2.72727	14034.2	13328.1	12406.3	9018.04	14520.2	9673.08	6722.83		13256.2	9983.55		1.32781	0.159123
3.14272e-32	1.21024e-31	Q9BSJ8	ESYT1	Extended synaptotagmin-1	ESYT1_HUMAN	2	3	0	5	4	5	8	3	4	6	6	4.18182	7708.77	7345.86	6376.97	9351.38	7802.2	8316.28	5412.65		7143.87	7720.63		0.925296	0.603544
2.10157e-18	6.3829e-18	Q9BSL1	UBAC1	Ubiquitin-associated domain-containing protein 1	UBAC1_HUMAN	5	6	6	4	3	5	4	3	4	6	5	4.63636	29741.8	25545.2	25926.5	24467	19521.2	13358.9	17428.2		27071.2	18693.8		1.44813	0.0364632
5.38695e-61	8.75424e-60	Q9BT78	COPS4	COP9 signalosome complex subunit 4	CSN4_HUMAN	10	10	10	8	12	10	11	9	10	10	9	9.90909	17347.7	14093.4	14467.4	13309.7	19144.1	9940.51	17167.3		15302.8	14890.4		1.0277	0.87879
0.00142736	0.00286595	Q9BTE1	DCTN5	Dynactin subunit 5	DCTN5_HUMAN	0	0	0	0	1	1	1	1	1	1	1	0.636364	2915.74	3348.28	8385.11	2650.21	7144.41	4505.61	5969.68		4883.04	5067.48		0.963604	0.92502
[truncated: 329 more rows]

## Sheet: Significant findings
Upregulated Proteins										Downregulated Proteins								Upregulated GO-Terms			Downregulated GO-Terms
[truncated: 98 more rows]
